# Supplementary material for: Gut hormone signaling drives sex differences in metabolism and behavior
Source: Mol Metab. 2025 Dec 19;103:102312. doi: 10.1016/j.molmet.2025.102312 (PMC12808592; doi:10.1016/j.molmet.2025.102312)
Supplement: Multimedia component 1 [file mmc1.xlsx]

## Sheet: Males
Screen ID	Gene Name	Gene Symbol	VDRC #	♂ Avg Strv (hrs to 50%)	♂ SEM Strv (hrs to 50%)	♂ 75% Strv	♂ 50% Strv	♂ 25% Strv	♂ Avg Ionic (hrs to 50%)	♂ SEM Ionic (hrs to 50%)	♂ 75% Ionic	♂ 50% Ionic	♂ 25% Ionic	♂ Avg Oxi (hrs to 50%)	♂ SEM Oxi (hrs to 50%)	♂ 75% Oxi	♂ 50% Oxi	♂ 25% Oxi	♂ TAG (F) Avg	♂ TAG (F) SEM	♂ TAG (S) Avg	♂ TAG (S) SEM2	♂ TAG Avg (F) (OutRem)	♂ TAG SEM (F) (OutRem)	♂ TAG Avg (S) (OutRem)	♂ TAG SEM (S) (OutRem)	♂ Gluc (F) Avg	♂ Gluc (F) SEM	♂ Gluc (S) Avg	♂ Gluc (S) SEM	♂ Gluc Avg (F) (OutRem)	♂ Gluc SEM (F) (OutRem)	♂ Gluc Avg (S) (OutRem)	♂ Gluc SEM (S) (OutRem)	♂ Glycogen (F) Avg	♂ Glycogen (F) SEM	♂ Glycogen (S) Avg	♂ Glycogen (S) SEM	♂ Glycogen Avg (F) (OutRem)	♂ Glycogen SEM (F) (OutRem)	♂ Glycogen Avg (S) (OutRem)	♂ Glycogen SEM (S) (OutRem)	♂ Gluc (F) Avg2	♂ Gluc (F) SEM2	♂ Gluc (S) Avg2	♂ Gluc (S) SEM2	♂ Gluc Avg (F) (OutRem)2	♂ Gluc SEM (F) (OutRem)2	♂ Gluc Avg (S) (OutRem)2
10.H	7B2	7B2	109866	60.3571	2.62881	53.3	60.0833	67.2857	76.1667	4.6398	66.1875	77.4167	88.25	73.0278	8.04679	60	73	84.75	13.7669	0.855195	7.63043	1.67919	13.7669	0.855195	7.53315	0.280949	7.19193	0.499591	3.09857	0.798308	6.69982	0.121819	3.14203	0.0582463	3.26022	0.715114	1.60336	0.425614	3.26022	0.715114	1.60336	0.425614	4.23684	0.216776	2.64606	0.214146	4.23684	0.216776	2.64606
03.A	Activin-β	Actβ	108663	49.1667	1.20185	31.3977	49.1667	57.3333	88.5139	6.16105	72.4	89.8125	109.375	81.15	2.01804	68.3125	80.6875	88.3393	17.8728	0.640812	12.5755	0.944028	17.2576	0.253484	12.5755	0.944028	8.0907	0.344067	4.21561	0.44056	7.75655	0.116021	4.63852	0.174605	4.82521	0.58715	2.28411	0.550288	4.82521	0.58715	2.28411	0.550288	4.02655	0.207136	2.74181	0.659103	4.2077	0.142044	3.34773
05.G	amontillado	amon	110788	45.419	1.84504	37.5	45.3529	52.6	73.0286	3.33543	62.4545	73.6364	80.1	72.875	5.00677	62.5	74.7083	83.2188	13.6214	1.0689	8.58947	1.0721	13.6214	1.0689	7.56993	0.468918	5.40978	0.182623	1.75879	0.331411	5.37612	0.00135801	1.43035	0.0626396	2.26933	0.155346	1.12164	0.173303	2.12444	0.0792424	1.12164	0.173303	3.99916	0.373591	2.86317	0.470674	3.99916	0.373591	2.86317
12.H	Angiotensin converting enzyme	Ance	41219	48.4444	2.91442	34	48.5714	56.3636	69.6111	1.45721	61.0972	68.75	77.375	92.4444	10.014	71.5	91.2143	106.406	15.2839	0.37394	10.5534	1.63093	15.2839	0.37394	10.5534	1.63093	7.4936	0.145757	4.15505	0.396574	7.63924	0.00833404	3.76048	0.056245	6.84055	0.889112	2.83172	0.61609	6.84055	0.889112	2.22294	0.133815	4.4754	0.230151	3.35032	0.342139	4.4754	0.230151	3.35032
01.F*	Apolipoprotein lipid transfer particle	Apoltp	330511	56.3	1.2	49.375	55.8636	60.7031	68.1667	3.67801	57.3333	66.5	80	79.4944	4.32641	68.2	79.1071	90.7125	12.8965	0.716826	12.1914	1.1618	12.8965	0.716826	12.1914	1.1618	6.69264	0.548963	3.92657	0.177629	6.69264	0.548963	3.92657	0.177629	7.08859	0.933784	3.30898	0.305074	7.08859	0.933784	3.30898	0.305074
02.H	Allatostatin A	AstA	103215	40.0556	1.05556	32.0625	39.8636	54.5	88.8333	2.35112	78.5455	87	97.1	82.2083	1.86851	75.75	82.8333	88.575	17.2924	0.592482	10.4198	0.724346	17.8294	0.354159	10.4198	0.724346	6.86796	0.259026	3.94215	0.407281	7.12343	0.0604193	3.94215	0.407281	3.66356	0.66822	1.68962	0.1703	3.74326	0.0603483	1.68962	0.1703	5.00813	0.279699	3.31242	0.511272	5.00813	0.279699	2.81907
01.E*	Allatostatin C	AstC	102735	46.875	3.06441	39.5536	47.3929	53.2404	62.4167	2.97326	56	63.7647	71.375	90.4375	1.61092	81.775	90.0147	96.625	11.6993	0.589251	9.53671	0.712695	11.6993	0.589251	9.53671	0.712695	5.56922	0.273527	3.6419	0.346722	5.56922	0.273527	3.6419	0.346722	3.95566	0.600581	2.81774	0.396464	3.37698	0.227254	2.81774	0.396464
07.B	Allatostatin double C	AstCC	330745	52.254	2.96937	43.2143	52.7	57.7857	56.0486	5.87616	41.6667	56.8333	67.8	94.3333	4.05518	77.8571	94	106	21.768	1.43501	18.7814	1.85857	21.768	1.43501	20.5908	0.600299	7.07492	0.635288	6.03862	0.307571	7.07492	0.635288	6.03862	0.307571	2.43099	0.342348	2.83822	0.345548	2.72846	0.239658	3.15935	0.180416	4.85081	0.53958	4.02296	0.145763	5.33781	0.328564	4.02296
13.E	Attacin-D	AttD	104918	47.7222	1.31351	38	47.6364	52.2308	73.4778	3.8305	60.1667	73.3214	81.1667	67.2639	2.60679	61.375	68	78.8333	11.904	0.972665	10.223	0.719888	10.9555	0.304693	10.223	0.719888	4.93901	0.256864	2.8767	0.133929	4.93901	0.256864	2.74964	0.0598418	3.08905	0.514246	1.71453	0.306569	3.08905	0.514246	1.71453	0.306569	4.24154	0.13186	2.87626	0.370467	4.24154	0.13186	3.23582
15.H	branchless	bnl	101377	61.869	1.81901	55.3625	61.35	69.7188	65.6333	2.12256	55.3333	64.925	75.625	88.8389	2.81353	80.9773	87.825	96.625	18.7293	1.13876	19.1671	1.73626	18.7293	1.13876	19.1671	1.73626	6.91422	0.486842	4.29287	0.605939	6.44271	0.171438	4.29287	0.605939	6.75264	0.922353	4.43995	0.820509	7.63817	0.364864	4.43995	0.820509
04.G	Bursicon	Burs	102204	42.2262	4.42503	32.7857	41.1	52.8333	76.1667	3.94053	62.7083	76.6818	87.5417	78.2083	0.560568	68.1607	78	85.75	19.5585	1.38415	13.3348	1.67915	20.8482	0.710769	14.8341	1.06913	6.12478	0.532473	2.69635	0.397388	6.12478	0.532473	2.69635	0.397388	3.50888	0.718377	1.70618	0.659357	2.79676	0.133745	1.05405	0.137655	4.85066	0.137127	2.67856	0.336874	4.86113	0.0238143	2.67856
02.J	CCHamide-1	CCHa1	104974	48.2167	3.1917	37.6875	48.75	53.7857	70.037	1.83287	63.3043	69.8261	76.3846	75.9722	3.61528	67	76.3571	82.125	16.3343	0.461218	9.18684	1.41885	16.3343	0.461218	9.18684	1.41885	7.24633	0.613498	3.41607	0.742502	6.64385	0.163739	3.48526	0.13196	4.89274	0.44333	1.76175	0.609273	4.45566	0.1049	1.76175	0.609273	4.72247	0.37485	3.71603	0.146824	5.07749	0.17014	3.71603
01.I*	CCHamide-2	CCHa2	102257	40.6667	2.04803	31.5	39.1667	51	75.375	0.81968	63.5	74.975	84.1	79.1458	2.23733	72.775	80.0312	89.4125	15.5768	1.36809	6.68413	1.16228	15.5768	1.36809	6.68413	1.16228	5.74183	0.334246	1.24202	0.377916	5.42757	0.160994	1.24202	0.377916	4.49849	0.559816	0.755959	0.156471	4.49849	0.559816	0.599627	0.00934769
14.B	CG10005	CG10005	101799	41.3889	5.06273	32.2	43.7143	52.3333	39.75	2.75	26	37.3333	51.125	75.1667	5.60753	63.5	74.8333	90.5	12.3051	0.347522	8.89298	0.885461	11.9727	0.143226	8.07651	0.484577	4.63983	0.0403173	2.58581	0.278588	4.63983	0.0403173	2.58581	0.278588	3.40658	0.475274	2.55365	0.328143	3.40658	0.475274	2.86378	0.151636
12.D	CG10140	CG10140	102660	44	2	33	43.6364	53.1429	73.9583	5.27886	61.7	73.3	82	81.0833	1.04859	70.2143	80.875	91.3	10.5221	1.04517	8.52351	0.644225	11.4698	0.623354	8.56657	0.0484223	6.64139	0.622168	2.9278	0.22398	6.64139	0.622168	2.71677	0.106136	1.70756	0.586522	2.10748	0.285718	1.70756	0.586522	1.82386	0.0488888	3.85661	0.376888	2.04574	0.483628	3.85661	0.376888	2.52656
15.E	CG10163	CG10163	101599	49.9167	1.58333	44	50.1429	59.0714	63.3056	1.9143	55.7857	63.6875	73.7	56.7333	4.3596	48	58.7333	66	14.7616	1.31413	10.5928	1.23792	14.7616	1.31413	10.5928	1.23792	6.00405	0.321754	4.14154	0.32337	5.6854	0.0630711	4.4492	0.140782	6.95237	0.986875	4.22579	0.355006	6.05346	0.575996	4.22579	0.355006
10.F	CG10175	CG10175	101643	51.2917	0.836452	37.2045	51.875	61.1042	80.1944	1.80556	73.6667	79.5	87.625	86.9167	4.69116	73	85.7143	98.5	13.7839	0.728144	13.9758	2.47026	13.7839	0.728144	13.9758	2.47026	5.40167	0.474842	3.60475	0.53128	5.36603	0.0565415	3.60475	0.53128	2.35512	0.559524	1.8741	0.501434	2.35512	0.559524	1.8741	0.501434	3.38058	0.285837	1.6209	0.415995	3.6551	0.112633	2.03331
12.A	CG12934	CG12934	107731	46.1481	0.518519	40	46.3158	52	64.3542	4.12726	56.8462	62.3125	72.5	74.1667	7.80135	61	74.2143	84.625	14.2855	0.943989	4.09263	0.322972	15.1926	0.369543	4.09263	0.322972	5.95422	0.629549	2.06334	0.221009	5.95422	0.629549	1.84307	0.025511	1.64464	0.044661	0.922203	0.167578	1.64464	0.044661	0.76397	0.0780353	4.21495	0.37325	2.70136	0.18374	4.21495	0.37325	2.52727
15.I	CG13086	CG13086	3899	52.9306	0.710509	44	53	59.3333	77.9722	2.20287	67.8125	78.25	88.8958	100.75	4.32237	89.3958	100.25	109.208	12.9735	0.837944	9.31331	0.233906	13.7524	0.436815	9.52891	0.128299	6.41178	0.394017	4.49629	0.359711	6.05457	0.235169	4.49629	0.359711	6.99998	0.783028	3.76679	0.546628	6.99998	0.783028	3.76679	0.546628
09.H	CG13135	CG13135	44846	51.5833	2.30187	45	52.15	59.6364	80	6.93421	62.7857	80.0625	93.3333	111.178	2.11435	95.8571	111	119.5	20.8784	0.400886	14.1289	2.1746	20.8784	0.400886	16.2132	0.876736	7.65337	0.413076	4.57608	0.88476	8.05228	0.151701	5.42999	0.327515	8.07969	1.69809	3.18303	0.857269	8.07969	1.69809	3.18303	0.857269	5.23179	0.47341	3.80715	0.515088	5.23179	0.47341	3.80715
15.A	CG13229	CG13229	100433	45.25	3.86431	36.6818	45.25	54.125	37.5	6.78847	27.7143	33.3269	47.575	71.4861	5.67281	57.7187	70.5625	84.8875	14.6798	1.31004	5.92494	1.17569	13.388	0.307675	7.01696	0.616016	4.9792	0.14583	1.2267	0.33645	4.9792	0.14583	1.2267	0.33645	4.6468	0.7351	0.998988	0.0563061	5.33041	0.382213	0.996293	0.00329144
03.E	CG13248	CG13248	102635	45.2	1.95	32	47.5	55	75.8472	11.3821	61.125	79.2143	94.0312	74.4583	3.656	64.9732	74.0312	83.1	13.992	1.54302	10.0408	1.12984	13.992	1.54302	10.0408	1.12984	6.92971	0.296052	3.07984	0.341619	7.19358	0.189829	3.07984	0.341619	2.92171	0.802667	2.06773	0.200988	2.92171	0.802667	1.88561	0.120214	3.51036	0.1477	2.00808	0.511201	3.51036	0.1477	2.51834
07.E	CG13743	CG13743	110773	46.5833	3.47711	36.25	46.25	55.5	71.5357	4.26887	59.1944	69.9091	77.8828	78.7	6.01858	67	80.7778	87.4444	12.3783	1.57455	8.02527	2.03815	12.3783	1.57455	8.02527	2.03815	5.94624	0.56001	2.31267	0.704544	6.42152	0.418858	2.31267	0.704544	1.48277	0.677711	1.26385	0.186462	0.893694	0.473884	1.26385	0.186462	2.92588	0.289585	2.22143	0.16334	2.92588	0.289585	2.07175
16.C	CG14075	CG14075	102202	48.9028	3.04351	36.0972	50	57.3875	42.5569	6.11241	32.7969	43.125	54.2656	78.1111	1.82151	65.5	77.5556	88.75	14.337	0.586974	9.69625	0.62466	13.781	0.266073	9.69625	0.62466	4.88316	0.262368	2.7059	0.0448184	5.13755	0.0908324	2.7059	0.0448184	3.67637	0.411364	1.90565	0.1783	3.67637	0.411364	1.90565	0.1783
13.I	CG14125	CG14125	106000	43.8167	3.87732	34.9	45.0714	52.2375	57.8889	2.47456	41.6667	58	71	97	5.29937	85.25	100.227	107.357	12.2842	0.619505	8.74702	0.530524	12.2842	0.619505	8.74702	0.530524	6.5394	0.0829036	2.64585	0.20932	6.51878	0.00351105	2.64585	0.20932	3.91565	0.354053	1.39524	0.0371866	3.91565	0.354053	1.35847	0.00790521	3.94401	0.173152	2.47741	0.256162	3.77886	0.0736108	2.23938
02.I	CG14247	CG14247	105020	33.9286	1.73352	29.25	34.6	42.1667	66.375	2.1075	58.2857	66.75	75.4	62.2444	2.45261	55	62	70.8235	13.7702	0.0797259	7.86695	0.607363	13.7702	0.0797259	7.29465	0.28761	5.40093	0.174766	2.81547	0.454229	5.40093	0.174766	2.39684	0.249286	2.49399	0.836291	1.0141	0.265646	1.79195	0.642678	0.776991	0.169384	3.16238	0.222031	1.81534	0.425293	3.16238	0.222031	1.81534
06.B	CG14258	CG14258	106406	38.5278	2.02092	32.0385	37.6	46.8125	66.7619	3.05208	58.4167	66	76	64.3667	3.86451	51.625	63.625	76.9219	13.2629	0.569563	8.12796	1.17927	13.808	0.233812	9.23681	0.567651	5.5395	0.154192	2.76209	0.496149	5.5395	0.154192	3.20977	0.302476	1.03064	0.359951	1.17327	0.234746	1.03064	0.359951	1.1172	0.000519766	3.41587	0.194637	1.89311	0.132044	3.41587	0.194637	2.02029
08.D	CG14292	CG14292	102225	46.4994	1.3286	37.1731	47.1136	53.5556	49.8333	7.67074	32.6	47.0278	65.9792	68.4742	2.87309	58	67.4375	77	14.4887	0.275635	10.4524	1.01267	14.2299	0.134222	9.48534	0.42504	4.84388	0.134969	2.1196	0.128028	4.84388	0.134969	2.08622	0.00336706	4.01734	0.460864	1.62652	0.209884	4.47069	0.117211	1.43338	0.116158	3.31623	0.181201	1.96376	0.267058	3.31623	0.181201	1.96376
08.G	CG14374	CG14374	13516	49.5208	1.63392	34.75	49.425	55.8333	86.2083	4.65717	70.9	89.75	101.396	92	3.96863	79.0625	90.5	101	18.0981	0.641674	11.9011	1.09145	18.0981	0.641674	11.9011	1.09145	7.10583	0.163881	4.79263	0.625029	7.10583	0.163881	4.21586	0.34056	7.81013	0.972374	2.87009	0.428453	6.93513	0.599803	2.87009	0.428453	6.21994	0.237205	3.47711	0.3164	6.21994	0.237205	3.16134
10.E	CG14642	CG14642	106001	54.45	0.390512	37.6591	54.4423	58.8942	77.3889	4.20134	64.75	79.2917	86.5833	81.9583	3.2885	70.5938	80	92.0417	16.1065	0.986601	13.8181	1.32962	17.0667	0.320833	13.8181	1.32962	6.59773	0.47825	3.62339	0.564442	6.59773	0.47825	4.12403	0.36865	3.18452	0.638082	1.94063	0.368818	3.75174	0.413318	1.57644	0.0824124	3.45414	0.412177	2.04151	0.474416	3.45414	0.412177	2.04151
11.K	CG14762	CG14762	109840	53.4653	2.65874	46.1875	53.9667	58.75	84.2917	0.958333	75.6667	84.55	92	94.2222	2.10837	81	93.3333	100.25	14.9315	2.01994	9.90506	2.74264	14.9315	2.01994	9.90506	2.74264	5.74288	0.267907	3.27423	0.697327	5.99664	0.121515	3.96473	0.137655	4.1255	0.925004	2.4321	0.57358	4.1255	0.925004	2.95479	0.334033	4.48979	0.246187	2.40144	0.331261	4.48979	0.246187	2.40144
05.F	CG15199	CG15199	108489	42.7381	2.89861	35.25	43.5	51	68.0417	7.14228	54.5	70.5	81.825	70.9375	5.45662	58.8	72.3571	79.8558	15.3252	1.1768	8.45407	1.47616	15.0848	0.0180466	7.06761	0.716652	7.34258	0.297097	1.92936	0.61636	7.32282	0.00658214	1.92936	0.61636	1.46737	0.804178	0.802846	0.0879076	1.46737	0.804178	0.802846	0.0879076	3.80055	0.167558	2.6075	0.305799	3.96735	0.0224772	2.30452
11.I	CG15202	CG15202	103454	53.9222	0.395031	41.5	53.7308	58.5	80.8	3.12623	69	79.8	90.75	72.2778	1.02778	63.65	71.8333	80.3333	14.8508	1.74559	12.3643	1.57832	14.8508	1.74559	10.8488	0.623028	5.10126	0.124138	3.14156	0.421819	5.22023	0.0501248	2.72383	0.0828532	2.93041	0.417032	2.61855	0.518628	2.93041	0.417032	2.15118	0.317951	3.8337	0.0751893	2.96484	0.187114	3.8337	0.0751893	2.78556
03.G	CG15537	CG15537	106332	45.3738	2.51433	35.5	44.2917	51.2	91.375	5.93849	82.6	90.3333	102.5	70.1667	5.10174	57.6875	68.2308	81.8571	16.7304	1.56528	11.228	1.23593	16.7304	1.56528	12.3947	0.576689	6.14654	0.358198	2.89013	0.433995	6.14654	0.358198	2.89013	0.433995	4.15743	0.7146	1.40664	0.124584	3.48742	0.351372	1.52205	0.0663577	3.92637	0.274865	2.82917	0.516598	3.92637	0.274865	2.35365
14.H	CG15614	CG15614	100503	50.5833	2.78513	39.5	50.3333	56.6667	63.4861	6.4035	55.8125	66.5714	77.3214	71.5	4.33333	58.1667	71	82.7	14.6294	1.62699	11.2519	0.691125	13.0308	0.427988	11.2519	0.691125	5.49306	0.301039	3.64862	0.290211	5.44296	0.0300411	3.64862	0.290211	5.44162	1.80113	2.67544	0.489526	3.69406	0.616614	3.12196	0.283742
05.B	CG16700	CG16700	110058	40.5	1.5	34.3	41.4	52	58.6111	2.45767	51.4167	58.0588	63.75	77.5833	1.30969	72.4167	78.0588	82.5	16.4754	0.602994	8.2241	1.26838	16.4754	0.602994	8.2241	1.26838	6.18038	0.238395	3.20963	0.46435	6.18038	0.238395	3.20963	0.46435	3.90342	0.463715	1.45107	0.338475	3.46196	0.200744	1.45107	0.338475	2.89397	0.123024	2.65477	0.171274	2.89397	0.123024	2.66858
04.A	CG16756	CG16756	102908	31.6917	1.29553	29	31.3077	39	63.5333	6.34306	54	64.8214	76	83.7306	1.09276	76.875	84.0208	93.6786	16.9664	0.873597	10.64	1.2	16.9664	0.873597	10.64	1.2	7.36667	0.719865	3.3501	0.840493	7.36667	0.719865	3.3501	0.840493	2.94682	0.190135	1.35156	0.386328	3.12227	0.103621	1.35156	0.386328	3.38093	0.178606	2.66008	0.185051	3.38813	0.0299448	2.64972
15.D	CG16826	CG16826	42809	42.1667	1.83333	30.5	42.625	52.5	73.25	2.42813	54.3889	73	81.5	103.375	0.992157	91.3594	104.125	110.492	12.184	1.04107	8.06966	0.990846	11.2041	0.497141	8.06966	0.990846	6.31244	0.167601	3.77753	0.643457	6.31244	0.167601	3.77753	0.643457	6.11478	1.15718	2.90449	0.739654	4.98642	0.362935	2.90449	0.739654
05.J	CG17047	CG17047	102075	54.2	1.63707	40.5	54.1429	62	72.5	2.17945	64.0588	72	79.6154	76	5.56776	61	74.2727	84.25	18.2989	1.12523	13.8378	0.830656	17.2705	0.645703	13.8378	0.830656	7.61472	0.532656	4.14652	0.716263	8.12347	0.223145	4.81436	0.366108	6.3492	0.445865	1.9401	0.356265	6.43934	0.0248448	2.28979	0.0963945	3.74391	0.365914	3.0355	0.0800924	3.38185	0.0749747	3.0355
01.J*	CG30046	CG30046	106940	51.9667	1.18369	44.5	52.0938	56.5769	73.025	2.55331	66.1538	73.4	80.5	87.8889	2.74593	77.95	85.4286	97	15.0039	1.08891	10.0978	0.312391	15.1872	0.167068	10.0978	0.312391	6.61054	0.609349	4.07592	0.254436	7.13965	0.427442	4.07592	0.254436	5.67008	0.639844	3.5348	0.438275	5.67008	0.639844	3.94958	0.200187
06.I	CG30148	CG30148	106295	48.2222	0.777778	34.3571	47.8333	56.375	75.6042	3.0376	67.1786	76.375	83.375	86.0417	2.95305	79.2321	85.9583	95.4464	14.8723	0.637507	10.2704	0.68767	14.8723	0.637507	10.2704	0.68767	6.65193	0.441132	3.07413	0.412517	6.23516	0.204432	2.66781	0.100747	2.18522	0.402994	1.24576	0.224792	2.18522	0.402994	1.03381	0.105944	3.39247	0.382951	3.09559	0.579462	3.39247	0.382951	3.09559
12.C	CG30371	CG30371	102030	48.746	4.91041	35.3333	52.6154	58.6667	68.7361	3.56295	57.8846	65.5	76.1	83.4167	1.08333	72.5	83.4231	92.5	12.7349	0.39674	11.2692	0.831168	12.7349	0.39674	12.0022	0.554154	6.55415	0.536363	4.87801	0.479519	6.55415	0.536363	4.87801	0.479519	2.88942	0.285974	2.18051	0.249949	2.88942	0.285974	2.18051	0.249949	3.91538	0.253772	3.0084	0.3708	3.6732	0.107261	3.0084
12.E	CG30486	CG30486	107568	33.5397	1.1433	27.8571	32.7143	46	69.6111	2.88889	60.7187	70.3	78.0938	64.6786	3.47556	58	66.2143	73.1667	10.4687	1.04849	6.29227	0.842433	9.47662	0.479896	6.29227	0.842433	6.16193	0.269243	1.94633	0.145355	5.92552	0.182231	1.94633	0.145355	3.14337	0.987974	0.476171	0.0773774	2.16194	0.1606	0.476171	0.0773774	3.41019	0.262005	2.34804	0.25577	3.41019	0.262005	2.34804
09.I	CG31286	CG31286	41155	44.2	2.61534	32.7	44.5	53.4333	77.5417	2.69097	69	77.5909	84	96.5139	2.87111	85	96.75	107.1	15.7765	1.50987	12.3057	0.819545	17.23	0.577629	12.2237	0.0227027	7.41228	0.892209	4.76679	0.329887	7.41228	0.892209	4.76679	0.329887	4.7422	1.24418	2.79346	0.441766	4.7422	1.24418	2.79346	0.441766	5.546	0.837218	4.98732	0.423473	4.72283	0.216029	4.98732
15.C	CG31431	CG31431	104697	43.6889	1.17479	36.5	44	50.4545	49.8889	2.9695	34.5	50.5	61.9	96.6944	14.9121	73.2143	87.5	113.75	14.9352	0.399592	10.9846	2.72224	14.9352	0.399592	8.44071	1.37063	5.98797	0.288462	2.63002	0.13735	5.98797	0.288462	2.63002	0.13735	5.46797	0.480389	1.42598	0.10052	5.05003	0.334959	1.42598	0.10052
11.G	CG31659	CG31659	103022	48.4583	1.01122	36.6	48.2857	55.7	76.7444	4.18977	67.5556	76.5556	84.2778	83.3333	3.28295	73	82.8	95	17.5765	0.6886	12.5471	0.350803	18.2128	0.372067	12.8978	0.0114767	5.22991	0.25013	3.46357	0.0970733	4.98359	0.0614795	3.46357	0.0970733	4.06271	0.806777	2.27924	0.215735	4.06271	0.806777	2.27924	0.215735	4.13204	0.43469	3.47403	0.869028	4.03011	0.0387767	3.47403
14.D	CG33109	CG33109	107240	47.5	1.5	34.7778	47.5	54.0909	58.9167	5.14444	33	57.5	70	73.2556	4.45892	60.5	75.2143	82.6429	15.2446	1.47522	8.71018	0.882793	15.2446	1.47522	9.56601	0.306192	5.10136	0.330847	3.01741	0.845276	4.7787	0.10347	2.24387	0.481899	4.70808	0.69838	2.3742	0.672681	5.31891	0.478788	2.3742	0.672681
16.A	CG33795	CG33795	102994	50.1667	1.5899	34.875	50.3333	56.8077	30.6875	1.6238	21.125	30.5	45.625	61.25	6.7361	49.4	58	72.625	15.0953	1.58696	9.63989	0.946617	15.0187	0.376509	9.63989	0.946617	6.3113	0.248263	2.53204	0.51188	6.3113	0.248263	2.53204	0.51188	5.96842	0.481117	2.6191	0.539143	6.44293	0.112296	2.1027	0.219098
07.G	CG34034	CG34034	108823	55.0556	2.70345	37.6	55.5	62.5	59	11.3725	43.75	62	75.375	85.6349	1.1795	79.375	85.0312	94.1667	20.9605	1.83679	11.7088	1.55483	22.7315	0.689031	10.2973	0.921997	5.74562	0.235995	3.13656	0.300172	5.74562	0.235995	2.85492	0.14687	3.78601	0.581852	2.2147	0.237241	3.2159	0.1645	1.98656	0.0920728	3.12798	0.334819	1.83408	0.198256	3.12798	0.334819	1.83408
05.I	CG34386	CG34386	104045	52.15	2.70847	38.8571	53.75	59.8182	73.2083	6.1128	59	76.5	89.4167	60.9444	5.94444	50.8333	59.8	72	18.0684	0.780049	13.5483	1.80483	17.3167	0.294454	13.5483	1.80483	7.56497	0.227293	4.26192	0.459556	7.78127	0.0987242	4.26192	0.459556	3.6574	0.63234	1.89291	0.127442	4.26178	0.262965	1.89291	0.127442	4.15543	0.0577674	3.27518	0.0526967	4.15543	0.0577674	3.32764
01.H*	CG34458	CG34458	103758	48.25	1.63459	44.275	48.5781	53.2589	70.1667	6.96619	54.8	66.5	83.1	63.2083	2.41774	56.5	63.9	71.425	13.1897	0.362095	10.792	1.05175	12.8414	0.1399	10.792	1.05175	5.32716	0.289425	1.86954	0.647438	5.32716	0.289425	1.86954	0.647438	6.64129	0.679966	1.85192	0.346472	5.97268	0.175034	1.85192	0.346472
07.H	CG3546	CG3546	105015	45.25	1.14564	33.1429	44.5	54.3571	59.1667	6.08505	44.2187	60.5	70	77.6056	3.97073	70	81.225	88.6667	15.761	0.831395	11.9537	0.774499	14.9835	0.416316	11.9537	0.774499	5.07278	0.396497	3.35765	0.118555	4.71525	0.242417	3.23999	0.0205056	2.66521	0.41921	1.86235	0.0793519	2.67072	0.090869	1.86235	0.0793519	3.26637	0.0377994	2.58289	0.284138	3.26637	0.0377994	2.30049
11.D	CG42272	CG42272	108318	55.4167	1.47432	44.8333	54.5	62.5	79.3333	0.673575	69	79.45	89.2222	89.3333	4.76387	75.6667	90.25	97.5	16.6879	1.06519	10.6519	1.25706	17.6892	0.513791	11.8664	0.458603	5.04071	0.474216	3.63891	0.429689	5.48752	0.224687	3.23025	0.187758	2.9477	0.972189	2.21607	0.58452	2.07207	0.597376	1.65318	0.222806	4.82505	0.191098	4.23215	0.329573	4.82505	0.191098	4.23215
07.J	CG4306	CG4306	108956	51.9296	2.20592	40.3125	53.65	55.75	51.9167	4.08333	36.4167	53.1071	67.3333	79.3333	8.41295	65.6	77.5	95.6	18.5901	1.28699	12.784	0.702625	19.7589	0.761835	12.784	0.702625	6.98485	0.678725	3.65311	0.395217	6.98485	0.678725	3.65311	0.395217	5.35295	1.06393	1.82345	0.286594	5.35295	1.06393	2.09941	0.109348	3.29667	0.287912	2.70002	0.366877	3.04081	0.18668	2.70002
11.H	CG4382	CG4382	13208	47.75	#DIV/0!	33.875	47.75	53.5	86.6875	#DIV/0!	55.875	86.6875	94.625	113.375	#DIV/0!	100.375	113.375	124.417	14.0333	0.192092	10.5436	1.20631	14.0333	0.221809	11.6759	0.588308	5.67942	0.542738	4.41035	0.343583	5.67942	0.626699	4.41035	0.343583	4.85912	1.40694	2.92805	0.608183	4.85912	1.62459	2.33093	0.163308	5.42402	0.0715901	4.8139	0.310713	5.42402	0.0715901	4.8139
10.J	CG4577	CG4577	104057	53.125	0.330719	37.0909	53	58.25	82	2.64575	73	80.75	91	79.0833	1.58333	69.0625	79.4444	86.6625	14.5558	0.656487	7.37487	1.05695	15.157	0.37294	8.36591	0.519576	5.38384	0.37934	2.78909	0.492279	5.38384	0.37934	2.78909	0.492279	3.82647	0.930943	1.16431	0.227248	3.93502	0.173802	1.16431	0.227248	4.18442	0.568407	2.98303	0.241712	4.18442	0.568407	2.98303
03.I*	CG4587	CG4587	108150	59.3889	2.20488	53.8036	58	64.875	68.0833	6.41667	50.5	68.4	77.7031	83.2917	5.37758	73.4583	83.875	92.4167	16.9858	0.651192	16.0316	0.753715	16.9858	0.651192	16.6952	0.505413	5.68232	0.585163	4.88981	0.332878	5.12611	0.257078	4.88981	0.332878	5.18584	0.719003	4.76187	0.586473	5.18584	0.719003	5.27608	0.398846	3.33993	0.260948	2.38336	0.155246	3.33993	0.301316	2.38336
13.K	CG4835	CG4835	21954	48.1375	2.57879	40	49.6562	53.3889	72.1111	0.587945	62.65	72.3333	84.75	102.322	7.44375	88	100.417	117.643	12.9716	0.727764	9.80737	0.551886	12.9716	0.727764	10.3039	0.340575	7.23596	0.446999	5.60496	1.37613	7.23596	0.446999	5.60496	1.37613	4.42171	0.967091	1.97489	0.674688	4.42171	0.967091	1.97489	0.674688	6.5908	0.6127	3.83557	0.269719	6.5908	0.6127	3.83557
03.C	CG4991	CG4991	108419	30.8125	0.4375	26.2308	30.9	46.2857	100.519	0.760877	87.8333	101.115	109.556	62.8472	2.17843	55.4125	62.7143	72.4375	13.2795	0.551941	3.3285	1.77127	13.2795	0.551941	4.9879	0.876113	7.03067	0.168906	1.11276	0.947815	6.86744	0.0614275	2.0435	0.253229	1.50334	0.13377	0.405019	0.163246	1.37709	0.0625221	0.405019	0.163246	4.04443	0.324513	1.79872	0.180927	4.04443	0.324513	1.79872
06.C	CG5937	CG5937	33613	51.0417	0.941888	42.4375	50.75	56.9583	73.4167	2.51281	65.6591	74	81.3125	86.5625	8.216	73.575	88.75	99.6667	13.8882	0.373666	12.4802	0.57253	13.8882	0.373666	12.4802	0.57253	7.40925	0.540518	6.28274	0.321267	7.94444	0.106994	6.28274	0.321267	2.34198	0.818663	3.42457	0.200479	2.34198	0.818663	3.42457	0.200479	4.6249	0.147302	3.65955	0.662698	4.48781	0.0761958	3.65955
01.K*	CG6271	CG6271	50744	51.5714	0.321429	44.5	51.6053	55.5	72.875	2.28104	62.9545	73.3437	82.9444	102.222	2.61819	94.75	103.8	112.5	17.5878	0.354665	13.9278	1.2923	17.5878	0.354665	13.9278	1.2923	7.21517	0.203715	5.16889	0.697043	7.21517	0.203715	5.16889	0.697043	7.29443	0.618345	3.33554	0.614093	7.29443	0.618345	3.33554	0.614093
02.B	CG6277	CG6277	19857	42.2722	0.824415	30.6	42.1667	51.9231	61.4444	2.42161	53.5455	61.625	72	84.4143	8.76384	69.7778	83.4	95.375	19.4769	0.597914	9.65519	1.68854	19.4769	0.597914	9.65519	1.68854	9.87526	0.289688	6.12909	0.912948	9.87526	0.289688	6.12909	0.912948	6.93909	1.309	2.17108	0.496352	6.93909	1.309	1.71967	0.291871	6.42682	0.0980839	4.89804	0.335404	6.52101	0.0386925	4.89804
11.J	CG6329	CG6329	104595	49.6333	4.07322	34.8875	50.75	56.2692	77.1111	5.4986	66.1111	77.5	84.6667	76.3889	2.47269	72	78	89.8	12.4962	0.738687	11.9304	0.908378	11.8615	0.53437	11.1261	0.596988	5.42998	0.236126	2.61429	0.587213	5.42998	0.236126	3.15252	0.332062	3.2562	0.364292	1.95959	0.47603	3.61648	0.0762159	1.4862	0.0708397	4.16844	0.477331	2.08983	0.240661	4.61131	0.251827	2.08983
03.J	CG6403	CG6403	47341	50.4375	3.79881	35	49.5	57.3529	74.7389	4.69413	66.6125	76.1786	82.75	88.5	2.67317	79.3333	89.6786	101.571	18.1352	1.27186	14.9807	2.92091	18.1352	1.27186	17.7123	1.46306	6.72821	0.373338	5.65039	0.883106	6.72821	0.373338	5.65039	0.883106	4.53419	1.1959	2.95657	0.734368	3.48298	0.8064	2.95657	0.734368	4.40429	0.29802	4.02685	0.205598	4.40429	0.29802	3.82832
08.I	CG6867	CG6867	37416	52.4603	0.780204	44.6667	52.8182	58.2727	77.4	2.66646	66.7143	76.7727	86.5	79.5278	8.2656	67.4375	79.4	94.25	19.4284	0.281454	15.3242	1.07939	19.4284	0.281454	15.3242	1.07939	8.17354	0.435087	5.78985	0.379264	8.17354	0.435087	5.78985	0.379264	7.80603	0.812152	2.93431	0.384051	7.07224	0.492216	2.93431	0.384051	6.72925	0.283013	4.41032	0.121262	6.72925	0.283013	4.41032
09.F	CG7017	CG7017	103255	45.6667	1.83333	34	46	53.8846	65.75	4.91384	54.9286	66.3	80.4	71.5317	1.96321	64.6471	72.5	81.75	18.2527	1.41409	8.21852	0.350381	18.2527	1.41409	7.87555	0.101343	6.21134	0.294769	1.20107	0.230703	5.93093	0.128523	0.995001	0.146698	3.40131	0.607953	0.811236	0.0821776	2.82274	0.264033	0.811236	0.0821776	4.66612	0.205885	2.98725	0.317743	4.8602	0.0971673	2.98725
10.C	CG7191	CG7191	17876	57.7917	0.854929	51.5	57.5	65	81.3333	1.89541	71.4	81.0909	89.5	83.6667	6.93021	66.3889	87	102.389	15.9742	0.733413	13.5357	1.65606	16.6896	0.228604	11.8944	0.311376	6.84163	0.51963	5.78531	0.314441	6.84163	0.51963	5.78531	0.314441	2.7262	0.481796	3.21159	0.523814	2.7262	0.481796	2.77272	0.404416	6.01889	0.251677	4.21222	0.173219	6.01889	0.251677	4.1719
09.C	CG7272	CG7272	8374	50.5	0	39.8182	50.5	55.6563	60.4583	4.39717	45.25	59	76	68.5278	7.17253	57.4545	67	82.625	16.6716	1.47487	12.8847	1.1984	17.9766	0.971731	14.0565	0.355026	7.83551	0.419476	4.79412	0.718437	7.83551	0.419476	4.79412	0.718437	3.63097	1.13799	2.49172	0.51504	2.52592	0.384351	2.52968	0.0966163	5.50996	0.473988	4.76707	0.277651	5.50996	0.473988	4.80286
13.C	CG8012	CG8012	101924	38.4444	3.37931	30.5	38.125	50.125	59	2.51661	49	57.6154	67.3333	69.0167	3.14912	61.3	69.5	79.2143	11.4135	0.503017	5.06934	0.618557	10.9372	0.228889	5.60478	0.437998	4.09319	0.0488166	1.80772	0.368555	4.09319	0.0488166	1.80772	0.368555	2.90747	0.429365	0.809299	0.0873553	2.90747	0.429365	0.821223	0.00762633	4.06602	0.441555	2.45861	0.181215	4.06602	0.441555	2.63511
06.H	CG9682	CG9682	106391	52	0.866025	40.25	52.7	58.3437	76.3889	2.26963	64.8409	76.25	84.8875	93.2143	3.23643	81	94.3333	101.6	15.3294	0.535421	8.41725	1.13765	15.3294	0.535421	8.41725	1.13765	5.84827	0.45836	2.78684	0.405621	5.84827	0.45836	2.78684	0.405621	4.06988	0.444476	0.998902	0.241934	3.64787	0.197299	0.764839	0.0865633	3.20006	0.0777079	2.99543	0.197045	3.20006	0.0777079	2.99543
09.G	CG9812	CG9812	102880	50.5417	3.50025	36.1667	51.4167	59.3333	60.4833	4.37896	47	61.5	70.5	77.4444	3.78268	67.7059	79	91.4286	15.9754	1.72692	10.4633	0.692688	15.9754	1.72692	9.81952	0.361605	5.20946	0.225171	2.21389	0.606689	5.20946	0.225171	1.67389	0.391058	2.21266	0.606958	1.43309	0.208306	2.21266	0.606958	1.43309	0.208306	4.1771	0.27488	3.31879	0.125053	4.1771	0.27488	3.44323
06.J	closca	clos	104142	23.6667	3.76755	15.0096	23.5	34.1	76.0278	3.43502	62.4844	77.75	86.7679	52.9583	4.71165	45.3036	53.2857	63.7857	12.7093	0.731587	5.72532	0.880166	12.7093	0.731587	5.72532	0.880166	7.11293	0.509709	1.44077	0.30845	7.11293	0.509709	1.44077	0.30845	2.75465	0.960135	0.733948	0.0549872	1.83555	0.392694	0.733948	0.0549872	3.8372	0.366455	1.12475	0.180674	3.49889	0.199174	0.947674
07.A	CNMamide	CNMa	104599	45.9167	3.33646	33	48.7857	54.0556	45.3333	4.32371	27.5	42.8125	55.25	65.8556	3.67858	56	67.6667	75.9091	15.4814	1.17821	11.6605	0.61051	15.4814	1.17821	11.6555	0.153152	7.04666	0.626507	4.2028	0.275232	7.04666	0.626507	4.2028	0.275232	1.04091	0.917771	1.87695	0.424783	0.130915	0.168622	1.72937	0.0075244	3.88043	0.166701	3.73187	0.26817	3.73192	0.107102	3.98721
04.F	Carrier of Wingless	Cow	110426	44.9333	1.59304	37	43.6667	49.8462	77.45	4.68001	67.5769	79.125	84.7895	80.4167	1.02853	73.625	80.1538	89.9792	15.656	0.513356	12.28	0.443961	16.1649	0.0947523	12.689	0.244389	6.35071	0.465659	4.32541	0.550187	6.78712	0.229707	3.80967	0.27099	4.32351	0.582837	2.19971	0.401945	4.84411	0.370604	2.19971	0.401945	4.54663	0.167446	2.58324	0.301632	4.54663	0.167446	2.87404
15.J	Corazonin	Crz	106876	39.4306	2.30443	32.75	37.3235	50.2	69.5278	2.43543	59.5625	67.5833	78.4231	72.8611	2.08629	62.125	73.3889	82.7857	14.2343	1.10421	9.64007	0.189211	14.2343	1.10421	9.64007	0.189211	5.40824	0.513347	2.28869	0.372507	5.40824	0.513347	2.28869	0.372507	3.4529	0.84881	1.87021	0.326748	3.4529	0.84881	1.54548	0.051232
16.B	crossveinless 2	cv-2	109915	49.0208	2.14887	38.175	50.4545	55.4107	40.0833	4.41667	27.875	39.6875	56.1719	74.2083	5.06023	56.4375	73.25	83.6875	14.822	2.12725	11.2333	0.889975	14.822	2.45633	11.2333	0.889975	5.036	0.528381	3.17194	0.305663	5.036	0.610121	3.17194	0.305663	3.31883	1.18217	3.92695	0.566976	3.31883	1.36505	3.41932	0.357115
15.G	dawdle	daw	105309	42.8796	1.12037	35.2188	41.9833	50.8	69.5	7	55	69.5	80.3889	72.6167	2.24283	63.5	72.1667	80.1818	12.4029	0.573138	10.0611	0.513191	12.4029	0.573138	10.0611	0.513191	5.5992	0.424259	2.77901	0.36177	5.5992	0.424259	2.77901	0.36177	4.61401	0.39639	2.53246	0.419684	4.61401	0.39639	2.53246	0.419684
02.G	Diuretic hormone 31	Dh31	37763	34.9805	0.378466	29.0625	35.125	38.8125	84.2778	6.68077	70.8889	84	101.333	62	5.1316	51.5714	60.2	71.2308	11.1641	0.396936	6.14074	1.44643	11.1641	0.396936	6.14074	1.44643	7.63788	0.38182	4.3628	1.17517	8.01365	0.0957517	4.3628	1.17517	4.95533	1.54255	2.4244	0.578486	4.95533	1.54255	2.59616	0.0157385	5.26151	0.272025	3.33455	0.620251	5.00373	0.122886	3.92242
13.D	Diuretic hormone 44	Dh44	108473	44.2222	0.777778	37	44	50.75	58.6	1.22202	50.6	58.3333	63.3333	91.5	3.21455	71.25	92.5	104.5	11.6176	0.870289	8.81165	0.841881	11.6176	0.870289	9.65147	0.083274	4.86125	0.485393	3.44086	0.324857	4.38541	0.135502	3.44086	0.324857	2.53597	0.266513	2.47665	0.449464	2.53597	0.266513	2.47665	0.449464	4.78635	0.528993	2.96483	0.0494782	4.78635	0.528993	2.96483
13.F	Drosomycin-like 2	Drsl2	109207	44.0111	0.471535	35.875	43.8	49.9844	67.8056	2.21335	56.5556	67.1818	76.6	82.6389	8.45855	68.95	84.5	95	12.2843	0.335567	8.59797	0.37956	12.2843	0.335567	8.23921	0.175264	3.9311	0.315882	2.42727	0.365695	3.9311	0.315882	2.42727	0.365695	4.20163	0.819482	1.60528	0.337343	3.39458	0.201138	1.60528	0.337343	4.19444	0.160619	2.4951	0.239802	4.35072	0.0524297	2.27356
11.F	Drosulfakinin	Dsk	106592	44.8	5.00899	33.3125	40.25	56.0714	89.5	0.481125	75.6667	89.5	109	83	4.16333	71.5	84	103	14.2765	1.46574	10.8967	0.715556	14.2765	1.46574	10.8967	0.715556	5.51307	0.642027	3.45541	0.552082	5.51307	0.642027	3.98774	0.206976	2.75657	0.359685	2.4219	0.6189	2.75657	0.359685	2.4219	0.6189	4.70617	0.290146	3.53442	0.25258	4.69669	0.0191689	3.29423
09.A	Excitatory amino acid transporter 2	Eaat2	104371	41.1111	5.1301	31.5	40	51.7692	64.6944	2.51584	57.2143	65.7632	73.9375	55.5833	4.61504	46.3409	55.5	65.6562	16.615	0.168179	9.55345	1.28469	16.7768	0.0649032	9.55345	1.28469	7.20281	0.20911	3.05773	0.670802	7.20281	0.20911	3.05773	0.670802	3.20874	1.20359	1.72762	0.274545	2.08602	0.6134	1.72762	0.274545	4.13695	0.233012	2.65102	0.425282	4.13695	0.233012	2.65102
10.A	Esterase 6	Est-6	35607	53.6667	1.63671	40.7273	53.4286	60.55	63.4	0.4	57.4286	63.5	73.8	68.9167	3.24786	55.3571	67.9444	77.5	13.5364	0.875603	10.4276	0.620722	13.5364	0.875603	11.0453	0.0868314	7.42429	0.370856	5.87496	0.541893	7.05953	0.0946444	5.87496	0.541893	2.79859	0.689837	2.23	0.464072	2.10922	0.0358838	2.23	0.464072	4.87252	0.265804	4.95792	0.282057	5.10304	0.18715	4.95792
08.J	Frequenin 1	Frq1	23426	53.3556	2.03136	42.0694	53.3333	60.375	97.1528	2.65081	87.2222	98	104.429	72.7778	3.28307	61.875	71	81.425	13.779	1.2458	12.6607	1.01945	14.9823	0.45653	12.6607	1.01945	7.05452	0.402708	4.71829	0.453521	7.05452	0.402708	5.14971	0.197756	5.0716	1.00228	2.33082	0.472788	4.14557	0.542269	2.33082	0.472788	4.8789	0.360223	3.03667	0.646844	4.8789	0.360223	3.03667
15.K	Frost	Fst	102049	48.0278	3.61912	35.8438	46.9167	57.7292	40.9444	0.305556	29.5625	40.9444	52.7	76.9833	3.8112	66	76.625	87.5	15.9135	1.06902	9.43757	0.589354	15.9135	1.06902	9.43757	0.589354	6.23022	0.346913	2.1631	0.235805	6.54946	0.192007	2.1631	0.235805	4.29976	0.806468	1.85353	0.180534	3.51226	0.24592	1.85353	0.180534
01.D*	Glutamic acid decarboxylase 1	Gad1	330039	50.1	0.804674	39.8438	50.4464	55.8333	62.7778	0.722222	57.4	62.75	70.1094	78.25	0.75	70.75	78.25	91.4167	12.3954	0.576422	9.94294	0.413199	12.3954	0.576422	9.94294	0.413199	6.23167	0.126907	3.07235	0.365836	6.11623	0.0745426	3.39942	0.231791	7.24386	0.38524	2.06595	0.338645	7.61895	0.12427	2.3734	0.200772
15.F	gasoline	gas	101985	56.3	1.2	43.2143	56	61.5333	67.5833	7.26913	57.9583	69.4643	80.9643	90.0417	3.35125	75.65	89.5312	98.1625	15.5759	1.13944	12.3025	1.49604	16.667	0.464579	10.8487	0.499166	4.75321	0.236571	2.73862	0.302304	4.75321	0.236571	2.73862	0.302304	5.22823	0.86627	2.96844	0.301114	5.22823	0.86627	3.25708	0.121297
07.C	genderblind	gb	1261	46.0833	2.71697	33	46.6667	53.3333	66.3889	5.05922	55.4375	64.4545	76.9286	86.4306	2.0526	76.5	87.6667	96.7778	12.0431	1.37526	8.593	0.739229	12.0431	1.37526	7.86191	0.154709	7.5075	0.630385	5.05801	0.552318	7.5075	0.630385	5.05801	0.552318	2.38768	0.703456	2.03824	0.287484	2.38768	0.703456	2.03824	0.287484	4.70251	0.184906	3.58289	0.143721	4.51936	0.0359388	3.58289
16.G	glass bottom boat	gbb	330684	52.122	2.15982	48.1	53	56.8571	60.1458	4.21591	42.75	58.05	70.375	70.4583	6.96955	57.25	72	83.575	15.5439	1.22538	9.93805	1.01352	16.7247	0.462918	8.94554	0.290359	6.76855	0.0276584	4.1895	0.211649	6.76855	0.0276584	4.1895	0.211649	6.62856	1.23782	2.92872	0.26334	6.62856	1.23782	3.16331	0.169211
02.C	Glycoprotein hormone alpha 2	Gpa2	330752	52.9111	0.992814	49.0556	53.2857	58.2727	79.378	0.46131	74.75	79.5526	84.7	83.0444	2.21655	73.375	84	93.5227	20.0659	1.08337	15.4991	0.360677	19.0043	0.30589	15.8373	0.17706	9.69582	0.071761	6.02152	0.500075	9.76548	0.0243537	6.02152	0.500075	7.2104	0.93343	2.30019	0.154797	8.1305	0.222333	2.30019	0.154797	6.59397	0.20736	4.63295	0.535462	6.40055	0.105703	4.63295
02.K	Glycoprotein hormone beta 5	Gpb5	330796	36.372	3.56404	28.5	34.5	45.2115	57	1	48.5	57.5	67.7143	76.8889	2.62702	62.5556	74	84.8571	14.2858	1.23774	9.71342	2.0658	13.0645	0.284131	9.71342	2.0658	7.84886	0.632205	4.66808	0.878626	7.98375	0.0593868	4.66808	0.878626	4.83371	1.13255	2.44948	0.684184	3.81092	0.68787	2.44948	0.684184	3.81689	0.151989	4.12846	0.532364	3.81689	0.151989	4.65741
05.D	Gustatory receptor 28b	Gr28b	101727	47.2222	4.12909	37.8571	49.3333	59	73.375	2.41415	64.2857	73.35	80.1	79.4583	1.76236	69	79.1	84.7083	19.5428	1.19728	9.88194	0.769254	19.5428	1.19728	9.88194	0.769254	8.04339	0.249674	3.40635	0.417951	8.27783	0.121453	3.40635	0.417951	4.6465	0.963003	1.19317	0.135276	4.6465	0.963003	1.19317	0.135276	4.06508	0.14847	3.09177	0.256955	4.06508	0.14847	3.31728
11.B	Gustatory receptor 36c	Gr36c	3872	54.6667	3.05959	46.2917	53.3571	61.45	74.75	5.94555	60	71	82.2143	69.7667	8.44123	51	67.6429	81	15.3892	0.781282	15.4174	0.375229	16.0935	0.478098	15.765	0.199954	6.64515	0.879686	6.17873	0.496745	6.64515	0.879686	5.70717	0.220853	5.69193	0.941403	3.29693	0.339946	6.57522	0.460505	3.29693	0.339946	6.68289	0.162723	4.8256	0.233133	6.52351	0.046403	4.8256
01.B*	Henna	Hn	110511	48.3143	1.0241	36.375	47.7143	52.4412	66.6	3.76475	58.8	66.6667	75.3125	80.5833	2.71697	70.3	78.7273	90.3333	14.4191	0.263499	8.18014	0.740167	14.4191	0.263499	8.90565	0.207271	7.50094	0.285985	4.29539	0.830896	7.50094	0.285985	4.29539	0.830896	10.3508	0.0373494	2.89537	0.764776	10.3508	0.0528201	2.89537	0.764776
10.G	IA-2 protein tyrosine phosphatase	IA-2	110595	56.3167	0.957572	48	56.3889	63.6667	83.5	13.7326	62.75	83.875	104	87.375	5.46437	78.0556	85.3636	98.6429	19.1432	1.58137	9.4031	1.239	19.1432	1.58137	8.22739	0.552834	6.22457	0.41453	3.28736	0.188112	6.15521	0.00794964	3.11506	0.106758	4.71479	1.0943	1.73042	0.157194	5.80525	0.129495	1.73042	0.157194	3.66107	0.225623	1.72879	0.228596	3.66107	0.225623	1.94442
03.K*	Insulin-like peptide 3	Ilp3	106512	53.3125	1.7264	39.3438	53.8036	58.5694	43	10.2591	21.125	34.05	61.625	72.1667	10.8641	59.375	68	83.125	13.6277	1.08823	12.2998	0.985821	14.6958	0.294902	11.3301	0.251422	5.64431	0.158151	3.09679	0.215398	5.64431	0.158151	3.29466	0.120369	4.30747	0.275652	2.05084	0.342074	4.03736	0.0778144	2.37404	0.158473	4.16525	0.339838	2.56751	0.218381	4.49424	0.120479	2.36508
14.K	Ion transport peptide	ITP	330029	52.3333	1.76383	37	53	57.3636	45	12.4933	19.5833	40.75	64	115.741	5.56632	98.5	115	136.5	13.1931	0.201388	10.5051	0.744066	13.372	0.130679	10.5051	0.744066	5.91313	0.499415	4.34162	0.423441	5.91313	0.499415	4.34162	0.423441	6.27328	0.279128	3.48481	0.835718	6.27328	0.279128	3.48481	0.835718
06.G	jhbp16	jhbp16	101873	49.4167	1.72065	35.5	49	56.0833	82.55	2.97672	68.7273	81.9444	92	87	2.22205	73.125	87.125	101	16.0615	1.35251	10.3649	0.501278	14.797	0.678623	10.8661	0.008776	5.21077	0.460069	2.69016	0.270945	4.75587	0.097295	2.69016	0.270945	3.1203	0.653137	1.73847	0.0736861	3.1203	0.653137	1.67046	0.0401025	2.95901	0.12061	2.52328	0.315853	2.83992	0.0270141	2.52328
04.H	Jonah 99Cii	Jon99Cii	109902	43.4	2.6	35.5	44.6	50.3333	87.5	3.01386	74.35	87	100.857	70.75	4.17859	62.25	69.9062	78.5833	18.6756	2.16983	12.3437	0.161755	18.6756	2.16983	12.3437	0.161755	5.85862	0.489448	3.77111	0.252362	5.4178	0.300789	4.02342	0.00779408	3.94204	0.501094	1.61938	0.303223	3.46256	0.205867	1.33619	0.153263	4.41547	0.173131	3.43774	0.245289	4.41547	0.173131	3.43774
12.J	lectin-24A	lectin-24A	107254	41.0833	1.47432	30.9	40.5	50.9	64.2222	6.36566	55.7	62.3125	73.3	88	7.97392	74	88.75	103.437	14.3045	0.479205	9.63854	1.86305	14.3045	0.479205	7.80793	0.489473	5.34306	0.200731	2.27391	0.630061	5.34306	0.200731	1.68297	0.309058	4.16166	0.760515	1.3066	0.373417	3.4283	0.284819	0.940764	0.105851	4.4509	0.319986	2.59981	0.366361	4.4509	0.319986	2.23415
06.K	lectin-30A	lectin-30A	107218	48.1111	5.05556	37.15	48.5625	59.7031	70.875	5.77305	59.7	70.3636	84.2143	59.5	2.29129	52	59.0909	68.3636	15.8261	1.2285	12.3911	2.18331	15.8261	1.2285	10.4525	1.42056	5.40648	0.251188	3.38048	0.359453	5.40648	0.251188	3.38048	0.359453	2.66581	0.956194	1.27992	0.264038	1.74427	0.360741	1.27992	0.264038	3.08108	0.143531	2.11288	0.114823	3.08108	0.143531	2.11288
12.I	Leucokinin	Lk	14091	57.4222	0.774915	48	57.4545	63.2	79.3667	2.62382	70.5	80.1818	86.9286	107.569	3.53622	95.25	106.429	121.562	16.0198	0.838073	10.6563	1.12027	15.9307	0.0124552	10.6563	1.12027	8.15679	0.24048	5.55444	0.799973	8.15679	0.24048	6.29503	0.427747	6.53795	0.891963	2.92877	0.701428	7.41946	0.192591	3.6144	0.209313	5.08107	0.186052	2.81504	0.241772	5.08107	0.186052	2.57763
11.A	Leucokinin receptor	Lkr	105155	44.8333	1.26724	34.2841	45.25	51.1875	62.5	0	51	62.5	77.875	72.7083	3.50413	60.75	70.9583	79.1429	14.5198	0.533116	7.6735	2.061	14.5198	0.533116	7.6735	2.061	6.22341	0.336518	2.64503	0.589378	6.5253	0.210265	2.11533	0.365468	4.26902	0.714744	1.7187	0.377577	4.26902	0.714744	1.7187	0.377577	3.68722	0.228868	2.28633	0.102067	3.68722	0.228868	2.37865
06.E	Maltase A2	Mal-A2	28292	54.5	2.92973	40.5	55.5	61	72.3333	1.83333	64.5882	72.5	87	70.4643	1.92139	62	70.5	81	16.5543	0.513917	11.0072	0.978302	17.0618	0.114251	11.0072	0.978302	6.9457	0.202645	4.58207	0.415408	6.9457	0.202645	4.19179	0.201252	3.89181	0.687984	1.80127	0.342783	3.89181	0.687984	1.49992	0.231025	4.84485	0.122926	4.24815	0.231237	4.72964	0.0606326	4.47677
05.E	Maltase A3	Mal-A3	102381	44.7083	4.94571	33.8625	43.5	54.625	63.75	2.37329	57.7059	63	73.5	79.5583	1.73783	70	79.5	88.2727	16.0288	1.3235	12.7286	1.31436	16.0757	0.119979	12.7286	1.31436	6.76192	0.263862	3.71459	0.423661	6.52932	0.17618	3.29669	0.0984655	3.36725	0.656681	1.88449	0.338065	3.36725	0.656681	1.56972	0.174434	3.03019	0.294682	2.25045	0.267907	3.32445	0.0222801	2.25045
16.E	maverick	mav	330592	55.9673	2.50066	42.6667	55.8636	62.5417	67.8333	0.600925	55.7	67.8	79.5909	80.3333	6.00925	64.4	77.8333	101.292	15.3134	0.969756	14.4794	2.47391	15.3134	0.969756	16.9125	0.632899	6.9968	0.136202	4.15946	1.03134	6.86669	0.0569568	4.15946	1.03134	9.87777	1.06034	4.11919	1.15565	9.87777	1.06034	5.17289	0.671206
07.D	Major Facilitator Superfamily Transporter 9	MFS9	104145	42.3333	1.41667	32.375	42.0833	52.5	55.1458	2.02598	44.5536	54.875	70.5	69.7222	4.70725	58.5	71.5714	80.35	15.3731	1.34422	7.71347	1.87644	15.3731	1.34422	7.71347	1.87644	6.04368	0.366515	1.94846	0.515369	6.38866	0.175046	1.45301	0.200653	2.71149	0.529135	1.37141	0.464545	2.71149	0.529135	0.919198	0.15035	3.83824	0.111575	1.78352	0.190807	3.83824	0.111575	1.78352
02.D	Myoinhibiting peptide precursor	Mip	106076	39.4792	3.02256	31.5	39.8636	49.125	66.7667	8.61904	55.4167	60.5	79.75	71.7778	1.12765	61.7	72	84	15.2372	0.827083	9.46067	0.468227	14.4779	0.463951	9.4853	0.0201029	7.85321	0.564085	6.0246	0.653234	8.41727	0.00730267	6.0246	0.653234	3.74479	0.977816	2.91509	0.367483	2.76796	0.0621013	3.25886	0.183653	4.85533	0.222851	3.34813	0.360007	5.06638	0.101191	3.69329
05.K	midkine and pleiotrophin 1	miple1	104623	45	1.98431	35.4	45.75	52.6	72.5	0.5	60.8571	72.5625	79.2692	63.6667	3.83333	52.45	61.8	77.1607	12.922	0.773501	10.2856	1.42458	12.922	0.773501	10.2856	1.42458	6.49464	0.46344	3.06534	0.403819	6.49464	0.46344	3.45855	0.13001	1.66729	0.174091	1.004	0.0946496	1.66729	0.174091	1.004	0.0946496	3.91428	0.402618	2.00937	0.123972	3.91428	0.402618	2.00937
12.B	Matrix metalloproteinase 2	Mmp2	107888	47.7778	0.968644	37	48.2667	52.6667	64.2167	6.70448	45.4286	59.75	77.3036	74.1667	4.83333	62.1667	73.8333	86.5	14.4475	0.658874	10.1868	1.01354	13.791	0.078468	10.1868	1.01354	6.99207	0.252422	3.42033	0.491843	6.99207	0.252422	3.42033	0.491843	3.72009	0.303233	1.70374	0.262248	3.99586	0.17833	1.70374	0.262248	3.20489	0.208825	2.84226	0.220255	3.00707	0.0945826	2.84226
04.C	Myosuppressin	Ms	108760	32.7222	0.934589	28.15	32.5385	40.1667	69.5083	2.69453	60.725	69.1094	77.3542	72.3796	2.17001	65.0187	71.2875	78.9038	12.3989	0.451993	5.14497	0.663248	12.3989	0.451993	5.14497	0.663248	5.25132	0.512011	2.30345	0.373985	4.75983	0.202922	2.30345	0.373985	1.88434	0.412626	0.936885	0.150662	1.88434	0.412626	0.936885	0.150662	4.32994	0.398416	2.53604	0.503504	4.32994	0.398416	3.01545
13.B	Myosuppressin receptor 2	MsR2	109513	48.0833	4.11889	36.4286	50.75	55.4091	56.1111	2.47456	47.3333	54.7778	65.4286	59.5833	3.58333	50	58.2	66.2917	11.5663	1.14658	10.2679	1.2553	12.6322	0.597203	10.2679	1.2553	4.66368	0.106948	2.06844	0.335663	4.66368	0.106948	2.37817	0.182975	1.89774	0.355271	1.40416	0.156838	2.24162	0.126166	1.40416	0.156838	4.52111	0.221169	2.24476	0.33391	4.52111	0.221169	2.57626
08.A	Mucin 18B	Muc18B	100171	39.1111	1.30556	31.1429	39	46.0833	56.0556	1.76471	37.125	54.3333	76.0714	61	5.3929	50.3333	60.625	75.1667	13.1418	1.04169	2.92048	0.203579	13.1418	1.04169	2.92048	0.203579	5.22783	0.41392	0.928003	0.189409	5.22783	0.41392	0.928003	0.189409	2.1368	0.209169	1.38344	0.131794	2.33622	0.0892277	1.38344	0.131794	2.89652	0.239016	2.32196	0.241583	2.89652	0.239016	2.32196
16.F	natalisin	natalisin	19547	28.0411	2.0548	22.8929	29.2812	33.5	49.5333	5.36822	34.4167	53	64	64.5	5.50757	51	62.2778	77.8333	10.4563	0.786484	3.8325	0.543387	11.1543	0.512394	3.8325	0.543387	5.84944	0.453742	2.34933	0.261146	5.84944	0.453742	2.59897	0.10838	3.56062	0.656121	1.16126	0.130191	3.56062	0.656121	1.16126	0.130191
08.B	Neural Lazarillo	NLaz	101321	47.65	1.77787	38.2857	48.4545	55.3077	43.5333	2.47004	28.6875	43.6364	56.6875	66.45	5.52819	56.6667	67.4375	79.625	19.6292	2.09297	13.0618	1.64606	19.6157	0.191387	13.0618	1.64606	6.44912	0.776833	3.21835	0.476925	5.79716	0.59736	3.21835	0.476925	2.89309	0.852609	1.97726	0.150183	2.89309	0.852609	2.1151	0.0843025	3.38972	0.430683	2.52122	0.0415628	3.38972	0.430683	2.52122
06.F	Notum	Notum	103775	34.3	3.02875	28.9615	33.5	44.7222	65.4	2.4	57.9583	66.2727	76.5625	51.3	2.42693	42.625	51.0625	58.2143	12.3915	0.706683	7.78333	1.63788	11.6984	0.194993	6.2371	0.763982	4.97176	0.452593	1.6326	0.294451	4.97176	0.452593	1.6326	0.294451	2.248	0.569941	0.694398	0.097401	2.248	0.569941	0.694398	0.097401	2.45497	0.186609	0.893755	0.195645	2.27522	0.0708924	0.893755
07.I	Niemann-Pick type C-2b	Npc2b	101233	50.3	1.66533	36.25	50.0714	55.3889	62.25	0.204124	38.5	62.3333	78.375	80.125	1.32681	73	79.375	95.6667	17.6668	1.06885	11.3111	1.51789	18.6899	0.43767	9.79986	0.20119	6.45359	0.44419	2.62943	0.90605	6.01172	0.0640269	1.74324	0.266781	4.00299	0.747583	1.52962	0.492396	4.74379	0.142129	1.04859	0.148769	3.68261	0.176916	2.51177	0.175424	3.68261	0.176916	2.67449
12.F	Niemann-Pick type C-2f	Npc2f	102172	47.1111	1.60247	32.6	47	53.8182	70.5	3.4641	59.875	69.3	79.5	79.5	5.1316	67.9286	79.3571	91.9545	9.84795	0.652483	7.32823	1.4118	9.84795	0.652483	8.70728	0.427578	5.58927	0.305173	2.85558	0.758951	5.30105	0.141838	2.73948	0.0938113	2.443	0.575056	2.2225	0.496926	3.01382	0.0985523	2.2225	0.496926	4.19532	0.21043	1.90523	0.272426	4.01515	0.153751	1.90523
01.G*	neuropeptide F	NPF	108772	54.1667	0.666667	38.3333	54.3	60.6818	72.1	4.46766	63.0909	72.5	83.9	87.3611	1.38304	78.5	87.625	98.3333	14.883	0.618198	11.9115	1.14893	14.883	0.618198	11.9115	1.32667	6.12914	0.268674	3.16573	0.311249	6.12914	0.268674	3.16573	0.311249	4.33445	0.791101	2.16397	0.408239	4.33445	0.791101	2.10324	0.0218449
11.E	Neuropeptide-like precursor 1	Nplp1	107116	54.6	1.71561	44	55	60.7	79.3056	3.82558	69	80.5	89.5	82.8333	2.77389	74.4444	80.75	94.6875	16.4131	1.17641	14.3422	1.55293	16.4131	1.17641	14.3422	1.55293	6.01204	0.301964	3.81838	0.345774	6.01204	0.301964	3.81838	0.345774	4.38798	0.385124	2.4084	0.161766	4.38798	0.385124	2.56242	0.069949	6.65992	0.612369	4.70244	0.256227	6.65992	0.612369	4.70244
05.H	Neuropeptide-like precursor 3	Nplp3	105584	48.9167	1.8047	38.5	48	56.5	81	5.19615	66.75	79.25	93.9583	60.9127	6.40496	50.6	56.8182	72	19.0429	0.410411	12.8184	1.67219	19.4475	0.0975807	14.2535	1.21383	6.16756	0.517321	3.01427	0.350941	5.69328	0.292146	3.01391	0.028494	3.67296	0.765485	1.40163	0.137169	3.67296	0.765485	1.40163	0.137169	4.05979	0.267321	2.68379	0.218159	4.05979	0.267321	2.68379
07.K	Neuropeptide-like precursor 4	Nplp4	104662	48.25	2.32289	34.75	46.75	54.6429	38.2333	4.63909	28.1818	35.5	57	68.7143	3.24928	58.875	67.4706	77.3611	17.065	1.68815	10.9694	1.11747	17.065	1.68815	9.93683	0.604068	6.1431	0.191005	3.32345	0.471289	6.1431	0.191005	2.87453	0.202917	3.37504	0.475076	1.96416	0.532643	3.83355	0.175871	1.96416	0.532643	4.42531	0.517683	3.08311	0.202378	4.90239	0.28424	3.08311
13.J	Odorant-binding protein 56a	Obp56a	100850	36.5778	1.49088	31.8	36.6923	42.5	71.7222	3.0159	62.5	71.5	79.25	84.0333	4.29935	76.6964	83.375	93.75	9.71372	0.224136	5.16452	0.738507	9.71372	0.224136	5.16452	0.738507	4.38904	0.326196	1.49786	0.0561884	4.11249	0.244634	1.49786	0.0561884	2.80229	0.324331	0.896935	0.102642	2.80229	0.324331	0.795859	0.0252581	3.51804	0.225962	1.9447	0.102544	3.51804	0.225962	1.9447
04.I	Odorant-binding protein 69a	Obp69a	39523	43.8222	1.21493	34.4286	43.6667	51.3636	77.1944	1.86732	67.7941	77.25	90.0179	93.4667	1.47234	74.8333	92.6875	102.438	18.8328	2.47501	12.725	1.39408	18.8328	2.47501	12.725	1.39408	7.71714	0.771518	5.35252	0.560439	7.71714	0.771518	5.35252	0.560439	4.47122	1.04791	2.81952	0.47134	4.47122	1.04791	2.81952	0.47134	4.49026	0.116118	3.0002	0.379965	4.49026	0.116118	3.0002
15.B	Odorant receptor 49b	Or49b	101293	38.3373	0.825368	30.125	38.7292	45.625	59.1806	0.152778	52	59.15	69.0625	73.5714	5.12049	62.2625	73.45	82.8594	13.3835	0.772377	8.03129	1.60023	12.6179	0.143948	8.03129	1.60023	5.11513	0.317075	1.82236	0.371752	5.11513	0.317075	1.82236	0.371752	4.51918	0.915396	1.59248	0.330216	5.3378	0.57931	1.59248	0.330216
05.A	Orcokinin	Orcokinin	106882	42.9722	4.79302	33.0114	42.2143	55.8182	64.1071	2.35904	57	64.125	72.9	40.4524	1.87699	33.2833	40.4844	49.2292	18.3101	1.90069	14.0562	1.03178	16.698	1.42409	14.0562	1.03178	8.09004	0.633094	4.00123	0.324447	8.06582	0.0379207	4.00123	0.324447	2.77321	0.579885	2.55983	0.227557	2.19536	0.068576	2.35488	0.139859	5.3797	0.17162	3.79231	0.168034	5.3797	0.17162	3.62599
06.A	Peptidyl-α-hydroxyglycine-α-amidating lyase 2	Pal2	102238	52.85	1.45688	43.75	53.4	57.8333	73.3333	3.66712	59.1042	70.875	90.75	48	4.272	40	46.5769	55.4286	12.5349	0.803876	9.76016	0.521856	11.7525	0.261032	10.2573	0.224472	5.79797	0.702862	3.01894	0.750106	5.79797	0.702862	3.74863	0.245755	0.86319	0.769601	1.57719	0.216417	0.68709	0.0311319	1.52812	0.0205083	4.03318	0.334313	2.96596	0.230814	3.70052	0.0469911	2.96596
09.E	Peritrophin-15a	Peritrophin-15a	102151	47.4537	2.37509	36.3571	48	53.7353	64.7143	1.61782	57.0556	64.8158	72.5625	69.8889	2.94602	62	69.1053	76.6667	14.5874	0.415949	11.5213	0.62874	14.5874	0.415949	11.5213	0.62874	7.58913	0.524104	4.3194	0.37419	7.58913	0.524104	4.65498	0.234118	3.07797	0.51537	2.22863	0.31325	3.07797	0.51537	2.13576	0.0211916	4.01389	0.294814	2.39427	0.175944	4.01389	0.294814	2.39427
10.D	Peritrophin-15b	Peritrophin-15b	17877	49.3	2.66271	34.6667	49.1667	55.1818	72.1786	4.66838	63	73.7273	81.375	89.0778	1.34027	78	89.2	97.1429	13.123	0.89106	8.04459	0.869255	12.2364	0.125441	8.04459	0.869255	6.63759	0.640218	5.35934	0.603258	6.63759	0.640218	5.35934	0.603258	5.61109	1.18508	2.99273	0.447721	5.61109	1.18508	2.99273	0.447721	5.87775	0.137791	4.87081	0.363429	5.75998	0.10115	4.87081
08.C	Peptidylglycine-alpha-hydroxylating monooxygenase	Phm	104028	47.4444	4.23973	35.4286	45.5385	54.6	66.25	1.87639	53.4	65.5	72.6111	78.3333	4.00347	68.2778	79.4	89	11.4185	0.802934	7.40512	0.930873	12.2108	0.184919	6.49149	0.252262	5.33844	0.555133	3.06349	0.49902	5.87376	0.207827	3.06349	0.49902	3.33745	0.793977	1.56637	0.244472	3.33745	0.793977	1.56637	0.244472	3.5322	0.129595	2.5333	0.333973	3.65872	0.0397294	2.5333
08.E	Protein interacting with C kinase 1	PICK1	104486	48.6042	1.32206	39.5667	48.0833	54.0769	62.85	0.883648	50.125	63	74.25	82.1667	4.48454	75.1071	83.5625	94.875	14.2042	1.1736	9.36954	1.27717	14.2042	1.1736	9.36954	1.27717	5.70569	0.371614	1.74519	0.172106	5.70569	0.371614	1.57784	0.0568244	3.4578	0.915816	1.45349	0.236706	3.4578	0.915816	1.38084	0.0027526	3.41364	0.12831	1.92445	0.468247	3.41364	0.181458	1.92445
01.A*	pale	ple	108879	48.6341	1.1927	42.8125	49.1071	52.2679	64.2222	3.77778	54	61.2	74.4286	91.8333	7.18988	78.2031	89.25	100.833	12.8649	0.160539	10.9546	0.461614	12.8649	0.160539	10.5018	0.127109	6.15484	0.338695	4.60806	0.452718	5.83386	0.15287	4.60806	0.452718	6.18837	0.390326	4.11832	0.571076	5.8088	0.128654	4.11832	0.571076
14.I	pickpocket 17	ppk17	109927	48.4167	1.30969	35.8	48.1	57.8	58.625	5.32242	45.625	59.5	73.6	75.35	1.74809	67.1	75.75	81.4167	14.3577	0.467602	10.1335	1.04469	14.3577	0.467602	10.1335	1.04469	4.39539	0.399328	2.68561	0.447212	4.00463	0.116358	3.08637	0.280675	3.31625	0.686614	1.73332	0.231727	2.63647	0.1366	1.95265	0.105757
02.E	Prophenoloxidase 1	PPO1	107599	43.4861	2.25467	36	44.2778	53	80.6667	2.21944	70.3333	80.5455	90.25	81	0	71.1667	81	90.1111	15.0877	1.10908	10.6398	0.733533	15.0877	1.10908	10.6398	0.733533	6.45305	0.513007	4.9445	0.742823	5.96025	0.201619	4.9445	0.742823	3.24363	0.800014	2.88259	0.560053	2.54984	0.563343	2.88259	0.560053	4.21936	0.293775	3.14241	0.241496	3.96472	0.207192	3.14241
04.B	Proctolin	Proc	330144	46.7333	1.76667	39	46	53.9091	67.1556	2.19672	55.6042	66.9844	76.4688	67.4167	5.18478	55	64.7	77.2143	21.5142	1.3865	15.3838	1.14521	21.5142	1.3865	15.3838	1.14521	7.40695	0.565067	3.52353	0.526899	6.84921	0.128282	3.0417	0.301557	5.02759	0.540016	1.63654	0.378833	5.02759	0.540016	1.26451	0.101038	6.80436	0.532117	4.94209	0.134669	6.80436	0.532117	5.07332
08.F	portabella	prt	104763	54.0833	2.43385	36.2727	51	66.25	65.8889	1.91082	51	65.4375	75.75	81.4722	8.55623	66.0625	82.625	99.7188	16.312	1.85934	11.2938	1.03712	16.312	1.85934	11.2938	1.03712	6.84111	0.271191	2.77294	0.653168	7.09223	0.144795	2.77294	0.653168	4.33955	0.895573	1.90854	0.350698	3.47246	0.316866	1.61157	0.263802	4.6432	0.409231	3.46443	0.516725	4.23986	0.097817	2.9643
14.J	Prothoracicotropic hormone	Ptth	102043	49.3167	4.18532	37.6667	51.2857	58.1429	56.75	2.16506	38.5	57.5	69.9063	82.8333	3.1798	71	81.5	94.5	16.2596	0.577508	12.0945	0.674758	16.7964	0.301243	11.4304	0.16958	6.18267	0.560807	3.38455	0.550868	6.18267	0.560807	3.38455	0.550868	5.46415	0.858009	2.35933	0.360801	6.30071	0.26963	2.35933	0.360801
14.A	PDGF- and VEGF-related factor 3	Pvf3	105008	41.5972	2.13929	34	40.8333	49.8571	52.5	2.5658	37.2344	53.3214	61.3333	64.0833	3.00809	55.5	65.3889	73.0833	16.4463	0.590694	9.78321	1.4197	15.8892	0.277695	11.0036	1.02582	6.77601	0.224556	2.85183	0.203853	6.77601	0.224556	2.85183	0.203853	5.81671	0.747031	2.40638	0.22031	5.81671	0.747031	2.62267	0.0592694
09.J	pyramus	pyr	36523	43.8429	2.292	34.8333	44.5	49.6	69.3333	4.22624	57.9286	69	81	88.1833	2.34704	78.5	88.3462	94.9444	17.2989	0.605424	11.1055	1.09737	17.8683	0.290899	11.1055	1.09737	8.20918	0.148078	6.02701	0.290489	8.20918	0.148078	6.02701	0.290489	5.28332	0.249305	2.69965	0.4335	5.52655	0.0773395	2.26724	0.0435365	5.2998	0.468553	4.16783	0.938061	5.2998	0.468553	4.16783
04.J	RYamide	RYa	109264	41.275	1.225	33.0769	41.4231	49.2955	74.4512	1.50139	63.7727	74	80.5833	81.0524	1.89916	76.0833	80.5278	92.525	18.0464	1.11288	11.2239	1.16864	18.0464	1.11288	10.1471	0.642314	5.66226	0.455366	2.82363	0.736904	5.66226	0.455366	2.11999	0.309573	3.54899	0.703182	1.12114	0.261586	3.54899	0.703182	1.12114	0.261586	4.02149	0.218276	3.46635	0.0969603	4.02149	0.218276	3.46635
13.A	sandman	sand	47977	47.25	2.65361	37	49	52.5	66.7083	0.850517	60	66.5	73	95.25	0.204124	89	95.2778	102.9	14.8453	0.364131	9.26801	0.851536	14.8453	0.364131	9.26801	0.851536	7.38484	0.30249	3.87345	0.434283	7.38484	0.30249	3.94097	0.0169685	4.82657	0.466904	2.31439	0.314292	4.85182	0.0451952	2.31439	0.314292	5.11123	0.237128	4.10109	0.216855	5.3276	0.137215	4.10109
10.B	scabrous	sca	104703	41.8095	2.07567	34.5	42.7059	51.5	61.5	0.866025	53.975	62.25	72.25	64.1333	1.01708	53.4286	63.6667	73	14.9861	0.89764	7.98661	0.750165	14.9861	0.89764	8.6921	0.360659	5.86403	0.297477	2.81312	0.437222	6.14739	0.128063	2.39824	0.195134	1.86913	0.283407	1.16395	0.113142	1.86913	0.283407	1.15142	0.00787962	4.22214	0.224857	2.68664	0.0969448	4.22214	0.224857	2.68664
11.C	SCP-containing protein C	scpr-C	16610	55.5	2.08167	44	54.2143	59.5	72.8222	0.622222	63.3125	73	80.5	85.2778	2.92235	75	86	98.7222	14.1944	0.435143	11.4416	0.656611	13.7749	0.163552	10.8454	0.389173	7.79336	0.549262	5.0875	0.518277	7.79336	0.549262	4.5832	0.169085	4.74971	0.492704	1.70023	0.273464	4.26144	0.0932856	1.70023	0.273464	5.89336	0.176986	3.4541	0.497895	5.89336	0.176986	3.4541
16.I	SIFamide	SIFa	330623	58.3722	2.04971	51.6667	58.2333	64.5	80.1875	1.53475	68.625	80.75	91.25	101.375	3.00087	81.5	101.357	115.929	18.0025	0.958468	15.8614	0.817322	17.0961	0.440578	15.8614	0.817322	6.74541	0.502047	4.8665	0.214288	6.74541	0.502047	4.66577	0.106103	7.2267	0.536163	4.16549	0.825774	7.2267	0.536163	4.16549	0.825774
03.B	Solute carrier family 45 member 1	Slc45-1	105439	32.3125	1.88159	25.5577	32.0833	38.75	95.5556	6.78614	79.75	92.25	112.333	51.5833	3.06224	45.125	51.775	58.0156	14.5621	1.95272	7.06769	1.26316	14.5621	1.95272	7.06769	1.26316	6.3229	0.480714	2.68913	0.200535	6.3229	0.480714	2.49245	0.0553877	5.27016	3.20725	1.18351	0.181064	2.0997	0.685033	1.18351	0.181064	3.38283	0.280525	2.17726	0.14099	3.38283	0.280525	2.16745
03.F	short neuropeptide F precursor	sNPF	330564	44.9593	1.99607	36.375	45.375	51.25	92.125	2.375	81.8571	91.8214	103.125	85.1905	0.994315	71.5	84.4286	99	12.9624	0.896578	10.0515	1.00771	12.1375	0.496839	11.014	0.42189	8.38139	0.474458	3.71423	0.149594	8.38479	0.0622024	3.71423	0.149594	5.52864	0.818891	2.24166	0.28373	4.72627	0.231428	1.97945	0.153287	5.97586	0.399451	4.60237	0.202272	6.35716	0.168342	4.60237
10.I	spatzle 6	spz6	100897	56	0	43	56	64.0909	78.4222	0.989076	70.2857	78.9444	85.25	89.0389	5.89433	80.1562	88.7188	100.2	17.8719	0.394824	10.1462	0.846551	17.4825	0.0922674	10.156	0.205145	6.1487	0.277039	4.60024	0.460123	6.15507	0.0309292	4.60024	0.460123	5.38478	0.679805	2.33005	0.349689	5.38478	0.679805	1.98232	0.0522706	4.57816	0.217779	2.86419	0.282799	4.36072	0.0173578	2.59151
14.C	short spindle 7	ssp7	110126	54.3333	0.666667	40.375	54.6	61	53.1458	6.22498	41.2917	55.25	66.7321	88.9889	5.14189	74.9687	87.75	99.625	14.3687	0.742658	11.6852	0.857415	14.3687	0.742658	10.8834	0.429523	6.30309	0.450186	4.53487	0.632457	6.72329	0.228462	3.94485	0.322121	6.27207	0.988554	2.73321	0.47886	6.27207	0.988554	2.66966	0.0437642
04.D	straightjacket	stj	108569	41.8333	2.12786	32.6	38.6	54.2	74.3	8.90075	56.5	71.5	87	73.2292	1.76642	63.5667	72	79.5	17.7787	0.909068	9.89714	0.692373	17.7787	0.909068	9.89714	0.692373	7.45986	0.316106	3.76442	0.743571	7.14998	0.0882596	3.03676	0.216385	3.45204	0.787256	1.61705	0.270742	3.45204	0.787256	1.34879	0.0517574	3.32677	0.282313	2.45934	0.300215	3.07453	0.179298	2.45934
07.F	sugar transporter 2	sut2	102028	53.5	1.1547	39.7857	52.7	59.8	64	4.93288	40	61	81.5	91.125	6.82024	76.875	90.2	103.5	17.0263	2.03367	12.0681	2.6245	15.0211	0.479084	9.54237	1.00875	5.99759	0.448126	2.19517	0.545617	5.99759	0.448126	1.72039	0.380226	3.0361	0.982747	0.947665	0.409066	3.0361	0.982747	0.947665	0.409066	3.33553	0.198872	2.44114	0.134954	3.33553	0.198872	2.44114
05.C	sugar transporter 3	sut3	4009	48.5	4.80451	36	49.4286	56.3	75.625	1.26861	65.8125	75.25	85.125	66.4167	6.52612	53.25	66.1154	77.5625	16.296	0.726347	9.78965	0.787815	16.296	0.726347	9.78965	0.787815	8.79722	0.646501	6.40117	0.338015	8.20614	0.370379	6.40117	0.338015	5.49683	0.932268	3.00664	0.305719	5.49683	0.932268	3.00664	0.305719	3.88686	0.341147	2.71247	0.421249	3.5663	0.165041	3.06588
08.H	silver	svr	330524	50.8611	0.892787	45.8	50.75	55.7273	76.6667	3.81153	61.8333	74.625	87.5833	87.8	2.91376	76.3409	85.8333	99.4583	16.9996	0.410949	10.004	1.11654	17.388	0.189516	9.97275	0.00823115	6.0067	0.121149	3.34842	0.494793	6.0067	0.121149	3.34842	0.494793	5.16164	0.537564	1.77354	0.288242	5.16164	0.537564	1.77354	0.288242	4.23327	0.176098	3.09914	0.382976	4.23327	0.176098	3.45046
06.D	Tace	Tace	106335	50.8429	1.63326	42	50.6154	54.625	65.7595	3.68985	57.9911	63.9643	73.75	80.4889	0.98678	70.25	80.7187	90.475	16.8634	1.10555	12.7284	0.656972	15.8169	0.504347	12.7284	0.656972	6.53119	0.360387	5.05953	0.474515	6.86901	0.177499	5.05953	0.474515	3.43917	1.11111	2.38889	0.435402	3.43917	1.11111	2.38889	0.435402	4.05411	0.159645	3.16845	0.321327	4.05411	0.159645	3.16845
09.D	torn and diminished rhabdomeres	tadr	330472	56.6528	1.39782	48.5	56.7895	60.7368	61.4167	1.37184	51	60.875	76.5	79.5417	1.92615	66.5	80.3889	95.5	16.7628	0.638567	16.1115	0.56882	16.7628	0.638567	15.5912	0.325065	6.78767	0.347762	6.40022	0.417734	7.12613	0.112988	6.40022	0.417734	3.31909	0.599418	3.11779	0.295544	3.88159	0.292882	3.11779	0.295544	4.73312	0.346173	3.89154	0.256145	4.73312	0.346173	3.89154
14.F	thisbe	ths	102441	49.627	2.70146	35.2222	50.6667	55.6667	55.6667	7.56132	36.25	57.125	68.3594	75.8333	6.11919	58.8333	72.0714	87.5	12.8356	0.727284	9.33105	0.930589	12.8356	0.727284	8.41564	0.236702	4.48118	0.115955	2.85197	0.542961	4.59127	0.0514902	2.87854	0.114951	4.88367	0.56568	2.37781	0.566719	4.88367	0.56568	1.81547	0.0995179
02.F	Tachykinin	Tk	330743	50.9167	1.92014	39.8906	51.4286	56.2857	69.7778	1.46986	58	70	83	91.65	5.29127	78.25	90.85	101.857	20.6563	1.11607	13.1821	1.50382	20.6563	1.11607	13.0921	0.170978	8.56873	0.155634	3.77028	0.32836	8.72225	0.0362227	3.77028	0.32836	7.52934	0.696734	1.37705	0.0780644	7.52934	0.696734	1.37705	0.0780644	6.10403	0.462164	4.0559	0.45929	6.02129	0.0242239	4.50204
03.H	tolloid	tld	100930	50.9444	1.72222	44.1607	50.7727	55.75	78.25	8.9594	63	74.875	93.25	90.8571	4.13854	81.6667	91.0385	100.333	19.6799	1.46184	13.1003	1.34994	18.3383	0.82081	13.1003	1.34994	5.98206	0.55229	3.85213	0.494756	5.98206	0.55229	3.85213	0.494756	6.19617	0.288244	2.12416	0.465811	6.19617	0.288244	2.12416	0.465811	3.41353	0.136211	2.51758	0.174188	3.54422	0.0542866	2.35522
02.A	tolkin	tok	110432	29.3333	1.20185	20.6364	28	34.3333	59.5238	8.23758	46.8036	62.75	70.125	53.7952	4.1374	39.7125	53.5	61.6786	14.7582	0.901721	6.52428	1.32412	14.7582	0.901721	6.52428	1.32412	7.22573	0.345562	3.21722	0.910535	6.92059	0.229341	3.21722	0.910535	2.38906	0.675239	1.68212	0.344844	2.38906	0.675239	1.68212	0.344844	4.35835	0.153996	2.82381	0.439607	4.35835	0.153996	2.45522
01.C*	Tryptophan hydroxylase	Trh	105414	48.875	1.6817	37.8125	49.2045	53.875	64.875	5.76402	56.4	64.4	77.9	89.5625	3.58073	81.5179	89.575	99.2	11.8837	0.156935	10.9527	0.511526	11.7374	0.0802683	10.9527	0.511526	6.37276	0.354264	4.00227	0.248838	6.37276	0.354264	4.00227	0.248838	6.56765	0.584861	2.46848	0.0997059	6.56765	0.584861	2.46848	0.0997059
16.H	trunk	trk	51240	51.9625	1.43866	40.8906	51.5	57.1932	84.3056	5.68468	73.125	81.5	95.4286	92.5417	7.93868	79.5	93.875	104.5	13.7745	0.245875	9.85972	0.957232	13.7745	0.245875	9.85972	0.957232	6.72211	0.521016	5.78221	0.399939	6.72211	0.521016	5.78221	0.399939	7.46137	0.773442	3.65059	0.354448	8.14044	0.523596	3.65059	0.354448
10.K	Transient receptor potential cation channel A1	TrpA1	37249	58.5417	1.83333	48.4375	58.9167	65.0625	85.125	0.51031	75	85.3333	99	112.75	14.4928	89.75	108.3	127.75	19.5621	0.75685	14.5575	1.07866	19.5621	0.75685	13.4886	0.204843	8.9297	0.51228	5.78702	0.334461	8.80435	0.0192171	5.47135	0.156339	9.68094	1.39992	3.45645	0.558807	9.68094	1.39992	3.45645	0.558807	6.341	0.156638	4.78909	0.346302	6.341	0.22152	4.78909
13.H	torso-like	tsl	14429	49.875	0.875	36.1111	50.1667	54.75	77.6042	3.29937	68.7143	80.5	88.6667	109.567	4.48008	98.75	106.5	122.3	13.142	1.04315	8.02817	1.15672	13.142	1.04315	7.87485	0.157708	6.08236	0.529725	4.10564	0.896557	6.08236	0.529725	3.32006	0.611048	3.57804	0.859572	2.0554	0.509838	2.83305	0.606387	2.0554	0.509838	5.06052	0.278065	3.26176	0.315463	5.06052	0.278065	3.26176
16.D	unpaired 2	upd2	330691	58.4167	0.458333	51.3333	58.325	68.3571	68.55	7.95629	53	71.75	80.8571	102.833	5.46453	93.25	103.95	116.875	14.9335	1.18186	15.1549	1.14342	14.9335	1.18186	15.3345	0.0863343	6.60778	0.157809	5.46323	0.470202	6.45096	0.0249402	5.9016	0.24048	7.56509	1.14647	5.08985	0.323136	6.44151	0.32238	4.77005	0.0655234
09.K	unpaired 3	upd3	106869	51.05	0.55	36.4	51.1875	58.1591	65.85	1.47733	56.5	65.5	73.9375	69.3167	4.97999	60	68.6	80	15.5665	0.636833	13.0586	1.79782	16.1986	0.109507	11.395	0.963761	6.89058	0.312881	3.66467	0.55329	6.61126	0.199377	3.66467	0.55329	2.49847	0.0955485	2.33607	0.447255	2.49847	0.0955485	2.33607	0.447255	5.70633	0.165923	2.46711	0.516266	5.70633	0.165923	2.95386
01.W*	W1118	W1118_1	-	50.6	0.1	39	50.6071	55.6818	83.8333	2.48819	73.7857	82.8333	93.625	101.444	2.93972	92.0357	102.75	119.25	14.3923	0.4197	9.06753	0.635668	14.3923	0.4197	9.63545	0.403826	7.04855	0.371053	4.09302	0.501432	6.70311	0.191569	4.58091	0.163677	10.1736	0.297004	2.45825	0.595974	9.91342	0.202553	1.87997	0.20382
10.W	W1118	W1118_10	-	54.4625	0.504511	46.5	54.4423	60.375	85.0556	1.00154	77.5	85	91.5833	115.722	0.472222	102.833	115.636	124.5	16.0824	0.683644	11.2753	0.837978	16.0824	0.683644	11.2753	0.837978	8.23351	0.3079	5.87959	0.421989	8.23351	0.3079	5.87959	0.421989	7.01678	1.04905	3.21544	0.219882	7.01678	1.04905	3.00022	0.0636889
11.W	W1118	W1118_11	-	50.1667	0.583333	44.3571	50	55.8333	91.1667	2.09718	81.25	91	103.143	97.0556	7.22671	82.8	95.4167	111	16.072	0.202186	11.3237	0.79316	15.8711	0.0321199	11.4989	0.0417422	6.85674	0.12024	4.96066	0.502379	6.85674	0.12024	5.42448	0.272953	8.07553	0.77426	3.18349	0.489886	8.07553	0.77426	3.18349	0.489886
12.W	W1118	W1118_12	-	53.1778	2.08924	44	53.8462	58.6667	77.7188	1.21875	71.5	78.3281	83.3958	104.444	12.7455	86.5	106.25	122	13.2423	0.239853	10.4247	1.83288	13.4641	0.129031	10.4247	1.83288	7.98758	0.372669	5.6867	0.558675	7.63332	0.163626	5.6867	0.558675	6.79053	0.7658	2.33278	0.33636	6.79053	0.7658	2.33278	0.33636
13.W	W1118	W1118_13	-	50.8861	0.599003	45	51.0263	54.5	87.744	5.43085	78.6429	84.625	97.9167	109.452	2.60994	100.357	109.167	119.167	13.1267	0.455192	9.71175	0.806558	13.5747	0.114444	9.71175	0.806558	7.16825	0.411533	5.46214	0.539	7.16825	0.411533	5.46214	0.539	7.59893	0.418424	3.96996	0.408121	7.21847	0.246278	4.33724	0.251684
14.W	W1118	W1118_14	-	49.463	1.03256	44.5	49.8696	52.4783	77.6806	3.56458	69	78.125	85.5	113.042	9.75863	88.3125	107.083	138.731	14.8999	0.410009	8.4667	1.41424	14.8999	0.410009	8.4667	1.41424	6.96987	0.244683	4.2722	0.450294	6.9591	0.0242305	3.8328	0.139267	9.55647	1.59043	2.64639	0.23121	9.55647	1.59043	2.64639	0.23121
15.W	W1118	W1118_15	-	52.5389	0.624821	44.625	52.5556	58.2857	79.625	1.08253	73.5833	79.625	87.9286	98	2.17945	80.3333	97.375	108.444	15.1311	0.658906	11.5946	0.522392	15.7654	0.251821	11.5946	0.522392	7.6675	0.386872	6.61874	0.359554	8.05196	0.0610504	6.28823	0.20019	8.56265	0.871567	4.1924	0.227445	9.41148	0.279718	4.2503	0.0152712
16.W	W1118	W1118_16	-	53.7341	1.07055	43.4	53.6429	58.7692	72.625	3.36882	65.7353	74.7083	82.2031	103.958	4.28924	88	103.583	114.056	15.7217	0.828494	12.0746	1.1955	15.7217	0.828494	12.0746	1.1955	7.90497	0.721807	5.1161	0.387101	7.19669	0.196706	5.1161	0.387101	10.0291	1.0376	4.18968	0.426955	10.0291	1.0376	3.76366	0.0400233
17.W	W1118	W1118_17	-	50.7778	2.39083	41.6667	51.7857	57.25	70.8929	2.65017	62.8667	70.6667	78.1667	91.7222	4.59099	74	91	107.5	20.0893	0.87799	12.0699	1.26866	20.8757	0.552125	12.0699	1.26866
18.W	W1118	W1118_18	-	48.4524	2.24454	37.875	48.75	53.6029	60.9667	0.837324	53.125	61	67.5625	91.9	3.05669	78.6875	90.1154	105.833	18.5525	1.01013	11.5604	0.958783	18.5525	1.01013	12.5069	0.215924
19.W	W1118	W1118_19	-	50.2917	2.17027	39.625	50.2273	56.125	72.2667	0.635959	65.2292	72.5	78.875	85.8333	3.11359	76.9167	88.5	105.1	24.4767	0.774587	14.0516	1.39676	24.4767	0.774587	15.3356	0.777641
02.W	W1118	W1118_2	-	36.5667	1.05883	27.875	36.9	43.6467	79.3194	4.818	64.5	77.7857	88.4896	85.1667	2.80377	70.125	86	98.125	12.6555	1.1696	6.25022	1.37401	13.698	0.749877	6.25022	1.37401	8.15977	0.291407	4.6925	0.676201	8.15977	0.291407	4.03111	0.199071	8.49004	1.00256	2.65625	0.614261	9.373	0.67156	2.65625	0.614261
20.W	W1118	W1118_20	-	51.8485	0.638639	45.5	51.875	55	69.2222	2.38889	61	68	78	104	4.48144	85	104.8	116.273	21.4943	0.770545	14.2351	1.56309	20.7394	0.218312	12.8145	0.922136
21.W	W1118	W1118_21	-	48.1222	1.68439	36.25	46.9167	54	70.4028	4.30145	58.5	69.5	80.2	89.5	3.78594	76	90	100.857	16.1308	1.29031	10.311	0.970297	16.1308	1.29031	10.311	0.970297
03.W	W1118	W1118_3	-	43.3512	0.982816	35.75	43.25	49.3889	91.8333	1.6729	82.2857	91.6154	101.75	86.1111	7.2943	74.5	84.6	103	18.981	1.32482	9.49086	0.853502	18.981	1.32482	10.2967	0.397887	8.14872	0.571112	5.41879	0.426129	8.1276	0.0415356	5.41879	0.426129	8.70102	1.38721	2.66884	0.264483	9.91976	0.937031	2.92972	0.0615508
04.W	W1118	W1118_4	-	49.0889	1.76607	39.7	49	54.1429	74.4444	8.02792	60.375	73.75	82.5	96.9375	5.73674	87.5417	100	109	18.7266	0.731921	10.3241	0.528696	19.4282	0.294657	10.3241	0.528696	10.3566	0.289255	5.3857	0.431984	10.0875	0.150029	5.3857	0.431984	8.3659	0.897175	2.82059	0.342767	8.3659	0.897175	2.82059	0.342767
05.W	W1118	W1118_5	-	54.3333	1.20185	40.8	53.875	60	86.4213	2.03557	75.375	85.4688	92.6833	88.9444	8.47564	72.5556	85.4286	109	15.6365	0.951666	11.0148	1.71664	15.6365	0.951666	11.0148	1.71664	8.6135	0.578116	5.24478	0.669653	8.6135	0.578116	5.24478	0.669653	8.33685	0.769269	1.89035	0.317606	8.33685	0.769269	1.89035	0.317606
06.W	W1118	W1118_6	-	50.25	1.89297	37	50.5	55.85	75.4167	1.82764	62.8036	75	89.3611	103.667	4.6914	86.25	102	116.5	17.1205	0.723431	6.36794	0.899116	16.482	0.481161	6.36794	0.899116	8.43408	0.68225	4.15205	0.731475	8.43408	0.68225	4.15205	0.731475	7.48215	1.18336	1.07622	0.370437	6.40996	0.708166	1.07622	0.370437
07.W	W1118	W1118_7	-	47.4095	0.542126	40	47.5	55.5	80.5222	2.8743	66.4286	79.5	88.5	101.667	5.33333	86.125	103.8	113.9	16.9398	1.10265	10.738	1.23128	16.9398	1.10265	9.537	0.384044	8.14668	0.847232	5.60495	0.298907	8.95886	0.341075	5.35212	0.225492	6.28158	0.907049	2.71667	0.31944	7.18611	0.0955407	2.71667	0.31944
08.W	W1118	W1118_8	-	48.246	0.374028	37.5714	49.8333	55	77.7714	0.871429	72.1667	77.4375	89.2857	93	1.75	83.375	93.125	107.375	16.0235	0.24957	10.0683	1.1108	16.0235	0.24957	10.0683	1.1108	7.72729	0.340341	4.60403	0.665446	7.72729	0.340341	5.25842	0.170875	8.188	0.392773	2.59669	0.433929	8.56614	0.150201	2.59669	0.433929
09.W	W1118	W1118_9	-	48.8571	2.47058	40	49.6818	54.075	75.9167	4.42609	64.1471	76	85.5	94.7222	4.18588	77.6	96	107.667	18.0967	0.860175	11.9748	2.48997	18.0967	0.860175	11.9748	2.48997	7.87201	0.447321	5.12144	0.356923	8.31304	0.105702	5.46538	0.134902	7.23099	1.10137	3.8711	0.751786	7.23099	1.10137	3.13364	0.206571
	glycW1118_1																																										4.26205	0.176662	3.61664	0.0827142	4.26205	0.176662	3.61664
	glycW1118_2																																										4.70827	0.203046	3.14121	0.397366	4.51752	0.0984278	3.14121
	glycW1118_3																																										6.25578	0.378172	3.65698	0.125727	6.25578	0.378172	3.65698
	glycW1118_4																																										5.07725	0.243877	4.46741	0.395616	5.29147	0.164847	4.85612
	glycW1118_5																																										4.90089	0.133427	2.7874	0.223373	4.90089	0.133427	3.00929
[truncated: 112 more columns]

## Sheet: Females
Screen ID	Gene Name	Gene Symbol	VDRC #	Fecundity (Eggs/FlyHr)	♀ Avg Strv (hrs to 50%)	♀ SEM Strv (hrs to 50%)	♀ 75% Strv	♀ 50% Strv	♀ 25% Strv	♀ Avg Ionic (hrs to 50%)	♀ SEM Ionic (hrs to 50%)	♀ 75% Ionic	♀ 50% Ionic	♀ 25% Ionic	♀ Avg Oxi (hrs to 50%)	♀ SEM Oxi (hrs to 50%)	♀ 75% Oxi	♀ 50% Oxi	♀ 25% Oxi	♀ TAG (F) Avg	♀ TAG (F) SEM	♀ TAG (S) Avg	♀ TAG (S) SEM	♀ TAG (F) Avg (OutRem)	♀ TAG (F) SEM (OutRem)	♀ TAG (S) Avg (OutRem)	♀ TAG (S) SEM (OutRem)	♀Gluc (F) Avg	♀ Gluc (F) SEM	♀ Gluc (S) Avg	♀ Gluc (S) SEM	♀ Gluc (F) Avg (OutRem)	♀ Gluc (F) SEM (OutRem)	♀ Gluc (S) Avg (OutRem)	♀ Gluc (S) SEM (OutRem)	♀ Glycogen (F) Avg	♀ Glycogen (F) SEM	♀ Glycogen (S) Avg	♀ Glycogen (S) SEM	♀ Glycogen (F) Avg (OutRem)	♀ Glycogen (F) SEM (OutRem)	♀ Glycogen (S) Avg (OutRem)	♀ Glycogen (S) SEM (OutRem)	♀Gluc (F) Avg2	♀ Gluc (F) SEM2	♀ Gluc (S) Avg2	♀ Gluc (S) SEM2	♀ Gluc (F) Avg (OutRem)2	♀ Gluc (F) SEM (OutRem)2
10.H	7B2	7B2	109866	1.02865	102.667	3.1798	81.5	103	116.667	102.667	3.1798	89.1429	103.286	117.8	85.125	3.29852	74.2656	84.0833	99.25	31.1948	2.51941	31.8683	4.8432	33.5154	1.38745	36.4614	2.17231	9.78319	0.694667	4.74652	0.349595	9.78319	0.694667	5.08242	0.136984	6.50751	0.314171	7.30814	1.54644	6.50751	0.314171	7.30814	1.54644	4.74484	0.036812	3.96184	0.248614	4.71053	0.0188621
03.A	Activin-β	Actβ	108663	1.00295	56.3403	6.53691	36.175	56	84.5	98.0278	5.41481	89.1429	100.833	124.667	88.9167	5.92019	75.7188	87.625	105.375	39.8136	6.49951	36.3808	4.54532	39.8136	6.49951	36.3808	4.54532	8.17018	0.862887	5.18819	0.450463	7.35674	0.407158	5.18819	0.450463	15.5254	2.44767	6.43984	1.52317	15.5254	2.44767	6.43984	1.52317	4.67621	0.195109	3.44841	0.38778	4.68908	0.00943117
05.G	amontillado	amon	110788	0.813294	60.5556	5.52547	49.5	63.3864	87.2813	85.4083	4.21407	79.0714	86.0769	93.5	85.5278	7.89607	65.25	89.1875	104.271	34.0116	3.88779	25.9634	5.23358	34.0116	3.88779	25.9634	5.23358	4.41932	0.298894	3.22427	0.339872	4.41932	0.298894	3.22427	0.339872	9.87907	0.416496	7.74608	0.43421	9.87907	0.416496	7.74608	0.43421	4.56803	0.551836	3.28567	0.239186	4.56803	0.551836
12.H	Angiotensin converting enzyme	Ance	41219	1.22135	53.7778	2.50432	44.4444	53.6	72	72.7778	2.61819	63.3333	72	82.875	127.667	7.05534	108.2	126.667	154.833	31.8853	5.41632	18.4859	3.6118	31.8853	5.41632	18.4859	3.6118	5.69328	0.161282	4.43926	0.482361	5.5396	0.069219	4.43926	0.482361	13.6236	2.36982	5.07935	0.8006	13.6236	2.36982	5.07935	0.8006	6.70433	0.521908	5.51735	0.200829	7.2218	0.0961439
01.F*	Apolipoprotein lipid transfer particle	Apoltp	330511	1.43646	77.8333	8.53587	57.5	79.6667	104.5	78.3333	3.81153	67	79.5714	89.8333	133.467	4.51122	108.5	136	150.8	39.585	4.04041	33.749	3.76545	39.585	4.04041	33.749	3.76545	6.41147	0.33824	4.84102	0.483367	6.09029	0.149994	4.84102	0.483367	31.8819	4.1594	14.8462	2.64956	28.1818	2.68679	12.2706	0.878712
02.H	Allatostatin A	AstA	103215	1.23	59.8434	3.32828	53.6667	58.4667	70.3333	80.1667	3.34581	67.5556	81	93.5	102.625	2.20204	88.1667	102.5	118	43.4715	7.18769	33.2924	6.29204	50.2447	3.4018	33.2924	6.29204	5.86159	0.66491	4.1657	0.227874	5.21842	0.23851	4.11765	0.0249752	14.6986	2.19274	6.71088	1.61935	14.6986	2.19274	6.71088	1.61935	6.40193	1.11705	4.20988	0.311002	6.40193	1.11705
01.E*	Allatostatin C	AstC	102735	0.517361	101.417	2.28876	69.6875	100.722	107.625	88.2917	4.44429	78.3125	89.4722	99.975	138.8	1.17898	123.125	138.462	154.312	47.1876	4.40193	38.199	5.51239	42.8474	1.0392	32.7358	1.0385	4.78666	0.527054	3.97039	0.370805	4.78666	0.527054	3.97039	0.370805	21.9008	3.12289	15.2685	1.52151	18.802	0.547238	15.2685	1.52151
07.B	Allatostatin double C	AstCC	330745	1.05283	85.2063	2.52427	60.5	84.75	98.1	74.4444	1.72491	64.6	75	80.5	136.542	6.50013	118.575	136.75	155.083	46.8337	2.52733	41.2149	5.64154	46.8337	2.52733	41.2149	5.64154	5.95751	0.286204	5.16132	0.43219	5.95751	0.286204	5.58705	0.105287	7.9075	2.93468	8.04645	1.42256	5.02226	0.758543	8.04645	1.42256	5.32482	0.408262	4.36101	0.543223	5.36622	0.0369887
13.E	Attacin-D	AttD	104918	0.316406	52.6667	2.16667	43.2	52	67.125	82.1667	3.16667	67.75	82.75	94	100.333	1.16667	84.8333	100.192	110.5	25.1343	1.94747	13.9401	1.98323	25.1343	1.94747	13.9401	1.98323	9.61518	0.334748	5.05363	0.4433	9.61518	0.334748	5.05363	0.4433	10.6549	1.07835	4.78705	0.439154	10.6549	1.07835	4.78705	0.439154	4.58596	0.196771	4.31408	0.607475	4.39433	0.0632067
15.H	branchless	bnl	101377	0.817708	89.8333	5.80469	63	87	104.938	95.5	4.25245	81.9583	96.65	107.661	136.278	5.26196	114.333	134.417	154	49.3778	4.50786	37.5712	2.92382	49.3778	4.50786	37.5712	2.92382	4.14835	0.219812	2.9079	0.287643	4.36131	0.0770112	2.9079	0.287643	14.9798	1.1314	10.1132	0.743517	13.9342	0.611233	10.8206	0.323543
04.G	Bursicon	Burs	102204	1.04484	49.375	2.46585	39.5833	50.0625	66.4107	65.5972	1.65278	53.3333	65.8333	75.55	86.4861	8.91707	66.1875	83.5625	112.125	57.0962	8.24082	27.5044	5.23416	57.0962	8.24082	32.3542	2.78421	5.43796	0.610424	2.82136	0.241235	6.01403	0.285525	3.03181	0.166762	15.2182	3.21225	5.70567	0.679049	12.0172	0.380138	6.35516	0.280281	4.38482	0.405209	3.28307	0.271892	4.38482	0.405209
02.J	CCHamide-1	CCHa1	104974	0.64	91.6667	7.83333	61.4	87	105.857	99.2944	1.4455	81.75	99.775	110.25	117	6.5	92.8333	111	132.5	44.72	3.91335	34.1848	4.62926	41.1239	2.18297	38.235	3.17033	5.72843	0.284071	5.28341	0.596428	5.45809	0.123424	5.82724	0.346337	18.4663	1.96073	9.64357	1.4578	18.4663	1.96073	9.64357	1.4578	6.16501	0.147554	4.78384	0.440061	6.02397	0.0613318
01.I*	CCHamide-2	CCHa2	102257	0.447743	73.9444	6.88149	56.3	70.25	99.3333	99.6333	3.12908	87.6667	99.3333	108.5	119.75	4.18766	108.9	119.318	134.542	31.4677	1.05521	24.2346	1.94634	31.2865	0.101119	22.388	0.869756	3.85002	0.141647	2.78349	0.191647	3.85002	0.141647	2.59553	0.0528984	14.01	0.584074	9.18436	0.892586	14.01	0.584074	9.18436	0.892586
14.B	CG10005	CG10005	101799	1.17274	61.8611	4.21207	54.0909	61	90	87.8611	3.94474	71.875	89.4	100.844	107.333	6.95422	88.875	107.167	130.667	40.8442	3.7278	26.7305	2.7404	40.8442	3.7278	26.7305	2.7404	3.66219	0.115584	2.89771	0.448349	3.54864	0.0305767	2.89771	0.448349	15.3956	1.12935	7.94651	0.812966	15.3956	1.12935	7.94651	0.812966
12.D	CG10140	CG10140	102660	1.27865	61.3333	7.33333	48.5	57	88	82.3889	0.734931	72.9	82.6667	91.4	65.9028	3.35085	57.7656	66	77.25	19.5582	2.32713	17.2834	2.57486	19.5582	2.32713	14.9142	1.42605	7.02474	0.876891	3.78885	0.488281	6.14827	0.0385748	3.78885	0.488281	7.16248	1.24217	7.48882	1.32852	7.16248	1.24217	7.48882	1.32852	6.30909	0.780143	3.17072	0.288799	6.30909	0.780143
15.E	CG10163	CG10163	101599	0.625	76.4444	1.97281	58.4167	77.125	96.5	77.7	6.28709	64.375	74.4583	91.0625	102.042	12.193	82	98.9286	121.667	26.4032	3.88194	24.8438	2.03964	22.6887	1.59523	24.8438	2.03964	5.12569	0.178666	4.19551	0.42026	4.95737	0.0847058	4.56927	0.271752	15.3067	2.0763	15.4495	2.33078	15.0508	0.000400287	15.4495	2.33078
10.F	CG10175	CG10175	101643	1.3151	66.5	1.32288	54.5	65.5714	98.3333	99.1667	5.35672	83	98.7143	112.889	121.444	7.33922	92.5	115.25	146.25	39.1833	2.83712	22.4722	1.604	39.1833	2.83712	22.4722	1.604	6.45946	0.357389	4.92468	0.232848	6.45946	0.357389	4.69437	0.0484326	9.1669	0.851261	3.98176	0.412683	8.34082	0.290597	4.02603	0.077207	5.25431	0.202364	2.10085	0.310634	5.25431	0.202364
12.A	CG12934	CG12934	107731	0.399306	55.4444	3.78268	34.8462	52.8	66	83.9722	5.64709	73	81.625	97	64.2778	4.00617	57.625	66.5	75.9	26.7962	3.633	16.6535	2.2342	23.4139	1.8753	16.6535	2.2342	6.98864	0.243109	4.15185	0.176901	6.75673	0.10315	3.98565	0.0856722	8.7387	1.36907	5.07156	0.49463	8.7387	1.36907	5.07156	0.49463	4.57469	0.122239	3.42412	0.42599	4.69638	0.0163264
15.I	CG13086	CG13086	3899	0.763715	56.375	3.36882	46.2222	55.25	79	92.6944	1.92831	80.6667	93.5	104.75	137.389	6.2304	120	133.643	151.857	29.7828	2.53708	20.67	3.70248	29.7828	2.53708	17.2877	2.12995	5.06658	0.331863	3.65026	0.335541	5.06658	0.331863	3.65026	0.335541	14.8886	1.99808	7.16928	1.05296	14.8886	1.99808	7.16928	1.05296
09.H	CG13135	CG13135	44846	1.01944	79.2778	5.6243	58.5	80.8333	93.75	103.542	7.27943	91.5833	104	123	120.639	8.39592	102.75	123	139.667	38.1323	5.08033	28.8093	2.05977	38.1323	5.08033	28.8093	2.05977	6.29561	0.476376	4.90594	0.289518	5.82626	0.115272	4.90594	0.289518	12.2724	1.35649	8.01368	0.851666	10.9993	0.662222	8.01368	0.851666	5.64991	0.148473	3.82924	0.185967	5.64991	0.148473
15.A	CG13229	CG13229	100433	0.619792	55.0417	2.2757	41.7656	55.8125	68.625	71.8333	2.96625	60.8	70.75	81.5	69.5	6.94622	54.4	64.9286	82.6875	20.2932	0.386265	6.29883	1.80824	20.2932	0.386265	4.62234	0.958254	4.81915	0.172841	1.27318	0.121359	4.82761	0.0134969	1.15699	0.0495886	13.0937	0.942104	4.94783	0.704381	12.167	0.23951	4.94783	0.704381
03.E	CG13248	CG13248	102635	0.639509	50.4167	3.82517	38.6705	50.25	63.425	111.373	1.00749	102.056	111.444	118.111	98.625	6.93834	83.4	97.5	113	39.972	2.65639	22.4993	6.68691	39.972	2.65639	22.4993	6.68691	7.29524	0.942167	3.74012	0.362484	7.29524	0.942167	3.74012	0.362484	11.3696	2.06767	5.57904	0.952408	11.3696	2.06767	5.57904	0.952408	4.07691	0.182128	3.68078	0.123676	4.07691	0.182128
07.E	CG13743	CG13743	110773	0.510417	54.8	15.8521	36	46.4286	77	69.9778	3.42222	57.75	69.4	89	88.8889	7.61658	69	85.8333	103	47.8984	1.95318	18.6576	4.36782	47.8984	1.95318	17.6542	0.16606	6.91735	1.70688	2.90839	0.267675	5.23199	0.382167	3.15861	0.134459	12.1362	1.59675	5.14141	0.340737	12.1362	1.59675	5.14141	0.340737	5.61595	1.05728	2.77707	0.423565	4.59502	0.38868
16.C	CG14075	CG14075	102202	0.403646	65.8194	3.28844	55.625	68.4	89.3125	96.8889	2.88889	80	97	107.833	108.833	2.33333	94.5	104.5	124.5	34.1922	2.41666	25.542	0.784848	36.5376	0.823654	25.542	0.784848	3.69235	0.205697	2.96426	0.222413	3.69235	0.205697	2.74962	0.0824057	12.1052	0.691576	9.24277	1.56627	12.7946	0.0779333	7.6769	0.0494845
13.I	CG14125	CG14125	106000	0.304688	60	12.0035	38.5	54.9	82	89.1667	1.76383	81.5	89.9286	96.55	121.889	4.2626	101.944	122.429	134.167	25.0002	1.27242	15.4133	5.42253	23.753	0.356316	15.4133	5.42253	6.0291	0.560823	2.89164	0.813659	6.0291	0.560823	2.89164	0.813659	9.27978	1.09792	6.44601	1.0818	10.3771	0.0514838	5.4418	0.568964	4.03568	0.159126	3.40116	0.342709	4.03568	0.159126
02.I	CG14247	CG14247	105020	1.01	53.4444	1.55556	42.1667	53.2857	72	87.5833	1.40188	75.5	87.4643	100.646	80.8	3.63868	66.4444	79.3333	96.75	43.4862	4.26968	16.1071	2.94778	43.4862	4.26968	16.1071	2.94778	5.68643	0.256943	3.1094	0.551221	5.68643	0.256943	3.1094	0.551221	13.7914	1.34107	4.98747	0.526786	13.8755	0.220104	4.48208	0.210126	4.40415	0.207727	3.29828	0.240265	4.40415	0.207727
06.B	CG14258	CG14258	106406	0.846354	58.6667	3.38296	47.425	56.7727	87.8929	69.2864	0.700782	62.0833	68.85	75.5556	77.2222	1.27778	66.2857	76.5556	87.9167	30.3937	3.74067	10.6194	1.86712	26.6732	0.547875	10.6194	1.86712	6.12808	0.425697	2.13871	0.55981	5.72087	0.175495	2.13871	0.55981	3.77874	0.666493	5.4204	0.256428	3.77874	0.666493	5.4204	0.256428	5.4314	0.726543	2.99886	0.438826	5.4314	0.726543
08.D	CG14292	CG14292	102225	0.472222	63.5	8.31164	41.125	57.8571	86	75.5417	3.78066	62.3437	73.95	84.7	86.0972	12.4374	66.9464	87.0833	105.75	35.5407	1.62073	27.5214	2.50037	36.9551	1.11919	27.5214	2.50037	5.83788	0.501308	3.47152	0.107648	5.83788	0.501308	3.47152	0.107648	9.22393	0.422857	6.99505	0.507741	8.87841	0.344739	6.99505	0.507741	4.45244	0.229018	3.67538	0.182767	4.45244	0.229018
08.G	CG14374	CG14374	13516	1.04688	41.4222	4.48645	31.6	40.7	55	88.25	5.62546	74	87.4286	100	93.0611	4.76339	82.325	92.0417	105.75	34.46	8.45157	20.4115	2.41344	32.4447	0.70526	20.4115	2.41344	6.19775	0.857306	4.55144	0.286374	6.19775	0.857306	4.81998	0.140708	13.7079	4.66352	7.58109	0.797674	9.15762	1.44472	7.58109	0.797674	5.87521	0.438594	4.93529	0.6029	5.87521	0.438594
10.E	CG14642	CG14642	106001	0.789062	79	1.32288	60.375	78.125	105.857	103.667	0.7698	97	103.286	113.833	130.111	4.04183	112.214	128.571	144.6	45.7232	3.58941	22.0314	4.9514	49.152	1.50137	17.1114	0.788312	6.22991	0.137264	4.04431	0.168122	6.36218	0.0518919	4.04431	0.168122	9.50113	0.686503	4.68182	0.499605	10.1487	0.322272	5.1371	0.290958	3.98274	0.16827	3.78189	0.186128	3.98274	0.16827
11.K	CG14762	CG14762	109840	0.822917	83.25	8.75	56.5	77	99.8571	90.4722	0.972222	82	89.9167	98.375	97.8167	2.56748	77.5	97.0833	110.729	46.8362	5.15487	34.4122	5.65305	46.8362	5.15487	34.4122	5.65305	5.60731	0.393559	5.15169	0.66234	5.60731	0.393559	4.49932	0.161955	17.6628	2.69481	12.2524	2.12613	15.1927	1.52349	10.1683	0.594498	6.5206	0.615275	5.21828	0.234709	5.90538	0.0118898
05.F	CG15199	CG15199	108489	0.0833333	42.9	0.3	35.8	42.9375	54	90.375	3.56057	82.375	89.125	100.25	78.3889	1.98217	69.3	78.3333	91.375	26.5342	1.95992	11.3664	3.1859	24.5894	0.342788	11.3664	3.1859	5.23799	0.193804	2.28477	0.264208	5.04426	0.00757695	2.35375	0.0162314	6.28242	0.817073	5.51786	0.406027	6.28242	0.817073	5.51786	0.406027	5.10725	1.21194	2.63302	0.383825	3.95723	0.540831
11.I	CG15202	CG15202	103454	0.997396	68.0903	14.9023	48.375	62.9643	94.0833	94.9333	9.15903	81	94.5	108	100.5	16.3121	70	94.125	125	36.6924	3.74867	17.0419	4.17091	36.6924	3.74867	21.0486	1.63917	5.39122	0.414066	3.25707	0.641152	5.39122	0.414066	3.84699	0.355185	9.9329	0.864745	5.40326	0.572456	9.68765	0.0232308	4.86912	0.291198	4.47881	0.12759	3.26147	0.213332	4.35979	0.06501
03.G	CG15537	CG15537	106332	0.0875817	54.3889	2.13076	44.5	54.4167	67.25	78.1905	5.17785	59.625	74.0312	89.3437	74	3.97125	59.7857	74.5	83.5714	28.0147	2.68905	19.1629	3.2861	30.5914	1.08794	22.4243	0.568515	6.64565	0.625494	4.36465	0.319353	6.07784	0.371063	4.08102	0.207553	10.0931	0.780678	6.89426	1.30776	10.8386	0.327694	8.18906	0.259686	4.64063	0.240953	3.80601	0.10571	4.64063	0.240953
14.H	CG15614	CG15614	100503	0.947917	71.6667	9.6148	52.2	62.5	91	96.5556	2.05556	85.5	98	110	102.208	19.8749	76.75	96.1	124.25	39.2247	3.75862	25.9117	8.20024	39.2247	3.75862	25.9117	8.20024	4.53565	0.274126	3.25389	0.48448	4.53565	0.274126	2.77725	0.122709	15.3187	1.44204	9.8262	2.39855	16.7287	0.427328	9.8262	2.39855
05.B	CG16700	CG16700	110058	0.955729	57.3333	10.1379	40	57.6667	78.3	77.5	1.80278	67.5	77	85.2778	97.4583	5.85517	81	100.25	115.5	49.4908	4.02597	37.0449	2.67879	49.4908	4.02597	36.7173	0.0681171	5.7677	0.170876	4.44709	0.181257	5.62281	0.12811	4.28027	0.100247	13.3288	0.264119	9.58132	1.38645	13.0748	0.102309	8.23458	0.465898	4.34785	0.217815	4.51981	0.208235	4.14547	0.113888
04.A	CG16756	CG16756	102908	1.3125	63.2083	2.96185	49.75	62.3393	77.25	89.9333	0.933333	81.9	90.2727	99.875	96.6389	10.5688	78.375	90.25	127.047	36.713	4.0589	22.8776	3.07429	40.5299	1.95227	19.984	1.46869	7.48565	0.338426	3.65247	0.311193	7.80969	0.138037	3.65247	0.311193	7.04792	2.07577	5.26933	1.33806	4.98069	0.266058	4.02067	0.680079	4.6969	0.171723	3.09501	0.341786	4.86759	0.026625
15.D	CG16826	CG16826	42809	0.414062	43.375	3.0542	34.125	43.3889	64.5	94.5278	2.20182	84.25	95.75	103.5	135.833	2.17147	114.9	137.625	156.75	18.494	2.06818	13.1573	4.15972	16.6084	1.20147	9.18233	1.73356	4.35546	0.0989867	3.04501	0.558313	4.35546	0.0989867	3.04501	0.558313	11.4573	0.490101	8.25956	2.2414	11.0373	0.357319	6.09098	0.801432
05.J	CG17047	CG17047	102075	0.942708	100.25	1.25	68.7375	100.5	111.523	84.2738	1.67189	77.3036	84.7321	92.7708	114.133	3.37655	99.5	114.5	136.5	71.3579	7.92822	49.1119	6.88035	71.3579	7.92822	49.1119	6.88035	6.82979	0.575082	5.38088	0.435707	6.82979	0.575082	5.38088	0.435707	15.7562	2.66341	8.63748	0.950605	15.7562	2.66341	8.63748	0.950605	4.17081	0.361304	3.80061	0.369607	4.17081	0.361304
01.J*	CG30046	CG30046	106940	0.760417	88.0833	7.94556	68.9	86.5	104.5	97.4722	2.88929	89.075	98.3125	107.1	148.458	2.2527	129.5	150	163.2	46.5739	4.31064	27.0366	4.352	46.5739	4.31064	27.0366	4.352	4.99375	0.366881	3.82789	0.573029	4.63682	0.119998	3.82789	0.573029	19.2041	2.33373	9.31696	1.40226	16.8945	0.472985	10.5587	0.921245
06.I	CG30148	CG30148	106295	0.192882	53.1667	2.33333	46.2778	53.5556	65.8333	93.6111	2.31207	82.6667	92.7857	103.214	101.5	3.05505	83.4	101.5	117.833	37.7846	1.32237	25.1447	3.55167	36.5669	0.729116	25.1447	3.55167	4.44721	0.285667	3.48236	0.163579	4.17558	0.125061	3.48236	0.163579	11.7611	0.533672	5.80942	0.325349	12.2888	0.112021	5.49704	0.128613	6.29805	0.349871	4.71463	0.742984	6.29805	0.349871
12.C	CG30371	CG30371	102030	0.646528	72.5556	4.7232	57.8333	69	101.063	93.5833	3.20265	75.5	93.4286	102.5	119	9.84886	88.9643	116.875	147.75	32.6343	0.950919	14.2149	3.00815	33.5077	0.5317	14.2149	3.00815	9.17002	0.776177	4.43462	0.770131	9.17002	0.776177	4.43462	0.770131	12.4518	0.906146	6.79109	1.77473	12.6495	0.0308051	5.10704	0.791996	6.56936	0.125589	4.98	0.254262	6.6921	0.0375886
12.E	CG30486	CG30486	107568	0.502976	50	3.4641	37	50.6667	62.6667	74.0111	1.38849	62.75	72.5	81	78.5	3.32916	67.375	78.6875	89.9091	18.6139	2.32656	7.95502	1.86125	18.6139	2.32656	7.95502	1.86125	7.3576	0.842121	2.21458	0.448871	7.3576	0.842121	2.21458	0.448871	8.20021	1.86301	4.49284	0.377433	8.20021	1.86301	4.49284	0.377433	7.92703	1.80233	4.37818	0.0650175	6.15628	0.475072
09.I	CG31286	CG31286	41155	0.947917	53.25	0.793857	39.375	53.25	67.9	90.5139	4.88551	80.0714	90.4375	103.318	119	10.5987	95.5	115	136.8	39.4012	6.40462	22.4458	2.64523	45.3066	3.50593	19.9044	1.03776	6.06484	0.277112	4.18131	0.413696	6.06484	0.277112	4.58988	0.0918517	13.3727	2.2274	7.72644	1.36962	13.3727	2.2274	6.55655	1.00719	8.02378	0.92237	4.6718	0.446718	8.02378	0.92237
15.C	CG31431	CG31431	104697	0.466667	71.7917	10.9193	54.125	62.45	100	85.4222	2.34176	77.9286	85.4286	92.9583	125.667	0.3849	109.208	125.75	134.958	27.7504	0.741238	17.577	1.75508	28.4667	0.269594	17.577	1.75508	4.41264	0.287542	2.63137	0.125392	4.41264	0.287542	2.51554	0.0679061	13.6517	0.935891	7.47234	0.727666	12.7647	0.422158	7.47234	0.727666
11.G	CG31659	CG31659	103022	0.870833	85.0556	7.05949	61.5625	82	104.812	96.0556	3.25794	84.5	95.5714	107	95.1944	7.09237	71.875	98.25	120.333	36.2034	3.63158	36.9017	1.58669	36.2034	3.63158	35.4823	1.00288	5.46622	0.363974	3.95355	0.202069	5.1047	0.0597033	4.15216	0.0526352	10.1375	0.364925	8.14311	1.11751	9.79499	0.178079	8.14311	1.11751	4.82792	0.557125	2.98042	0.261572	4.82792	0.557125
14.D	CG33109	CG33109	107240	0.616667	47.7639	3.44049	34.9286	47.875	58.2857	74.9167	5.63903	59.7	76.3333	90.9375	64.1417	4.55486	56.3	66.1	76	35.7058	3.08339	20.7704	3.57161	38.693	1.0802	20.7704	3.57161	4.54633	0.148637	3.15217	0.460383	4.54633	0.148637	2.70982	0.18045	15.6358	1.58853	7.04269	0.767941	15.6358	1.58853	6.38458	0.559691
16.A	CG33795	CG33795	102994	0.194444	52.5667	1.94622	42.4375	53.9	73.5	79.8056	6.72756	63.3	79.25	94.9375	95.9167	11.5779	76.375	90	106.375	20.5173	2.11248	12.4655	3.36213	20.5173	2.11248	9.21218	1.19965	3.67383	0.36535	2.38808	0.399758	3.67383	0.36535	2.38808	0.399758	9.29558	0.776352	6.05077	1.60245	9.29558	0.776352	4.46635	0.339021
07.G	CG34034	CG34034	108823	0.553768	64.1528	0.851311	51.5	64.3889	81	83.9111	14.4463	61.25	83	103.8	102.5	2.29129	84.375	100.429	123.443	34.7559	3.38725	29.4073	4.50663	34.7559	3.38725	33.8838	0.735151	4.11196	0.144944	2.70499	0.426162	4.23867	0.0995314	2.70499	0.426162	10.3247	0.757579	7.17615	0.506586	9.62916	0.424572	7.17615	0.506586	3.33216	0.120093	2.53768	0.209296	3.33216	0.120093
05.I	CG34386	CG34386	104045	0.343403	62.6389	5.33514	47.25	63.9444	78.3	93.8333	4.33333	81.7857	92.8	105.083	84.25	1.75	71.55	84	103.156	63.3806	2.1694	36.539	3.14665	63.3806	2.1694	36.539	3.14665	6.64298	0.698235	4.22598	0.343937	6.64298	0.698235	4.22598	0.343937	12.6138	0.664611	7.97568	0.785598	12.6138	0.664611	8.74944	0.19209	4.09185	0.216423	3.57897	0.334556	4.09185	0.216423
01.H*	CG34458	CG34458	103758	0.958333	57.5556	4.95567	39.5	53.5	71	89.1	4.06325	74.75	87.5	95.75	73.4333	5.40257	61.0938	71.875	85.4	38.335	2.80976	10.981	1.2742	35.7594	1.58821	10.981	1.2742	4.99954	0.476424	1.70437	0.15857	4.99954	0.476424	1.54742	0.0319832	19.7641	0.674719	6.71962	1.09131	19.0928	0.0951842	5.69148	0.517468
07.H	CG3546	CG3546	105015	0.780556	84.9167	5.91667	57.2143	81	100.714	91.4444	9.78535	76	93.5	105	120.083	6.06619	102.5	123.65	147.75	50.8398	4.89	32.8265	5.63488	50.8398	4.89	37.9512	3.31348	4.47923	0.0987201	3.4819	0.490527	4.57558	0.0304316	3.4819	0.490527	10.9109	0.344337	6.17267	0.994835	10.9109	0.344337	6.99756	0.786452	5.12019	0.627471	3.85559	0.269516	4.50879	0.199577
11.D	CG42272	CG42272	108318	0.0692708	63	10.4762	38.5	60.7	85.6	99	3.5	88.875	101.278	114.273	70.75	1.29904	58.2	69.625	94.125	42.5537	1.23277	21.7347	2.9933	42.5537	1.23277	19.0773	1.94853	4.61084	0.175727	3.5407	0.282128	4.61084	0.175727	3.28916	0.180682	10.9839	0.555885	6.47684	0.69055	11.4941	0.312266	5.78845	0.0771304	5.38755	0.178331	4.11923	0.251322	5.38755	0.178331
07.J	CG4306	CG4306	108956	0.868924	61.75	0.75	49.5	61.2143	73.6667	94.1667	4.83333	80.3333	94.1818	103.571	118.611	9.82548	95.3333	119	144	43.9533	4.19472	24.7239	6.6477	43.9533	4.19472	24.7239	6.6477	5.86022	0.161563	3.64781	0.595612	5.86022	0.161563	3.64781	0.595612	12.159	0.889107	5.9696	0.748511	12.159	0.889107	5.25869	0.331299	4.84365	0.512565	3.4058	0.635712	4.34925	0.191237
11.H	CG4382	CG4382	13208	1.08333	62.5	#DIV/0!	50.25	62.5	92	83.5	#DIV/0!	69	83.5	97	87.75	#DIV/0!	62.25	87.75	106.875	43.2965	2.55335	31.1417	7.10108	43.2965	2.94836	31.1417	8.19962	5.32767	0.217709	3.43141	0.321537	5.32767	0.251389	3.43141	0.371279	12.3525	0.36639	7.57299	0.98168	12.3525	0.42307	7.57299	1.13355	8.64887	2.01926	4.78317	0.229585	8.64887	2.85566
10.J	CG4577	CG4577	104057	0.731771	64.1667	6.49573	48.875	58.3333	97	104.5	7.5	87.7143	104.2	119.5	119.25	8.88233	93.4375	109.036	134.594	42.9668	0.984319	27.2992	6.70712	42.9668	0.984319	27.2992	6.70712	7.61092	0.191658	5.42049	0.601427	7.61092	0.191658	5.42049	0.601427	8.77825	0.450928	6.78683	0.802735	8.67771	0.00129134	6.04334	0.428045	4.6397	0.592043	3.6719	0.205566	4.14076	0.45072
03.I*	CG4587	CG4587	108150	0.0385417	88.625	4.18766	68.5	89.5	101.386	87.6944	11.5303	72.85	87	107	110.833	18.8527	82	109.5	137.833	25.476	1.95196	12.3936	3.61671	23.5572	0.506573	12.3936	3.61671	5.25886	0.214146	2.34787	0.250731	5.25886	0.214146	2.34787	0.250731	8.43962	1.27658	5.09609	0.657103	7.25236	0.663431	5.09609	0.657103	5.14113	0.350677	3.30482	0.200454	4.8091	0.159577
13.K	CG4835	CG4835	21954	0.511806	55.1667	3.2674	48.375	54.7857	71	68.3244	4.64302	57.7857	66.5	77.125	118.611	9.00531	98.75	120.5	136.286	32.3138	2.90619	30.6731	1.63515	32.3138	2.90619	29.3161	1.29012	7.18366	0.356425	5.6655	0.388258	7.18366	0.356425	5.6655	0.388258	13.2814	2.02787	9.20894	1.17213	11.3113	0.679666	8.13105	0.651249	5.93912	0.269984	3.82135	0.491943	6.17486	0.186122
03.C	CG4991	CG4991	108419	0.344444	48	3.18525	28.4773	50.1667	58.6667	105.618	2.23025	99.3438	106.25	115.2	88	5.56776	71.2639	84.8571	103.5	40.5391	3.44889	12.9401	2.8575	40.5391	3.44889	12.9401	2.8575	6.8747	0.348599	3.38919	0.464262	6.8747	0.348599	3.38919	0.464262	9.55747	1.23348	5.31663	0.294893	9.55747	1.23348	5.31663	0.294893	3.88968	0.100977	3.6443	0.294886	3.88968	0.100977
06.C	CG5937	CG5937	33613	0.294271	63.6806	9.29333	50.05	61	72.625	75.75	0.520416	68.625	75.75	84.5625	88.0972	4.00205	72.5	88.375	99.25	38.3343	2.38732	13.3239	2.23154	40.4904	1.44932	15.4437	0.98588	6.14907	0.481732	3.47565	0.1894	6.61925	0.148283	3.47565	0.1894	6.35629	1.77565	3.7594	0.42562	6.35629	1.77565	4.18362	0.0489186	6.07329	0.238037	5.83823	0.541324	6.07329	0.238037
01.K*	CG6271	CG6271	50744	1.33854	59.7444	1.98152	47.7143	58.75	88.75	72.5	2.25	62	71	83.7857	114.183	5.30333	100.75	111.5	126.446	37.936	4.10637	33.3898	7.38538	37.936	4.10637	33.3898	7.38538	6.40083	0.346254	4.16603	0.559503	6.40083	0.346254	4.16603	0.559503	14.7199	2.02091	9.33882	2.26455	14.7199	2.02091	7.21582	1.11449
02.B	CG6277	CG6277	19857	2.03	53.6667	2.0367	45.5769	53.6667	87	83.4167	4.12395	70.5714	82.8	94.25	90.3333	5.4569	76	88.75	104.167	43.2036	5.06812	26.2558	2.01322	43.2036	5.06812	24.3727	1.00693	7.66722	0.152382	5.97884	0.34981	7.66722	0.152382	5.97884	0.34981	9.98994	1.18693	6.48935	1.02724	9.98994	1.18693	5.51782	0.471926	5.99816	0.382689	4.59802	0.567382	5.63772	0.181822
11.J	CG6329	CG6329	104595	0.424479	75.5444	13.6368	40.6667	60.5	100.75	101.25	2.98259	84.9	101.812	115.5	104.562	5.61087	86.6	103.375	117.937	27.3282	4.74065	33.5111	6.81457	22.7131	1.53289	33.5111	6.81457	6.56369	0.375191	3.58764	0.213438	6.56369	0.375191	3.58764	0.213438	7.68666	0.596403	6.72388	0.417879	7.09393	0.0934655	6.32343	0.168871	4.84423	0.296744	2.85514	0.385508	4.55706	0.105774
03.J	CG6403	CG6403	47341	1.00278	50.7857	0.359516	44.6364	50.7	76	94.5833	4.57569	79.5714	97.5	111	99.6667	4.84195	82.5	100.8	123.958	49.0012	3.76841	20.1543	5.36204	49.0012	3.76841	14.9152	1.61436	7.52834	0.345748	4.58343	0.308598	7.52834	0.345748	4.276	0.0380731	14.6908	1.19888	4.20487	0.320593	14.6908	1.19888	4.20487	0.320593	5.78701	0.183561	3.98072	0.273666	5.95871	0.0917932
08.I	CG6867	CG6867	37416	1.01562	58.1111	1.60247	43.25	58.2	82	90.9	4.21426	76.875	93.4091	105	104	3.78594	92.1	104.875	117	43.2517	4.74766	19.6529	6.32115	43.2517	4.74766	19.6529	6.32115	6.99325	0.315408	3.81209	0.366237	6.99325	0.315408	3.46029	0.143978	12.3837	0.963648	5.40815	0.723396	12.3837	0.963648	5.40815	0.723396	6.09124	0.31491	4.85493	0.083642	6.09124	0.31491
09.F	CG7017	CG7017	103255	0.152257	41.1667	3.05959	30.7857	39.0625	54.2813	99.0714	6.92857	85.8333	99.5	111	92.5833	18.49	68.15	81.8	108	26.309	2.50139	16.0839	2.80117	26.309	2.50139	16.0839	2.80117	6.16958	0.52371	2.43733	0.398476	6.16958	0.52371	2.43733	0.398476	6.68232	1.03421	4.84493	0.573338	6.68232	1.03421	4.28979	0.202641	4.32837	0.153209	3.47067	0.373933	4.32837	0.153209
10.C	CG7191	CG7191	17876	1.04167	76	8.40139	54	71	103.667	90.1944	3.24834	81	91.1667	101.667	120.389	2.44634	95	119.5	140.786	37.6039	2.02386	24.6472	4.55152	39.492	1.0307	24.6472	4.55152	8.46669	1.09292	5.30806	0.512456	7.44552	0.550778	5.16241	0.0117591	3.41753	0.943081	4.51554	0.237828	3.41753	0.943081	4.51554	0.237828	6.25993	0.362825	4.94226	0.540585	6.23359	0.00290568
09.C	CG7272	CG7272	8374	1.34859	54.1667	3.70904	40.3333	53.8	83.5	86.6111	0.388889	76.5	86.4167	98.8333	87.7222	9.56524	73.2222	84.5	111	37.0003	1.74638	29.1931	2.47116	35.3559	0.831837	29.1931	2.47116	6.8829	0.122051	4.13764	0.411918	6.7707	0.0679319	3.78017	0.28946	9.94002	1.49852	5.76111	0.839172	9.94002	1.49852	5.76111	0.839172	5.37667	0.414633	3.92576	0.416462	5.37667	0.414633
13.C	CG8012	CG8012	101924	0.427083	59.3333	3.08671	49.4375	56.5	86	90.381	7.10063	82.2143	91.4091	103.8	112	5.22015	80.8333	104.7	127.5	26.8989	1.16014	15.3997	2.25136	26.8989	1.16014	15.3997	2.25136	6.37138	0.317096	4.67968	0.203191	6.37138	0.317096	4.67968	0.203191	9.72212	0.376598	5.6521	0.278631	9.72212	0.376598	5.6521	0.278631	6.32662	0.928391	3.54747	0.217373	6.44994	0.068331
06.H	CG9682	CG9682	106391	1.09774	93	2.36291	67.25	92	111.4	87.1944	0.799788	76.9375	87.4167	100.5	121.844	7.56797	97.5	125.143	145.929	55.9521	5.30721	41.5772	2.55175	55.9521	5.30721	41.5772	2.55175	5.04596	0.220403	4.29194	0.442325	5.23511	0.160005	4.29194	0.442325	13.6913	0.744177	8.91368	1.47699	13.6913	0.744177	8.91368	1.47699	3.73906	0.417922	3.13497	0.220333	3.73906	0.417922
09.G	CG9812	CG9812	102880	0.994792	76.3889	5.23992	58.2222	68.875	98.8333	96.1167	3.18543	83.5	98.3	109.875	123	6.245	104.625	123	137.438	41.7033	6.01104	31.2204	2.44011	47.6488	1.25178	31.2204	2.44011	4.98173	0.538857	3.43691	0.121878	5.08907	0.000812815	3.43691	0.121878	12.6803	2.04522	6.40029	0.357757	14.6244	0.898422	6.40029	0.357757	5.25832	0.553945	3.69775	0.0504744	5.25832	0.553945
06.J	closca	clos	104142	0.369792	29.6333	1.31318	22.2	30.1364	36.5	100.833	3.33333	76	97.5	112.5	73.2667	4.69089	63.6667	71.4667	88.65	28.605	3.84607	18.3148	3.00771	28.605	3.84607	21.2197	1.10233	7.08657	0.780247	3.63023	0.130559	7.73169	0.620668	3.63023	0.130559	8.48486	0.499159	8.05029	1.33299	8.48486	0.499159	8.05029	1.33299	6.14362	0.539584	3.36278	0.598395	5.63419	0.251536
07.A	CNMamide	CNMa	104599	1.01823	59.2222	2.5646	51.5	58.5	86.5	73.4	2.88444	61.25	74.4286	85.25	86.1111	4.25717	70	84.2	110.5	41.6158	6.88782	26.5315	2.96318	34.8877	2.08562	26.5315	2.96318	5.55349	0.163446	3.73018	0.529324	5.55349	0.163446	4.25248	0.121551	2.57366	1.24782	5.76601	0.557965	2.57366	1.24782	5.27333	0.370383	6.77848	1.93394	4.00111	0.416116	4.85863	0.329484
04.F	Carrier of Wingless	Cow	110426	1.27344	73.1667	6.64789	56.0909	69.125	94.25	97.0556	2.31007	87.8571	97.0909	106.2	109.833	6.23387	91.3333	105.667	128.688	38.8039	3.79351	30.768	5.03934	42.3729	1.81836	30.768	5.03934	5.43506	0.236029	3.53204	0.146598	5.20614	0.0813119	3.67839	0.0119967	12.9957	0.767211	7.04398	1.3029	12.9957	0.767211	5.75529	0.271408	3.87485	0.326692	4.02956	0.493963	3.89917	0.025197
15.J	Corazonin	Crz	106876	0.838542	60.1667	2.83333	49	59.3333	79	78.7222	1.46986	67.4	78.4231	87	106.25	1.96453	90.75	106.688	123	28.6107	3.2201	19.3525	4.42365	28.6107	3.2201	19.3525	4.42365	4.14384	0.173132	3.6157	0.378897	3.97707	0.065743	3.6157	0.378897	13.6561	0.517553	7.99729	1.08797	14.1595	0.170519	7.99729	1.08797
16.B	crossveinless 2	cv-2	109915	0.715972	58.375	4.76041	43.4688	58.875	78.575	91	13.3167	72.3	92.5714	114.143	92.0778	10.9217	77.4167	91.1667	112.125	26.7442	3.22021	13.5	0.990406	29.811	1.38899	12.5247	0.243433	4.3962	0.607078	2.96995	0.574469	3.78966	0.0361365	2.96995	0.574469	11.6126	1.26404	7.22605	1.21007	11.6126	1.26404	6.042	0.353
15.G	dawdle	daw	105309	0.550967	76.4444	5.05556	54.125	73	92.5714	100.5	2.17945	88.8571	98.8333	112	89.8833	0.758333	76.625	90.1591	103.375	26.7369	4.5077	13.8055	3.23321	22.3756	1.61168	13.8055	3.23321	5.22325	0.981476	2.32442	0.45913	5.22325	0.981476	1.87133	0.104956	13.1866	1.86497	6.79433	0.597208	13.4525	0.287364	6.79433	0.597208
02.G	Diuretic hormone 31	Dh31	37763	0.37	41.4667	4.86667	30.4687	39.5278	61.25	103.986	5.29546	92.6875	104.725	116.469	73.4524	2.59851	63.6176	72.3333	83.25	25.8997	3.88713	17.4404	2.65385	25.8997	3.88713	20.0621	0.581976	7.03035	0.205417	4.22955	0.443671	7.03035	0.205417	4.62724	0.278163	11.6986	1.24417	7.16668	0.914192	11.6986	1.24417	6.28531	0.343313	4.95089	0.309725	3.69068	0.435615	4.95089	0.309725
13.D	Diuretic hormone 44	Dh44	108473	1.25521	80.6667	3.1798	54.7857	81	97.5	100.967	3.96667	91.75	100	108.214	146.667	3.65529	132.188	149.5	160.607	39.6128	1.32561	25.1434	5.40109	39.3151	0.0938281	26.1177	0.0792314	6.67089	0.66383	6.15899	0.566769	6.67089	0.66383	6.15899	0.566769	14.1511	1.15145	6.74102	0.761301	15.2306	0.566823	6.70588	0.179878	4.86008	0.28127	4.55113	0.174169	4.58561	0.0869128
13.F	Drosomycin-like 2	Drsl2	109207	0.997396	64.8889	6.13153	51.8942	60	86.75	85.75	3.76109	76.6	85.0714	94.9545	116.589	7.23626	100.893	115.5	133.75	32.7269	2.63396	22.2502	4.28535	32.7269	2.63396	22.2502	4.28535	7.83488	1.20923	5.111	0.804923	7.83488	1.20923	5.111	0.804923	14.1875	1.01826	5.35239	0.76318	14.1875	1.01826	5.35239	0.76318	7.07469	2.56029	3.35196	0.20147	4.53699	0.479847
11.F	Drosulfakinin	Dsk	106592	0.523438	68.6458	2.04644	57.8125	69.4	87.625	116.417	3.17652	98.375	115.091	132.156	110.028	4.99591	81.5	106.821	128.125	25.725	2.38425	19.4268	2.94423	25.725	2.38425	19.4268	2.94423	5.60555	0.376195	3.63118	0.452206	5.97055	0.128845	3.21747	0.258198	8.60788	0.366464	6.90057	1.11652	8.25024	0.113063	6.90057	1.11652	5.05587	0.375776	3.81711	0.292041	5.05587	0.375776
09.A	Excitatory amino acid transporter 2	Eaat2	104371	0.184896	72.0778	8.74328	54.1667	64	98.3889	91.2333	6.37216	77.7857	94.1667	101.5	64.9871	1.33191	54.6667	65.119	73	23.859	1.82736	10.8041	3.04881	25.4648	1.2334	10.8041	3.04881	6.76713	0.358801	1.97658	0.530732	7.07031	0.271374	1.97658	0.530732	2.23316	0.671455	5.05968	0.587378	1.56618	0.109447	5.64095	0.119488	4.11586	0.230017	3.23333	0.319232	4.11586	0.230017
10.A	Esterase 6	Est-6	35607	0.877604	68.2917	7.8423	52	61.8333	87	87.9722	0.500771	78.875	87.8333	98	128.156	6.16998	104.7	127.5	146.8	37.7403	2.63559	18.3475	4.02156	37.7403	2.63559	14.4466	1.38284	8.35942	0.555838	5.76566	0.670315	8.35942	0.555838	5.76566	0.670315	4.97233	1.90361	3.9902	0.975463	3.08777	0.379905	3.9902	0.975463	7.97805	1.31351	3.82536	0.581396	7.97805	1.31351
08.J	Frequenin 1	Frq1	23426	0.857639	72.4667	8.92661	51	76.75	93.9	76.75	1	71.1	76.6154	83.3	96.6111	7.20232	79.625	95.1875	110.2	38.9624	3.40091	28.7502	3.66366	38.9624	3.40091	28.7502	3.66366	7.56114	0.609551	5.69636	0.405731	7.56114	0.609551	5.69636	0.405731	13.2609	1.26883	5.67091	0.780347	13.2609	1.26883	5.67091	0.780347	5.58268	0.342791	3.4033	0.589417	5.24493	0.0827866
15.K	Frost	Fst	102049	0.81064	59.1042	0.826272	50	59.6389	93.6875	88.0417	2.1915	81.2917	87.4062	100.411	123.583	6.22885	104.5	126.6	137.2	35.9667	2.33995	12.6319	3.55318	35.9667	2.33995	9.18934	1.24391	3.94963	0.276573	2.23445	0.247563	3.68284	0.103116	2.47134	0.101672	16.3257	1.30633	7.00777	0.927974	16.3257	1.30633	6.10132	0.280991
01.D*	Glutamic acid decarboxylase 1	Gad1	330039	1.94531	79.0417	5.11856	56.5	82.125	103.5	79.55	1.05	71.375	79.4545	90.9167	129.375	5.625	110.25	129.179	148.062	40.4066	1.79649	24.4732	2.20043	40.4066	1.79649	24.4732	2.20043	6.65454	0.532345	4.79291	0.330211	6.1826	0.348317	4.46638	0.0695646	21.6969	1.3685	11.2412	0.534308	21.6969	1.3685	11.2412	0.534308
15.F	gasoline	gas	101985	0.910937	61.9	1.1	51.4	61.35	91.7857	83.1389	3.88733	74.6042	82.5312	93.725	124.944	7.74617	104.5	122.5	149	34.2289	3.60695	15.8998	3.05028	37.3301	2.60489	18.687	1.75251	3.71588	0.0849654	2.50707	0.318525	3.71588	0.0849654	2.50707	0.318525	15.7873	1.60865	6.90615	0.437921	15.7873	1.60865	6.90615	0.437921
07.C	genderblind	gb	1261	0.807292	59.875	2.64083	48.6429	57.5	79	78.6667	1.85592	68.125	77.8	87.125	106.278	5.6979	83.5	110.5	126.25	32.5749	4.79467	25.0105	5.84576	32.5749	4.79467	30.6942	1.93297	6.24325	0.114722	4.39412	0.551963	6.35163	0.053176	4.92981	0.188129	5.06764	3.88151	5.2145	0.736867	8.92603	0.598282	5.2145	0.736867	5.10667	0.215017	3.94781	0.0823088	5.32032	0.0342977
16.G	glass bottom boat	gbb	330684	0.828125	76.3472	11.3472	54.125	77	100.25	88.8393	6.61363	74.6944	86.3	101.521	98.3056	16.4883	74.8125	98.25	129.083	46.2721	2.54983	24.6898	4.01811	46.2721	2.54983	24.6898	4.01811	5.64006	0.617084	4.51297	0.391046	5.64006	0.617084	4.51297	0.391046	15.6236	2.67885	8.18468	2.25798	15.6236	2.67885	8.18468	2.25798
02.C	Glycoprotein hormone alpha 2	Gpa2	330752	1.78	78.3889	10.7179	55.4444	75	105	99.7917	3.36366	83.5714	100.286	113.625	126.903	8.50403	95.4375	129.375	146.458	51.9734	5.17392	33.5616	2.80189	51.9734	5.17392	33.5616	2.80189	8.43794	0.545674	6.55808	0.615574	8.43794	0.545674	6.55808	0.615574	16.7477	3.52661	11.3424	2.6228	16.7477	3.52661	11.3424	2.6228	6.14563	0.524435	5.19122	0.337064	6.14563	0.524435
02.K	Glycoprotein hormone beta 5	Gpb5	330796	1.51	57.5833	8.16029	39	51	79.3333	68.1111	1.5652	54.2	68.3636	77.25	94.6944	3.99257	78.5	94.7857	113.1	32.6125	1.60035	14.9425	2.71015	32.6125	1.60035	12.476	1.58813	7.93934	0.539955	4.88991	0.532251	8.05465	0.0582966	4.88991	0.532251	14.0734	3.2133	5.68681	0.876929	11.0321	1.46684	4.83965	0.320386	4.95543	0.176828	4.5302	0.400183	4.95543	0.176828
05.D	Gustatory receptor 28b	Gr28b	101727	0.732813	81.5	5	59.8889	75.25	104	88.1375	1.41589	76.2188	88.5417	96.625	110.083	6.08333	94	110.5	131.333	55.0724	6.75528	34.0386	7.36385	55.0724	6.75528	40.7536	4.27416	5.71046	0.155731	4.62273	0.76025	5.85959	0.0634429	4.62273	0.76025	11.5057	1.50654	10.2697	2.27147	11.5057	1.50654	10.2697	2.27147	5.30622	1.09984	3.42155	0.200453	4.20828	0.091475
11.B	Gustatory receptor 36c	Gr36c	3872	0.979167	72.6667	5.52519	52.0625	73.5	89.7083	75.2778	3.69225	61	77	88	56.2222	0.777778	47.5	56.2222	66.6667	46.5685	0.780356	13.0944	2.72203	47.2204	0.60671	10.6362	1.6533	7.19302	0.493934	3.71174	0.327237	7.19302	0.493934	4.03032	0.105737	13.1347	1.30134	5.43905	1.47787	11.9354	0.714302	4.04069	0.676273	7.16642	1.18347	4.70866	0.61518	5.99359	0.223945
01.B*	Henna	Hn	110511	0.367188	74	3	57.5	74	88.2857	75.875	1.94856	61	76.25	87.9375	94.75	16.5573	71.7143	94.75	120	56.9182	2.05429	44.6452	6.46278	56.9182	2.05429	50.3088	4.40274	5.85998	0.287032	4.77185	0.336688	6.13603	0.111224	4.45722	0.169511	27.2831	3.34762	14.3666	3.55864	27.2831	3.34762	14.3666	3.55864
10.G	IA-2 protein tyrosine phosphatase	IA-2	110595	1.1276	70	2.08167	56.7	69	95.3333	95.8889	3.88889	83	94.8571	108	123.111	11.5688	98.8333	116.667	144.286	47.8575	6.52764	25.8719	5.86007	54.3035	1.45541	20.0797	1.25781	6.08451	0.50912	5.79936	0.433901	6.54941	0.293482	5.79936	0.433901	12.6095	1.63313	6.52704	1.52626	12.6095	1.63313	6.52704	1.52626	4.88152	0.156975	4.1099	0.272965	4.88152	0.156975
03.K*	Insulin-like peptide 3	Ilp3	106512	0.729167	54.2778	3.83706	46.75	55.5714	71.25	83.0833	2.71697	72.85	83.75	96.5	104.583	6.95272	90.75	102.781	125.438	37.5639	2.81965	27.9894	2.67344	37.5639	2.81965	27.9894	2.67344	3.80504	0.199423	3.36522	0.0859428	3.80504	0.199423	3.36522	0.0859428	12.921	1.29745	7.73975	0.92528	11.6287	0.163744	7.73975	0.92528	4.22499	0.186748	3.69134	0.22468	4.40681	0.0602906
14.K	Ion transport peptide	ITP	330029	1.64323	64.9167	6.49091	48.0625	56.5	93.25	80.25	4.50231	68.5	80	93.3	131.222	6.61111	114.5	129	146.5	39.3061	5.51979	25.4058	6.01385	34.2978	3.28184	25.4058	6.01385	6.32376	0.669652	3.49257	0.64744	6.32376	0.669652	4.09352	0.340713	20.8963	3.03028	9.59335	1.77453	18.1134	1.69567	11.3655	0.129317
06.G	jhbp16	jhbp16	101873	1.09653	77.25	12.1869	56.8125	69.6786	103.889	86	3.78594	77.5	84.6364	97.5	92.3722	11.4191	76.625	86.3333	103.5	40.7296	7.12357	29.3804	3.78592	46.5718	5.76444	29.3804	3.78592	6.11219	0.487044	4.08077	0.141942	6.58886	0.141364	4.08077	0.141942	11.645	0.776886	8.01911	0.639902	10.9089	0.351055	7.99584	0.09403	8.58869	1.98325	4.96119	0.156272	6.6383	0.508453
04.H	Jonah 99Cii	Jon99Cii	109902	0.742188	53	4.3589	42	53.2857	65.5625	98.8667	5.38682	85	101.75	112.8	87.9389	0.641925	77.1944	88.0833	99.625	45.8002	2.57947	18.781	3.65659	46.3369	0.275027	18.781	3.65659	5.56884	0.304573	3.50335	0.638116	5.8469	0.175793	3.50335	0.638116	15.6711	2.61679	7.31023	1.15827	13.0937	0.639982	7.31023	1.15827	4.08055	0.0754382	3.72868	0.306416	4.08055	0.0754382
12.J	lectin-24A	lectin-24A	107254	0.614583	65.5	6.52559	54.375	65.2	87.875	92.875	0.590727	82.25	93.25	103.068	118.75	2.53722	102.344	118.312	138.75	41.0656	1.99968	19.7483	2.66956	41.0656	1.99968	19.7483	2.66956	5.61218	0.587546	2.77655	0.160419	5.61218	0.587546	2.78891	0.0145201	13.2361	1.02973	5.59664	0.307918	13.2361	1.02973	5.59664	0.307918	5.35919	0.523526	3.13797	0.212567	5.35919	0.523526
06.K	lectin-30A	lectin-30A	107218	0.770833	63.8611	1.69717	53.6154	64.2143	85.25	72.9333	0.581187	64.6875	72.8	79.9375	70.7857	7.89805	53	68	81	33.6151	5.03267	30.6998	2.66787	28.6676	1.30407	33.2199	1.23816	6.09792	0.470719	3.83522	0.0497845	6.09792	0.470719	3.84079	0.00630188	8.30339	1.01502	1.94295	0.273554	8.30339	1.01502	1.69284	0.156708	4.01421	0.568664	2.54618	0.235266	3.45146	0.115604
12.I	Leucokinin	Lk	14091	1.08542	59.7333	2.26667	51.1818	60.5	87.5	92.4167	5.67585	81.5556	91.25	103.125	132.167	5.96052	105.357	127.5	150	36.9923	1.65487	27.3077	6.03337	36.9923	1.65487	28.5554	0.123327	6.25936	0.492566	6.08235	0.34671	5.78439	0.184511	6.4144	0.141066	13.3669	1.84263	6.9645	1.18387	11.5979	0.729001	8.04535	0.683108	5.53937	0.0975257	4.19088	0.200082	5.53937	0.0975257
11.A	Leucokinin receptor	Lkr	105155	0.532639	70.1528	7.88386	52.75	75.8	94.1875	92.5556	2.81914	77.875	94	104.188	54.3125	5.05207	43.875	60	78	32.1031	2.67027	16.1826	4.80961	32.1031	2.67027	16.1826	4.80961	6.14782	0.0590749	2.82253	0.647017	6.14782	0.0590749	2.82253	0.647017	7.44395	0.606699	5.95719	0.878873	7.44395	0.606699	5.95719	0.878873	5.67713	0.938163	3.17509	0.10797	5.67713	0.938163
06.E	Maltase A2	Mal-A2	28292	0.838542	61.5	9.68999	37.7222	57	84	81.2667	2.88752	69.75	80.5	93.375	90.8333	4.16667	81.1562	91.8125	103	41.3433	2.29634	20.3666	2.3098	41.3433	2.29634	22.6553	0.44055	7.73337	0.544239	3.96569	0.486413	7.73337	0.544239	3.96569	0.486413	12.4357	1.59838	4.93028	0.492728	12.4357	1.59838	5.41459	0.128205	6.20908	0.216357	5.14462	0.54058	6.20908	0.216357
05.E	Maltase A3	Mal-A3	102381	0.177083	62.1889	4.65619	53.2857	59	79.5	83.2	4.63573	72.9	82.5714	92.3333	78.5833	1.5298	72	78.3333	94	45.0621	4.92968	29.0229	2.80234	49.9176	1.20428	29.0229	2.80234	6.37952	0.461681	3.87186	0.280197	6.82392	0.176984	3.87186	0.280197	12.8252	1.30362	6.50868	0.334271	12.8252	1.30362	6.83757	0.0844871	3.73821	0.152196	3.3841	0.271909	3.73821	0.152196
16.E	maverick	mav	330592	0.375	78.6667	1.82764	53	78.8	97.3333	80.1875	0.817294	67.5	80.2885	95.25	109	17.2506	88.375	97.65	138.188	30.7063	1.00105	26.0672	4.46131	29.7387	0.362978	21.883	2.18879	5.92937	0.40958	4.51301	0.507408	6.04662	0.0222197	4.51301	0.507408	12.5855	2.29516	12.1108	1.27931	10.3669	0.83129	13.3758	0.270334
07.D	Major Facilitator Superfamily Transporter 9	MFS9	104145	0.690104	53.3889	3.80221	47.9375	51.7222	61.9375	72.6	4.88808	57.1667	72.6	83	104.457	7.15604	88.1429	107	123	39.655	4.47164	26.0752	3.10508	43.9463	1.77761	23.0637	1.06973	4.536	0.204545	3.47659	0.161898	4.536	0.204545	3.47659	0.161898	9.69523	1.71586	5.86346	0.219093	9.69523	1.71586	5.83746	0.0158531	4.02303	0.15796	3.04639	0.492043	4.1741	0.0652363
02.D	Myoinhibiting peptide precursor	Mip	106076	0.680976	70.1852	13.9694	53.5	60	99.5	78.2917	1.15995	67.5	79.0556	91.7125	88.6667	7.58471	64.5	86	112.312	37.0853	2.85604	25.1041	1.94755	37.0853	2.85604	25.1041	1.94755	5.62806	0.25821	4.77008	0.655515	5.88354	0.0529618	4.15725	0.329061	11.8797	1.34395	6.8175	1.26171	13.2121	0.248414	5.56161	0.171187	6.49572	0.26151	4.51507	0.417866	6.26706	0.179457
05.K	midkine and pleiotrophin 1	miple1	104623	0.0807292	68.0833	3.20265	58.4286	70.0833	102.571	73.9464	2.96832	66.3	74.25	84.5357	87.9333	0.933333	76.1667	88.2727	99.5	58.1221	2.61778	32.772	6.82092	58.1221	2.61778	26.8331	4.74428	6.70796	0.176905	4.02615	0.313741	6.70796	0.176905	3.72994	0.146227	14.1017	1.24867	7.02552	0.53561	14.1017	1.24867	7.02552	0.53561	5.43934	1.21043	2.99252	0.229868	4.23127	0.107045
12.B	Matrix metalloproteinase 2	Mmp2	107888	0.424479	93.3333	4.66667	57.3333	89	104.5	83.1667	7.38429	72.8333	84.75	99.1607	80.8056	1.23447	69.6429	80.6667	92.5	26.0522	4.05091	29.1281	4.99651	22.0169	0.502592	29.1281	4.99651	7.81604	0.259332	5.61577	0.902619	7.81604	0.259332	5.61577	0.902619	14.1408	1.64458	11.2704	3.08526	12.5882	0.766911	11.2704	3.08526	5.56324	0.291288	5.16679	0.263505	5.83607	0.144316
04.C	Myosuppressin	Ms	108760	0.895833	56.1667	0.600925	42.5	56.3333	63.5833	87.5619	3.26475	78.5	86.1429	97.5	79.4333	4.81667	65.975	80.3636	97.25	52.0947	6.18446	33.8522	3.06196	52.0947	6.18446	33.8522	3.06196	5.16532	0.382775	3.54381	0.123099	5.16532	0.382775	3.4256	0.0485673	8.43115	0.599439	6.39831	0.536626	8.97491	0.356805	6.39831	0.536626	5.07312	0.226178	3.40792	0.112827	5.28668	0.105344
13.B	Myosuppressin receptor 2	MsR2	109513	0.43776	82	5.50757	52.0625	79	103.143	88.1667	4.33333	76.375	84.8333	95.125	81.3889	2.66898	73.45	81.5	98.75	21.8544	3.55337	7.90776	1.4863	21.8544	3.55337	7.90776	1.4863	7.41267	0.426447	2.9337	0.461735	7.41267	0.426447	3.39407	0.0501949	8.90155	1.66056	4.44031	0.832063	8.90155	1.66056	4.44031	0.832063	5.07763	0.320055	3.55555	0.48084	4.77723	0.156184
08.A	Mucin 18B	Muc18B	100171	0.716146	49.3611	4.37859	38.75	50.125	60.8571	79.1597	4.41051	63.6964	77.4375	96.825	57.75	4.58939	50.1	58	66.7917	21.8423	2.34265	9.36815	1.85954	21.8423	2.34265	7.55953	0.611201	5.98453	0.59507	2.07715	0.186761	6.56785	0.166385	2.07715	0.186761	6.18825	0.930346	4.54853	0.292485	7.11402	0.130341	4.54853	0.292485	5.14489	0.907115	3.22253	0.305298	5.14489	0.907115
16.F	natalisin	natalisin	19547	0.713542	36.5833	3.87388	26.9545	35.0714	50	90.1389	12.0551	68.1667	83.1875	99.4583	104.75	7.01338	89	105.75	117.75	13.7513	2.80914	4.20962	1.58587	13.7513	2.80914	4.20962	1.58587	6.41443	0.744437	2.31433	0.620255	6.41443	0.744437	2.31433	0.620255	7.18526	0.682749	3.05451	0.353713	7.18526	0.682749	3.05451	0.353713
08.B	Neural Lazarillo	NLaz	101321	0.236979	60.3333	1.76383	52.3333	60	93	90.0079	1.4987	75.75	88.45	99.6429	77.2361	7.04796	62.125	78.95	92.75	34.9397	3.20601	29.5992	4.61357	34.9397	3.20601	25.2849	2.31188	6.11284	0.222808	3.20824	0.448864	6.07892	0.00701397	3.20824	0.448864	8.09471	1.45224	7.72121	0.673465	6.72726	0.691493	7.08097	0.295477	5.28149	0.290065	3.1027	0.339924	5.02536	0.192528
06.F	Notum	Notum	103775	0.230556	67.3333	6.33333	53.9091	63	87	68.4	1.95192	60.5	68.2941	76	57.9714	2.19108	51.5714	57.25	67	33.5883	2.44904	14.1291	2.32826	35.9623	0.850864	11.9925	1.30817	4.12554	0.621521	1.45641	0.493349	4.12554	0.621521	0.970647	0.121899	8.06527	0.215259	5.62281	0.613611	8.05977	0.0065187	5.62281	0.613611	5.36481	0.36767	2.96476	0.441444	5.36481	0.36767
07.I	Niemann-Pick type C-2b	Npc2b	101233	0.78125	61.4167	0.650854	54.1	61.5625	81.3333	94.3333	6.67777	80.3333	92.4286	103.8	114.611	7.54881	97	110.5	130.667	41.8424	3.46968	38.4696	2.6518	38.841	2.46197	38.4696	2.6518	5.72769	1.09546	3.63652	0.296325	4.63896	0.171419	3.63652	0.296325	12.6175	0.575495	9.02703	0.677509	13.1649	0.251195	9.02703	0.677509	5.28363	0.213558	4.79635	0.707881	5.22876	0.0198256
12.F	Niemann-Pick type C-2f	Npc2f	102172	0.203299	59.3333	6.9602	40	56.8	86	78.4167	1.59644	69	78.75	92.3125	114.189	20.8504	76	115.5	140.062	16.6818	1.50237	7.00778	3.58693	18.1392	0.516012	3.46632	0.80517	6.21791	0.562268	1.98335	0.366356	6.21791	0.562268	1.98335	0.366356	7.56163	0.926661	4.63093	0.773942	8.44233	0.407617	4.63093	0.773942	5.63075	0.202838	2.46518	0.26387	5.63075	0.202838
01.G*	neuropeptide F	NPF	108772	1.27344	55.0833	2.78513	43.6	55.7857	65.25	101.6	2.74651	90.7	100.944	109.833	135.139	1.1808	117.125	135	152.75	36.5959	5.36914	17.9996	3.54629	36.5959	5.36914	17.9996	3.54629	4.459	0.146363	2.71361	0.345653	4.459	0.146363	2.71361	0.345653	15.2617	2.07408	7.63925	1.52855	15.2617	2.07408	7.63925	1.52855
11.E	Neuropeptide-like precursor 1	Nplp1	107116	0.59375	83.4028	9.55007	58.75	76.6667	91.5833	91.0833	10.2392	76.3333	87	105.875	67.4167	2.30187	53.125	66.85	86	38.368	3.55377	26.1121	3.65974	38.368	3.55377	29.5971	1.58016	6.09152	0.56441	3.98969	0.542451	5.52718	0.011879	3.98969	0.542451	13.4517	1.11695	7.13762	0.651173	13.4517	1.11695	7.13762	0.651173	6.30577	0.224586	5.01794	0.370787	6.30577	0.224586
05.H	Neuropeptide-like precursor 3	Nplp3	105584	0.111979	57.6667	7.33901	42.2143	55	71.5	96.3472	2.16377	85.9844	94.9808	103.107	86.3889	1.24102	73.6667	87	101.429	31.3485	5.76617	33.1133	4.07641	31.3485	5.76617	33.1133	4.07641	5.74542	0.22053	4.23568	0.295453	5.74542	0.22053	4.33979	0.00415696	9.9701	1.79982	7.08493	0.794258	9.9701	1.79982	7.79135	0.513442	4.12346	0.170008	3.22803	0.0852043	4.12346	0.170008
07.K	Neuropeptide-like precursor 4	Nplp4	104662	1.02344	53.2333	2.32475	38.875	51.75	79.4286	63.8167	1.43188	54.875	64.0909	75.7143	89.2667	11.7401	69.8571	89	107	40.9977	4.42184	25.9078	2.67678	44.9253	2.87289	26.4319	0.143197	6.21145	0.663331	3.59275	0.309277	5.54818	0.0133107	3.59275	0.309277	10.8563	1.19536	5.69106	0.339115	9.68012	0.301806	5.36909	0.150571	3.84414	0.346508	3.38002	0.234238	3.84414	0.346508
13.J	Odorant-binding protein 56a	Obp56a	100850	1.23538	65.1111	5.99408	50.8	62.25	90.5	96.6667	3.444	80.3571	95.0714	102	119.063	5.46998	97.5	117.167	134.167	29.867	2.89604	17.3959	3.15368	29.867	2.89604	17.2429	0.438826	5.03213	0.835176	3.04824	0.178205	5.03213	0.835176	2.89007	0.116088	12.9046	1.17895	6.72287	0.634382	14.0118	0.572786	6.72287	0.634382	4.69359	0.150918	3.26697	0.161691	4.69359	0.150918
04.I	Odorant-binding protein 69a	Obp69a	39523	0.921875	52.1111	0.587945	42.5	52	82	91.1667	3.16667	77.5694	90.6667	101.75	100.167	7.41421	87.4643	97.9444	118.875	42.7337	4.4281	23.79	3.30309	46.8347	2.36202	23.79	3.30309	6.20098	0.260328	4.57802	0.4176	6.20098	0.260328	4.57802	0.4176	12.894	1.419	5.88041	1.01309	14.2309	0.672321	5.88041	1.01309	6.60651	1.01038	3.91157	0.417343	5.62102	0.315236
15.B	Odorant receptor 49b	Or49b	101293	0.967634	57.6458	2.682	47.4375	56.8864	90.5208	85.325	3.29036	72.7188	83.7917	96.2321	107.653	3.47946	89.125	107.833	124.5	33.181	4.51369	19.5858	3.47599	33.181	4.51369	16.1751	0.948146	7.21505	2.5872	2.93593	0.257625	4.63288	0.228072	2.93593	0.257625	14.4006	1.52972	7.795	0.72519	14.4006	1.52972	7.795	0.72519
05.A	Orcokinin	Orcokinin	106882	0.253646	54.4	1.9218	44	55	69.8	92.2667	3.43333	83.9615	92.2273	101.5	71.6667	3.1798	61.6667	71.3571	85.9091	34.9285	3.35144	18.4536	2.97719	34.9285	3.35144	21.1552	1.76916	6.70193	1.1956	3.66473	0.611476	5.51224	0.167911	3.66473	0.611476	6.8898	1.70741	6.74614	0.775707	6.8898	1.70741	6.46039	0.0119788	4.10399	0.115513	2.51064	0.405323	4.10399	0.115513
06.A	Peptidyl-α-hydroxyglycine-α-amidating lyase 2	Pal2	102238	0.35119	63.25	3.31697	43.5	63	77.3333	89.4167	5.51576	70	87.8333	100.5	81.875	4.68097	68.5455	81.5	98.5	47.4437	3.52958	16.9464	4.83582	47.4437	3.52958	16.9464	4.83582	6.13128	0.380005	3.67192	0.548921	5.80251	0.269509	3.13338	0.150221	4.61816	1.33183	5.91125	1.1075	5.85127	0.711642	4.82875	0.330852	6.31679	1.73571	4.01661	0.346057	4.58761	0.21268
09.E	Peritrophin-15a	Peritrophin-15a	102151	0.121007	63.5	7.65398	43.875	54.625	80.5	87.6111	3.2337	72	87.7857	99.5	76.9167	2.67057	65.6023	77	87.75	28.0899	2.57105	13.1668	3.36072	28.0899	2.57105	13.1668	3.36072	5.26307	0.52543	2.80496	0.493572	5.26307	0.52543	3.26341	0.258599	8.17893	1.65151	5.08568	0.597601	6.57812	0.574283	5.08568	0.597601	4.35704	0.162776	3.51171	0.30391	4.35704	0.162776
10.D	Peritrophin-15b	Peritrophin-15b	17877	0.747396	57.8542	3.54295	47.75	58.25	80.825	86.1667	2.92657	73.8	84.7273	93.5	108.833	5.4569	82	107.333	129	29.2468	4.76597	17.5451	1.69979	29.2468	4.76597	17.5451	1.69979	6.13236	0.216251	5.04295	0.296836	5.94337	0.148654	5.32319	0.138397	4.24605	1.15083	4.26401	0.497478	4.24605	1.15083	4.26401	0.497478	4.37727	0.0773742	3.99684	0.23825	4.45199	0.0283947
08.C	Peptidylglycine-alpha-hydroxylating monooxygenase	Phm	104028	0.670693	48.0357	2.14949	29.55	48.2778	61	51.1667	4.14411	34.8333	50	67.55	48.0083	1.73927	37.75	48.9643	53.6719	29.073	2.349	20.9885	1.34415	29.073	2.349	20.9885	1.34415	5.7062	0.687536	3.56766	0.346842	5.7062	0.687536	3.56766	0.346842	6.41553	0.496983	5.13672	0.207911	5.9395	0.201948	5.31588	0.149201	5.41871	0.725793	4.09873	0.305621	5.41871	0.725793
08.E	Protein interacting with C kinase 1	PICK1	104486	0.620139	52.75	1.77365	33.4286	53	85.6667	98.0667	3.26411	81.0536	97.05	107.125	103	2.54588	87.375	103	119	23.9724	0.831269	27.087	1.74524	23.9724	0.831269	27.087	1.74524	4.18721	0.159467	3.41564	0.157969	4.03868	0.0820575	3.55289	0.110597	9.81816	0.420615	6.65645	0.440728	9.81816	0.420615	6.65645	0.440728	3.64476	0.0369743	2.33663	0.127331	3.64476	0.0522895
01.A*	pale	ple	108879	1.10365	100.583	1.08333	72.5	100.5	108.5	91.2778	4.96034	75.7344	90.375	103.1	137.183	4.55067	115.5	136.286	153.5	46.2394	3.80624	28.4036	2.85597	46.2394	3.80624	31.0881	1.37854	5.21787	0.530492	3.25908	0.18951	5.21787	0.530492	3.26784	0.0200835	18.8571	0.159248	10.0989	1.49986	18.8571	0.159248	10.0989	1.49986
14.I	pickpocket 17	ppk17	109927	0.880208	63.6111	2.28184	58.5	64	89	101.578	2.50343	90.5	101.944	109.438	129.333	5.66667	108.5	130	152.167	36.9161	2.25663	22.6634	1.40761	36.9161	2.25663	21.3755	0.803312	4.36748	0.789435	3.64668	0.329269	3.59028	0.195801	3.36817	0.248404	15.44	2.99198	6.49899	0.652724	12.5938	1.30442	6.49899	0.652724
02.E	Prophenoloxidase 1	PPO1	107599	1.7	72.3333	10.7018	55.6364	64.7778	100.875	83.4167	4.12395	71.75	82.2857	93.75	97.7083	8.32802	75.6667	92.25	123	40.0032	5.21495	29.1171	2.19668	35.0887	2.46712	26.9974	0.815623	5.68861	0.600408	3.45254	0.275322	5.68861	0.600408	3.71566	0.114625	13.619	1.34395	7.74841	0.6352	13.619	1.34395	7.1488	0.296479	4.44837	0.644285	3.39282	0.434491	3.8108	0.131298
04.B	Proctolin	Proc	330144	1.61736	72.7083	7.17865	55.5714	69.3889	94.25	81.5	3.77492	66.4	78.7273	90	101.222	5.64402	81.5	97.25	117.75	54.0202	8.15462	43.9819	9.64388	47.2174	6.35911	43.9819	9.64388	6.963	0.528298	4.46479	0.904006	6.45148	0.186833	4.61328	0.017888	6.38178	0.92168	7.20645	1.59112	6.38178	0.92168	7.20645	1.59112	7.26258	0.3795	6.04372	0.527553	7.26258	0.3795
08.F	portabella	prt	104763	0.271701	55.0889	1.24444	46.4375	55	63	93.2083	6.49131	82.2188	97.05	105.625	86.6667	8.16667	70.0714	85.1	104.667	26.3041	2.16932	14.6695	2.97862	26.3041	2.16932	14.6695	2.97862	6.59846	0.324207	2.4042	0.370093	6.59846	0.324207	2.05778	0.184173	6.86562	0.947279	4.31699	0.611814	6.86562	0.947279	3.77505	0.401525	7.09632	0.618539	3.18013	0.421643	6.5488	0.406961
14.J	Prothoracicotropic hormone	Ptth	102043	1.16406	62.4444	1.44444	54.1429	62.8	89.5	90.0222	3.53953	80	89.25	100	122.389	5.18396	105.5	119.389	133.8	38.0064	3.95682	23.4229	1.7011	38.0064	3.95682	23.4229	1.7011	5.18724	0.132285	3.52614	0.114116	5.18724	0.132285	3.42007	0.0595324	18.0825	1.86687	8.34059	0.118327	19.865	0.784719	8.34059	0.118327
14.A	PDGF- and VEGF-related factor 3	Pvf3	105008	0.875	71	11.3578	51	68	94	79.8333	5.23874	60.25	78.125	92.1429	99.6389	7.74452	80.8333	100.833	119.25	34.9046	4.02802	22.9891	2.95793	34.9046	4.02802	20.3055	1.75916	4.02027	0.225906	2.64568	0.334797	4.02027	0.225906	2.32703	0.145247	18.1191	1.81487	8.31389	0.726432	19.7425	1.1474	8.31389	0.726432
09.J	pyramus	pyr	36523	0.858333	54.2222	2.65507	43.6	56	73.7	88.5833	2.66276	79.5	89.75	97.5	117.667	6.35959	98	116.333	138	35.7993	5.28676	21.9257	3.87646	35.7993	5.28676	21.9257	3.87646	6.05056	0.273083	4.21488	0.658043	6.05056	0.273083	3.60398	0.34589	14.1962	1.23942	7.62353	1.0428	14.3083	0.229386	7.62353	1.0428	4.22577	0.0145294	2.74962	0.283841	4.22577	0.0145294
04.J	RYamide	RYa	109264	0.825521	60.0833	1.5568	47.6667	59.6667	84.5	94.0833	2.56715	83.8125	94.9444	104.25	109.333	0.881917	84.9375	109.333	126.986	41.747	7.10197	31.6531	6.20921	41.747	7.10197	31.6531	6.20921	6.47934	0.360844	3.13186	0.219161	6.47934	0.360844	3.13186	0.219161	13.8568	2.85389	6.49042	0.906864	11.0247	0.497763	5.601	0.250289	4.249	0.128093	3.17783	0.322242	4.249	0.128093
13.A	sandman	sand	47977	1.05469	78.25	7.55259	52.9286	78	98.25	92.5	#DIV/0!	77.5	92.5	102	128.333	#DIV/0!	110.5	128.333	144	35.3778	2.1101	20.4454	5.16951	37.4027	0.839543	15.3503	1.23648	7.49044	0.257687	6.84576	0.966911	7.72597	0.147855	5.90497	0.315686	13.8079	0.987683	9.09289	1.81124	14.7347	0.48288	9.09289	1.81124	5.67318	0.174701	4.62831	0.606667	5.67318	0.174701
10.B	scabrous	sca	104703	0.636111	81.3333	5.36449	63.75	78.5	111	92.9722	2.10177	84.0833	91.3182	102	123.722	10.0233	103.214	125.833	147.167	22.2085	3.52686	28.4185	2.8303	19.113	2.39007	28.4185	2.8303	8.52017	0.699855	4.25767	0.261151	9.17833	0.336493	4.25767	0.261151	2.63309	0.293187	4.99249	0.48914	2.63309	0.293187	4.99249	0.48914	5.2721	0.428245	3.37547	0.572308	5.2721	0.428245
11.C	SCP-containing protein C	scpr-C	16610	0.482812	64.9333	4.36705	49	59.5	82.5	80.4444	3.50837	73	80.7727	88.25	79.7708	7.34247	66.2083	79.75	97.5	26.7452	4.56631	17.705	2.62242	26.7452	4.56631	17.705	2.62242	7.58738	1.00695	4.32713	0.32036	6.58598	0.149186	4.616	0.195874	8.27084	1.20479	5.18218	0.3052	7.12734	0.536499	5.47476	0.122863	7.12957	1.26406	4.48899	0.26363	7.12957	1.26406
16.I	SIFamide	SIFa	330623	1.13281	85.75	7.63353	61.625	75.75	102.75	95.75	5.34049	82.625	96	110.75	137.125	6.56736	105.167	131.333	152.25	47.6663	5.44635	35.9904	5.1274	48.9681	0.0112326	35.9904	5.1274	5.69199	0.264283	4.55149	0.406594	5.95243	0.0635071	4.92235	0.235722	19.1524	2.39844	9.83839	2.72226	19.1524	2.39844	9.83839	2.72226
03.B	Solute carrier family 45 member 1	Slc45-1	105439	0.294271	46.625	0.875	33.4643	46	59	111.95	6.52706	99.275	109.143	124.194	80.0222	9.54989	66.9667	75.4375	94.5	36.1912	3.61933	20.1991	4.43703	32.6307	0.918845	20.1991	4.43703	6.25377	0.196664	3.25288	0.969127	6.0605	0.0514699	2.31304	0.334403	8.38126	1.22053	5.8139	1.42249	7.22122	0.536641	4.49921	0.7682	5.34881	0.201938	4.05852	0.301072	5.5224	0.145924
03.F	short neuropeptide F precursor	sNPF	330564	0.869792	63.775	7.70285	52.2292	61	93.875	103.567	2.09768	90.75	103	112.778	145.958	7.73329	128.922	148.281	164.531	38.3693	3.25035	33.6005	2.45308	41.4228	1.57567	33.6005	2.45308	9.43298	1.96985	5.63372	0.745043	7.60546	1.03971	5.63372	0.745043	14.5299	1.59227	9.10816	2.27714	16.116	0.199023	7.03659	1.33714	6.8689	0.400354	5.46852	0.377448	6.8689	0.400354
10.I	spatzle 6	spz6	100897	1.19271	87.8333	5.83333	70	87	112.889	94.1111	2.11111	84.8571	93.875	103.5	140.188	4.52467	109.625	138.156	156.708	46.899	4.01995	34.3599	5.15874	46.899	4.01995	35.7051	0.0125642	5.81866	0.303009	5.04765	0.460357	6.09467	0.176814	5.04765	0.460357	11.4694	1.96085	5.8454	0.85645	11.4694	1.96085	6.62368	0.505539	4.32032	0.124047	3.66707	0.283108	4.43687	0.060066
14.C	short spindle 7	ssp7	110126	1.39844	70.9931	2.55156	63.75	72.125	102.375	86.8333	7.65341	68.9821	88.875	99.8958	108.311	3.97382	87	105.5	119.071	33.8541	2.51522	24.5201	3.94301	35.9242	2.0203	24.5201	3.94301	5.75357	0.484806	4.12056	0.375488	5.75357	0.484806	4.12056	0.375488	12.6653	1.59284	6.6235	0.828716	12.6653	1.59284	6.6235	0.828716
04.D	straightjacket	stj	108569	0.40439	52	2.41139	42	52.3333	61	72.4683	2.29237	63.5667	72.625	83.5714	94.8611	2.06958	79.375	92.6875	122.708	30.3857	2.25815	29.6826	5.88187	30.3857	2.25815	35.0515	3.3974	5.18822	0.163911	3.8002	0.291977	5.34551	0.0652508	4.0778	0.127954	8.81558	0.763864	6.14632	0.35956	8.81558	0.763864	6.48909	0.153582	5.69975	0.534895	3.46182	0.0776711	5.69975	0.534895
07.F	sugar transporter 2	sut2	102028	0.726562	65.6667	3.67801	56.6667	66.0417	94.7812	98.6667	4.40959	84.5	98.3333	107.7	114.667	5.36449	97.3333	118.393	130.594	38.4036	3.63719	35.0623	9.25783	38.4036	3.63719	35.0623	9.25783	4.49846	0.21211	3.47252	0.453677	4.49846	0.21211	3.92074	0.0992164	10.0692	1.22899	7.21399	0.833248	10.0692	1.22899	7.97766	0.471426	3.99718	0.18713	2.91813	0.168561	3.99718	0.18713
05.C	sugar transporter 3	sut3	4009	0.387847	62.8889	9.32208	48	54.5714	86.5	79.9722	5.42826	64.75	77.25	88.6875	75.1111	6.92909	61.7143	76.2857	86.5	41.6729	3.24032	27.2499	5.83755	41.6729	3.24032	32.8516	2.32317	6.51518	0.164725	5.7356	0.825	6.36795	0.104493	5.7356	0.825	9.43098	1.28193	6.61902	1.37139	8.21598	0.578171	6.61902	1.37139	5.76969	0.538817	4.49394	0.416904	5.76969	0.538817
08.H	silver	svr	330524	1.1849	90.55	6.49827	71.25	94	102.786	81.3667	3.99388	72.8333	82.8333	89.3889	118.778	17.2738	98	125.75	149.5	53.473	4.21151	41.1003	4.98298	49.8903	3.1308	41.1003	4.98298	8.08528	0.95983	4.06319	0.365461	7.13892	0.22666	4.41882	0.119045	19.1072	3.87008	9.31602	0.839268	15.3383	1.24343	9.31602	0.839268	10.0003	1.91058	5.03581	0.606513	11.7525	1.07709
06.D	Tace	Tace	106335	1	83.9861	8.01389	60.625	71.1136	105.571	76.0417	0.613788	65.25	76.2045	84.4464	108.5	6.65833	95	106.3	124.4	37.6071	7.65908	30.0448	4.0606	37.6071	7.65908	33.8849	1.86643	7.26452	0.75605	3.63181	0.102082	6.51523	0.142641	3.63181	0.102082	7.57702	3.05454	8.20646	0.986631	7.57702	3.05454	8.20646	0.986631	6.02836	0.206073	4.93093	0.188403	6.21335	0.128414
09.D	torn and diminished rhabdomeres	tadr	330472	1.75576	83.0556	0.444444	54.9	82.9286	98.7	93	1.5123	80.6429	92.8846	99.5	111.583	9.45861	89.4	119	135.429	44.7559	5.07088	29.549	2.53349	39.7752	1.34658	29.549	2.53349	8.58963	1.99944	4.73446	0.634788	6.62212	0.503226	4.73446	0.634788	10.3008	3.03598	9.10919	1.54174	7.52639	1.74354	9.10919	1.54174	6.28115	0.674495	5.59042	0.0379029	5.66376	0.384096
14.F	thisbe	ths	102441	1.08594	76.8333	8.92717	59.8571	74	102.5	101.083	2.67836	90.375	98	113.889	124.19	5.40728	107.167	119.167	148.5	36.3728	2.04369	25.3	0.261283	34.3802	0.642453	25.04	0.0362703	4.7456	0.599586	3.59994	0.159486	4.17509	0.260889	3.75741	0.0357124	14.601	1.61732	9.10025	0.979622	14.601	1.61732	9.10025	0.979622
02.F	Tachykinin	Tk	330743	1.45	97.875	3.0026	76.4583	98.5	110.062	91.1889	1.25924	81	90.5	106.5	117.542	3.95833	102.5	118	135	52.2953	4.70902	38.6027	3.18717	52.2953	4.70902	38.6027	3.18717	9.06556	0.794577	5.68677	0.746309	9.06556	0.794577	5.68677	0.746309	26.4586	0.487506	10.9997	2.25287	26.0104	0.271175	9.09952	1.71166	5.97079	0.270973	4.99414	0.220423	5.92272	0.0400627
03.H	tolloid	tld	100930	1.89583	94.3333	2.74368	60.7143	94.5	104.042	77.0958	6.94613	64.7	76	90.2143	137.593	7.18764	117.25	137.938	152.982	60.4539	5.18804	56.5499	1.5855	65.1401	3.14798	57.9816	0.963456	5.20027	0.273352	3.85369	0.272056	5.20027	0.273352	3.60269	0.1484	20.7286	1.64996	10.3663	1.01188	19.0952	0.329998	11.356	0.2979	3.61188	0.0740902	3.75325	0.255439	3.54122	0.0315379
02.A	tolkin	tok	110432	0.15	34.65	2.71216	26.75	33.5	47.7875	102.083	6.40913	77.25	99.25	117.92	51.9167	1.58333	45.2014	52.6667	61.25	23.5914	5.00591	21.8333	5.75071	23.5914	5.00591	21.9643	1.4478	6.14937	0.687419	3.50551	0.264102	6.14937	0.687419	3.50551	0.264102	8.27256	1.15832	5.53184	0.423299	7.16449	0.477296	5.53184	0.423299	4.6677	0.0514489	3.35337	0.414073	4.6165	0.00720453
01.C*	Tryptophan hydroxylase	Trh	105414	0.961806	77.6111	8.53782	55	72.5	102.156	87.5938	9.10904	75.3125	82.8333	98.75	113.896	8.3861	98	120	129.5	45.6396	3.89336	30.8806	5.2801	45.6396	3.89336	30.8806	5.2801	4.84641	0.507086	4.1726	0.272438	4.73867	0.0197046	4.1726	0.272438	23.7446	4.57985	13.2545	2.50145	19.4196	2.13044	10.9124	1.24248
16.H	trunk	trk	51240	0.864583	55.25	1.29904	45.0625	55.25	77	91.3056	6.1041	73.0625	91.5	103.278	118.944	14.9175	90.9286	114.25	140.667	25.5184	2.74429	22.0654	5.49202	25.5184	2.74429	22.0654	5.49202	4.84953	0.394792	3.66316	0.569173	4.84953	0.394792	3.66316	0.569173	11.3555	2.90111	6.43923	1.0206	8.55821	1.08766	6.43923	1.0206
10.K	Transient receptor potential cation channel A1	TrpA1	37249	0.89537	73.9167	12.2749	53.525	71	98	79.5	#DIV/0!	60.875	79.5	87.625	95	#DIV/0!	77.5	95	125	47.061	1.22819	28.8441	0.733191	46.0217	0.925583	28.8441	0.733191	7.92019	0.489237	5.47957	0.188467	7.45666	0.221346	5.29968	0.0795196	16.5599	1.86626	6.64212	1.06384	16.5599	1.86626	5.71673	0.742174	4.20506	0.359405	3.72895	0.664129	4.20506	0.415005
13.H	torso-like	tsl	14429	1.43472	71.7222	8.29789	50.9091	73	89.4286	94.9861	2.77892	82.75	94.75	105.188	119.375	4.61372	103.9	122.75	140.906	34.2697	2.06116	22.1673	6.63736	34.2697	2.06116	22.1673	6.63736	6.06029	0.503714	3.93967	0.483573	6.06029	0.503714	4.39873	0.214977	13.7645	0.91718	6.97374	1.06689	13.7645	0.91718	6.97374	1.06689	5.78729	0.165941	3.90522	0.343263	5.78729	0.165941
16.D	unpaired 2	upd2	330691	1.21094	78	8.96289	59	81.5	104.625	83.25	0.901388	75.125	83.4286	97	134.333	5.49495	116.5	133.429	153.5	45.2778	1.43374	21.4764	1.18636	43.8458	0.100775	21.4764	1.18636	6.15275	0.510872	3.7154	0.27517	6.15275	0.510872	3.7154	0.27517	24.7905	0.977429	7.9194	0.330539	23.8141	0.0643663	7.60414	0.140487
09.K	unpaired 3	upd3	106869	0.642708	59.5	2.36291	51.05	58.5	80.5	85.0556	1.0289	75.5	85.25	96.25	65.0278	3.04607	57.2292	64.7885	74.9062	28.4773	2.02731	15.1915	2.61122	26.5548	0.910083	17.6269	1.33233	6.84489	0.90264	2.89096	0.372386	6.84489	0.90264	2.89096	0.372386	8.87128	1.37658	5.8235	0.982359	8.87128	1.37658	4.86711	0.317375	3.81987	0.204654	3.23509	0.122919	3.63671	0.129119
01.W*	W1118	W1118_1	-	1.05729	60.8667	5.98619	49.9	65.8	85.5	85.1583	4.67128	77	83.7857	97	142.929	9.01218	120.833	149.346	158.375	36.617	1.68284	26.2187	2.78405	36.617	1.68284	26.2187	2.78405	6.38654	0.586299	4.2534	0.260678	6.38654	0.586299	4.2534	0.260678	21.8826	3.02789	9.782	1.40243	24.5708	1.97042	9.782	1.40243
10.W	W1118	W1118_10	-	1.61198	70.7778	6.22222	54.2	70.3333	89	88.8889	1.16003	82	89.7778	100.2	136.889	8.17026	113.125	132.7	155.333	41.8243	3.62	27.3848	4.15725	41.8243	3.62	23.3446	1.38535	7.95511	1.00028	5.58074	0.610164	7.95511	1.00028	5.01083	0.30825	15.2194	1.76898	6.08684	1.10627	15.2194	1.76898	4.99211	0.225402
11.W	W1118	W1118_11	-	0.945312	67	8.35165	49.3889	61	86.4167	92.4167	1.1024	83.5	92.6667	98.8333	116.933	8.69125	87	118.2	132.25	38.0552	4.20407	25.1199	2.42016	33.8718	0.589459	25.1199	2.42016	5.31134	0.180296	4.66753	0.249174	5.31134	0.180296	4.66753	0.249174	14.4339	1.00084	5.83247	1.02431	14.4339	1.00084	4.85105	0.414767
12.W	W1118	W1118_12	-	0.916667	78.7778	1.46986	52.8	77.1429	88.25	86.3333	0.881917	72.5	86	94.2727	113.711	20.9941	86.5	103.333	138	31.9521	2.21409	7.67259	2.59028	31.9521	2.21409	5.32991	1.56294	8.17634	0.781251	3.95342	0.863223	8.17634	0.781251	3.1665	0.501812	14.0025	0.6215	4.79489	0.756717	14.5362	0.450523	4.79489	0.756717
13.W	W1118	W1118_13	-	1.36979	71.1111	1.88889	58.1	71.6667	82.875	91.0833	2.94863	79.8333	91.5	99.6562	138.75	1.14564	124.25	138.6	148.5	34.8558	3.14003	24.2191	3.92648	34.8558	3.62579	24.2191	3.92648	7.4257	0.367506	6.37748	0.0268921	7.75035	0.24357	6.37748	0.0268921	14.6442	3.18008	8.24603	0.672115	17.7751	0.788104	7.57396	0.0104782
14.W	W1118	W1118_14	-	1.31198	70	4.16333	53	68.9	81	92.7833	3.64307	80.375	95	101.5	126.194	5.97881	106.214	125	148.5	35.4196	2.25549	27.893	3.81219	37.4755	1.31174	24.3239	1.89404	5.51047	0.267321	4.05391	0.495124	5.51047	0.267321	4.51878	0.24101	17.7897	1.91233	7.95593	1.31151	19.5805	0.94873	6.77317	0.801419
15.W	W1118	W1118_15	-	1.04948	65.25	6.42748	50.6	69.6667	83.5625	88.3611	3.22474	80.4773	87.8864	96.875	141.653	6.29669	117.571	139.143	158.4	31.9711	2.74786	25.123	0.993114	31.9711	2.74786	24.1766	0.425992	4.5216	0.106913	3.92939	0.28409	4.5216	0.106913	3.92939	0.28409	14.5621	1.16532	9.60561	0.389333	13.4476	0.48107	9.60561	0.389333
16.W	W1118	W1118_16	-	1.10156	61.7083	4.20833	47.875	61.35	78.4062	92.75	1.25	79.25	93.2857	101	140.778	4.43715	128.071	140.667	158	36.0031	2.56587	20.9901	4.06901	36.0031	2.56587	20.9901	4.06901	5.04453	0.28745	4.23758	0.254344	5.307	0.165736	4.00133	0.13324	16.4352	1.03357	7.17426	0.600422	16.4352	1.03357	7.17426	0.600422
17.W	W1118	W1118_17	-	1.8125	52.3889	2.20759	42.6	52.7273	60.4545	74	3.28836	63.1	72	80.5	99.6667	10.5883	77.5417	99.25	117.864	36.8978	1.96523	20.6251	2.55421	34.9744	0.570211	20.6251	2.55421
18.W	W1118	W1118_18	-	1.94792	49.8333	1.5899	40.8182	49.4545	66.25	73.4286	0.571429	66.6	73.2	85	102.833	3.94053	87.9167	103.9	121.5	40.608	5.94406	18.8274	3.25109	40.608	5.94406	18.8274	3.25109
19.W	W1118	W1118_19	-	2.01823	46.7778	2.0735	34.6	47.4286	58.6	69.2222	6.11414	57.6667	71	79.75	104.8	7.10211	88.9375	104	132.583	50.022	5.88099	32.1834	7.34093	50.022	5.88099	32.1834	7.34093
02.W	W1118	W1118_2	-	1.21	70.5556	2.76441	54.4286	69.5	86.4	77.8056	0.367465	61.25	77.6667	92.4167	119.75	1.75	99.5	119.4	137.5	32.5582	1.67791	24.8911	5.83028	32.2968	0.26814	24.8911	5.83028	6.10565	0.390473	4.66876	0.846867	6.10565	0.390473	4.66876	0.846867	12.73	0.373782	7.76082	2.00657	12.73	0.373782	7.76082	2.00657
20.W	W1118	W1118_20	-	2.17969	48.3889	3.96318	35.65	51.0417	61.875	73	3.21455	61	72.5	83.2	106.833	3.91933	83.5	106	143.25	59.0165	4.18077	40.655	3.13099	59.0165	4.18077	43.7492	0.676746
21.W	W1118	W1118_21	-	1.83594	53	1.32288	42.7273	52.6875	67.75	72.4167	4.82926	63.9375	73	80.3846	102	4.3589	83	103	125	35.561	3.17139	28.3365	6.98466	35.561	3.17139	28.3365	6.98466
03.W	W1118	W1118_3	-	1.31944	64.25	8.29282	49.2273	62	85.5417	111.667	2.94241	100.031	110.25	123.014	126.319	0.624691	104.062	125.679	143.295	46.068	3.9772	33.0777	5.37602	50.0424	0.212503	33.0777	5.37602	7.02447	0.525166	5.23912	0.358225	7.02447	0.525166	4.89768	0.153249	20.9198	2.70439	6.96149	0.777162	20.9198	2.70439	6.31728	0.614787
04.W	W1118	W1118_4	-	1.11198	53.4444	1.23728	41.45	53.4444	71.725	85	1.32288	76.5	84.6	93	123.688	5.29089	106.667	122.708	138.805	40.6345	1.82302	20.3043	3.24056	42.4087	0.592893	17.1825	1.22937	6.01256	0.141763	4.03411	0.449761	6.14706	0.0633657	4.03411	0.449761	15.9167	2.29464	6.79769	1.23005	15.9167	2.29464	5.61847	0.494894
05.W	W1118	W1118_5	-	0.797569	71.9583	7.66904	52.375	67.25	87.375	87.1389	2.16471	77.1429	86.5	97	116.833	4.28499	98.125	117.7	131	39.141	1.48867	26.507	5.07077	39.141	1.48867	26.507	5.07077	6.34733	0.462025	5.38081	0.934533	6.34733	0.462025	5.38081	0.934533	15.2211	2.94139	7.85127	1.89413	15.2211	2.94139	7.85127	1.89413
06.W	W1118	W1118_6	-	0.719444	61.25	3.39424	52.4667	60	78.6667	81.1667	3.19287	64.125	80.5	92	100.417	6.05243	83.5714	96.5	120.5	30.2585	4.97271	23.4242	5.90029	25.6305	2.57272	17.6551	1.75014	5.26446	0.42084	3.76005	0.359971	4.86421	0.183908	3.41021	0.119908	10.7489	1.26119	6.1753	1.14675	9.56307	0.607109	7.24394	0.588273
07.W	W1118	W1118_7	-	1.49861	65.0417	5.63302	50.5	64.625	80.125	83.1667	1.09291	73.6667	83.75	99	123.653	5.69805	100.5	124.083	147.167	40.7375	2.75196	21.4264	3.83895	40.7375	2.75196	21.4264	3.83895	6.57631	0.428651	5.15129	0.151315	6.15961	0.142159	5.30059	0.034792	11.8731	0.693624	7.00989	1.62752	11.8731	0.693624	5.42002	0.492164
08.W	W1118	W1118_8	-	0.666667	71.3333	4.40959	52.3333	66.25	85.3333	93.7778	1.9634	78	93.9	103.864	121.833	6.16667	107	121.25	141.4	35.6193	3.34322	26.1176	2.90003	35.6193	3.34322	25.532	0.141464	7.68736	1.35245	4.96462	0.343655	6.35481	0.326865	4.96462	0.343655	10.4422	0.504933	6.54553	0.735908	9.94175	0.0949584	5.91082	0.52671
09.W	W1118	W1118_9	-	1.25	55.2667	0.366667	47.2857	55.0833	84.5	93.0972	2.20536	84.6667	92.5	102.409	133.028	3.1204	105.75	130.75	147.05	42.0478	4.3139	26.9368	1.62361	42.0478	4.3139	26.9368	1.62361	6.00846	0.274115	4.86381	0.816904	6.00846	0.274115	4.09725	0.399296	17.3314	1.29377	7.87657	0.657952	17.3314	1.29377	7.89566	0.0321811
	glycW1118_1																																											4.39469	0.286614	3.23796	0.279049	4.10986	0.0451197
	glycW1118_2																																											5.96975	0.363715	4.19681	0.29001	5.96975	0.363715
	glycW1118_3																																											4.74371	0.175456	3.68476	0.150249	4.74371	0.175456
	glycW1118_4																																											4.99079	0.344337	3.32432	0.397209	4.99079	0.344337
	glycW1118_5																																											6.99885	0.258075	5.31135	0.319752	6.99885	0.258075
	exFLICW1118_1
	exFLICW1118_2
													#REF!					#REF!
													#REF!					#REF!
[truncated: 124 more columns]
