# Supplementary material for: Gut hormone signaling drives sex differences in metabolism and behavior
Source: Mol Metab. 2025 Dec 19;103:102312. doi: 10.1016/j.molmet.2025.102312 (PMC12808592; doi:10.1016/j.molmet.2025.102312)
Supplement: Multimedia component 2 [file mmc2.xlsx]

## Sheet: Males only, short list only
GeneSet	Sex	rS	Gene1	Gene2	pval				7B2-F	amon-F	AstA-F	AstCC-F	AstC-F	Burs-F	CCHa1-F	CCHa2-F	CG13248-F	CG13743-F	CG16700-F	CG4991-F	CG7272-F	CNMa-F	Crz-F	Dh31-F	Dh44-F	Dsk-F	Eaat2-F	Gpa2-F	Gpb5-F	Ilp3-F	ITP-F	Lk-F	Mip-F	Ms-F	natalisin-F	NPF-F	Nplp1-F	Nplp3-F	Nplp4-F	Orcokinin-F	Pal2-F	Phm-F	Proc-F	RYa-F	SIFa-F	sNPF-F	sut2-F	sut3-F	svr-F
peptides	male	1	7b2-M	7B2-M	1			7b2-M	1	0.353973	-0.172343	-0.583075	-0.120743	-0.062951	0.151703	0.287926	0.415893	0.448916	0.013416	0.473684	-0.552116	-0.420021	0.067079	0.042312	-0.302374	-0.176471	0.26935	-0.164087	-0.26935	0.120743	-0.343653	-0.133127	-0.320949	0.395253	0.397317	0.01548	-0.250774	-0.058824	-0.143447	-0.166151	0.399381	0.729618	-0.184727	0.333333	-0.488132	0.164087	0.473684	-0.205366	-0.0258
peptides	male	0.353973	7b2-M	amon-M	0.15			amon-M	0.353973	1	0.137255	-0.110423	-0.089783	0.019608	0.298246	0.422085	0.5129	0.690402	-0.389061	0.312693	-0.170279	-0.5129	0.682147	-0.240454	-0.230134	0.062951	0.060888	-0.263158	-0.21775	-0.186791	-0.341589	-0.211558	-0.013416	0.215686	-0.162023	0.126935	-0.166151	0.190918	-0.182663	-0.157895	0.071207	0.195046	-0.034056	0.331269	-0.172343	-0.083591	0.576883	-0.826625	-0.21775
peptides	male	-0.172343	7b2-M	AstA-M	0.493			asta-M	-0.172343	0.137255	1	0.186791	-0.566563	-0.089783	0.556244	0.292054	-0.021672	-0.131063	-0.164087	0.320949	0.195046	-0.53354	0.147575	0.31063	-0.484004	0.001032	-0.137255	0.296182	0.21775	-0.898865	-0.153767	0.397317	0.360165	0.087719	-0.199174	-0.397317	-0.397317	-0.017544	-0.219814	-0.215686	-0.624355	-0.203302	0.215686	0.213622	-0.04644	-0.120743	-0.184727	-0.044376	0.114551
peptides	male	-0.583075	7b2-M	AstCC-M	0.0126			astcc-M	-0.583075	-0.110423	0.186791	1	0.029928	-0.195046	0.091847	-0.564499	-0.496388	-0.104231	-0.323013	-0.611971	0.661507	-0.065015	0.153767	-0.356037	0.349845	0.213622	-0.114551	0.226006	0.093911	-0.166151	0.415893	0.091847	0.256966	-0.475748	-0.486068	0.091847	0.145511	0.042312	0.434469	0.215686	-0.073271	-0.438596	0.345717	-0.215686	0.45098	-0.52322	-0.143447	-0.166151	0.201238
peptides	male	-0.120743	7b2-M	AstC-M	0.633			astc-M	-0.120743	-0.089783	-0.566563	0.029928	1	-0.116615	-0.585139	-0.281734	-0.108359	0.242518	0.060888	-0.149639	-0.219814	0.209494	-0.029928	-0.209494	0.744066	-0.003096	-0.244582	-0.366357	0.281734	0.52322	0.331269	-0.03612	0.166151	0.110423	0.209494	0.050568	0.236326	-0.095975	-0.034056	-0.083591	0.401445	0.098039	-0.325077	-0.339525	-0.003096	0.192982	0.034056	-0.003096	-0.221878
peptides	male	-0.062951	7b2-M	Burs-M	0.805			burs-M	-0.062951	0.019608	-0.089783	-0.195046	-0.116615	1	-0.426213	0.277606	0.31063	0.023736	0.463364	0.318885	-0.04644	0.003096	-0.011352	-0.265222	-0.093911	0.162023	0.529412	-0.23839	-0.413829	0.24871	-0.618163	-0.739938	-0.391125	0.263158	-0.044376	0.149639	0.351909	0.626419	-0.23839	0.434469	0.205366	0.001032	-0.003096	0.467492	-0.215686	0.271414	0.133127	-0.001032	-0.050568
peptides	male	0.151703	7b2-M	CCHa1-M	0.547			ccha1-M	0.151703	0.298246	0.556244	0.091847	-0.585139	-0.426213	1	0.327141	-0.137255	-0.118679	-0.22807	-0.062951	-0.085655	-0.236326	0.176471	0.052632	-0.448916	-0.001032	-0.360165	0.25903	-0.184727	-0.521156	0.176471	0.545924	-0.112487	-0.182663	-0.209494	0.087719	-0.23839	-0.176471	0.114551	-0.527348	-0.527348	-0.007224	0.252838	0.065015	0.180599	-0.320949	0.178535	-0.170279	0.345717
peptides	male	0.287926	7b2-M	CCHa2-M	0.246			ccha2-M	0.287926	0.422085	0.292054	-0.564499	-0.281734	0.277606	0.327141	1	0.114551	0.065015	0.205366	0.504644	-0.599587	-0.345717	0.139319	-0.124871	-0.521156	-0.22807	-0.147575	-0.003096	-0.376677	-0.298246	-0.283798	0.054696	-0.405573	0.256966	0.162023	0.048504	-0.211558	0.174407	-0.164087	-0.558308	-0.397317	0.124871	0.122807	0.663571	-0.250774	0.314757	0.498452	-0.223942	0.240454
peptides	male	0.415893	7b2-M	CG13248-M	0.0874			cg13248-M	0.415893	0.5129	-0.021672	-0.496388	-0.108359	0.31063	-0.137255	0.114551	1	0.415893	-0.112487	0.618163	-0.065015	-0.153767	0.263158	0.378741	-0.27967	0.00516	0.432405	-0.428277	0.139319	0.106295	-0.70485	-0.409701	0.186791	0.411765	0.089783	-0.188854	-0.069143	0.184727	-0.675955	0.376677	0.277606	0.250774	-0.446852	0.085655	-0.446852	0.316821	0.089783	-0.298246	-0.733746
peptides	male	0.448916	7b2-M	CG13743-M	0.0633			cg13743-M	0.448916	0.690402	-0.131063	-0.104231	0.242518	0.023736	-0.118679	0.065015	0.415893	1	-0.256966	0.223942	-0.073271	-0.496388	0.457172	-0.23839	0.147575	0.178535	0.186791	-0.265222	-0.116615	-0.062951	-0.223942	-0.318885	-0.007224	0.234262	-0.085655	0.19711	-0.095975	-0.110423	-0.155831	0.021672	0.386997	0.318885	-0.157895	0.031992	-0.166151	0.108359	0.479876	-0.601651	-0.143447
peptides	male	0.013416	7b2-M	CG16700-M	0.961			cg16700-M	0.013416	-0.389061	-0.164087	-0.323013	0.060888	0.463364	-0.22807	0.205366	-0.112487	-0.256966	1	0.250774	-0.230134	0.281734	-0.50258	-0.176471	0.060888	-0.093911	0.195046	-0.271414	-0.192982	0.333333	-0.190918	-0.141383	-0.182663	0.411765	0.424149	-0.192982	-0.093911	-0.044376	-0.05676	0.011352	-0.01548	0.242518	-0.341589	0.050568	-0.420021	-0.04644	-0.075335	0.446852	0.052632
peptides	male	0.473684	7b2-M	CG4991-M	0.0489			cg4991-M	0.473684	0.312693	0.320949	-0.611971	-0.149639	0.318885	-0.062951	0.504644	0.618163	0.223942	0.250774	1	-0.358101	-0.444788	0.104231	0.351909	-0.455108	-0.211558	0.389061	-0.263158	0.199174	-0.209494	-0.779154	-0.223942	0.190918	0.729618	0.564499	-0.576883	-0.479876	0.128999	-0.591331	0.023736	0.073271	0.306502	-0.339525	0.345717	-0.836945	0.343653	0.042312	-0.089783	-0.459236
peptides	male	-0.552116	7b2-M	CG7272-M	0.0192			cg7272-M	-0.552116	-0.170279	0.195046	0.661507	-0.219814	-0.04644	-0.085655	-0.599587	-0.065015	-0.073271	-0.230134	-0.358101	1	0.03612	-0.190918	0.075335	0.091847	0.108359	0.159959	0.168215	0.28999	-0.195046	0.034056	-0.075335	0.49226	-0.455108	-0.52322	-0.178535	0.060888	-0.048504	0.176471	0.581011	-0.054696	-0.616099	0.122807	-0.395253	0.25903	-0.325077	-0.457172	0.135191	-0.112487
peptides	male	-0.420021	7b2-M	CNMa-M	0.084			cnma-M	-0.420021	-0.5129	-0.53354	-0.065015	0.209494	0.003096	-0.236326	-0.345717	-0.153767	-0.496388	0.281734	-0.444788	0.03612	1	-0.242518	0.110423	0.292054	0.137255	-0.089783	-0.011352	0.062951	0.558308	0.271414	0.0258	-0.098039	-0.221878	0.054696	0.20743	0.358101	-0.081527	0.083591	0.170279	0.017544	-0.219814	-0.141383	-0.550052	0.308566	-0.001032	-0.384933	0.442724	-0.131063
peptides	male	0.067079	7b2-M	Crz-M	0.792			crz-M	0.067079	0.682147	0.147575	0.153767	-0.029928	-0.011352	0.176471	0.139319	0.263158	0.457172	-0.50258	0.104231	-0.190918	-0.242518	1	-0.128999	-0.011352	0.345717	0.079463	-0.050568	-0.083591	-0.250774	-0.118679	-0.205366	-0.038184	0.190918	-0.03612	0.23839	-0.147575	0.131063	-0.164087	-0.009288	0.060888	0.168215	0.106295	0.203302	0.042312	-0.069143	0.353973	-0.853457	-0.232198
peptides	male	0.042312	7b2-M	Dh31-M	0.869			dh31-M	0.042312	-0.240454	0.31063	-0.356037	-0.209494	-0.265222	0.052632	-0.124871	0.378741	-0.23839	-0.176471	0.351909	0.075335	0.110423	-0.128999	1	-0.192982	0.098039	0.060888	-0.062951	0.53354	-0.316821	-0.147575	0.285862	0.442724	0.230134	0.19711	-0.422085	-0.254902	-0.351909	-0.54386	0.164087	-0.155831	0.001032	-0.395253	-0.318885	-0.108359	0.267286	-0.663571	0.384933	-0.446852
peptides	male	-0.302374	7b2-M	Dh44-M	0.222			dh44-M	-0.302374	-0.230134	-0.484004	0.349845	0.744066	-0.093911	-0.448916	-0.521156	-0.27967	0.147575	0.060888	-0.455108	0.091847	0.292054	-0.011352	-0.192982	1	0.488132	-0.232198	-0.479876	0.017544	0.428277	0.525284	-0.027864	0.054696	0.073271	-0.048504	0.335397	0.391125	-0.254902	-0.052632	0.089783	0.411765	0.114551	-0.432405	-0.477812	0.318885	-0.075335	-0.205366	0.069143	-0.071207
peptides	male	-0.176471	7b2-M	Dsk-M	0.482			dsk-M	-0.176471	0.062951	0.001032	0.213622	-0.003096	0.162023	-0.001032	-0.22807	0.00516	0.178535	-0.093911	-0.211558	0.108359	0.137255	0.345717	0.098039	0.488132	1	0.170279	-0.432405	-0.372549	-0.040248	0.058824	-0.178535	-0.201238	0.256966	-0.325077	0.508772	0.397317	-0.029928	-0.236326	0.230134	0.221878	0.145511	-0.312693	-0.213622	0.432405	-0.188854	-0.335397	-0.034056	0.062951
peptides	male	0.26935	7b2-M	Eaat2-M	0.279			eaat2-M	0.26935	0.060888	-0.137255	-0.114551	-0.244582	0.529412	-0.360165	-0.147575	0.432405	0.186791	0.195046	0.389061	0.159959	-0.089783	0.079463	0.060888	-0.232198	0.170279	1	-0.215686	-0.159959	0.178535	-0.729618	-0.76677	-0.073271	0.343653	0.199174	-0.190918	-0.102167	0.296182	0.019608	0.768834	0.438596	0.190918	-0.124871	0.22807	-0.434469	-0.137255	-0.118679	-0.065015	-0.275542
peptides	male	-0.164087	7b2-M	Gpa2-M	0.514			gpa2-M	-0.164087	-0.263158	0.296182	0.226006	-0.366357	-0.23839	0.25903	-0.003096	-0.428277	-0.265222	-0.271414	-0.263158	0.168215	-0.011352	-0.050568	-0.062951	-0.479876	-0.432405	-0.215686	1	0.188854	-0.407637	0.182663	0.285862	-0.031992	-0.632611	-0.159959	-0.054696	-0.145511	0.060888	0.457172	-0.180599	-0.370485	-0.457172	0.865841	0.042312	0.213622	0.104231	0.106295	0.098039	0.444788
peptides	male	-0.26935	7b2-M	Gpb5-M	0.279			gpb5-M	-0.26935	-0.21775	0.21775	0.093911	0.281734	-0.413829	-0.184727	-0.376677	0.139319	-0.116615	-0.192982	0.199174	0.28999	0.062951	-0.083591	0.53354	0.017544	-0.372549	-0.159959	0.188854	1	-0.201238	0.034056	0.31063	0.863777	-0.0258	0.265222	-0.72549	-0.413829	-0.292054	-0.261094	0.131063	-0.112487	-0.312693	-0.137255	-0.508772	-0.275542	0.176471	-0.442724	0.159959	-0.585139
peptides	male	0.120743	7b2-M	Ilp3-M	0.633			ilp3-M	0.120743	-0.186791	-0.898865	-0.166151	0.52322	0.24871	-0.521156	-0.298246	0.106295	-0.062951	0.333333	-0.209494	-0.195046	0.558308	-0.250774	-0.316821	0.428277	-0.040248	0.178535	-0.407637	-0.201238	1	-0.003096	-0.422085	-0.285862	0.03612	0.213622	0.250774	0.488132	0.24871	0.098039	0.254902	0.622291	0.21775	-0.294118	-0.166151	-0.079463	0.029928	0.098039	0.155831	-0.213622
peptides	male	-0.343653	7b2-M	ITP-M	0.163			itp-M	-0.343653	-0.341589	-0.153767	0.415893	0.331269	-0.618163	0.176471	-0.283798	-0.70485	-0.223942	-0.190918	-0.779154	0.034056	0.271414	-0.118679	-0.147575	0.525284	0.058824	-0.729618	0.182663	0.034056	-0.003096	1	0.628483	-0.038184	-0.496388	-0.223942	0.368421	0.139319	-0.52322	0.389061	-0.436533	-0.287926	-0.098039	0.114551	-0.349845	0.669763	-0.180599	-0.021672	0.100103	0.417957
peptides	male	-0.133127	7b2-M	Lk-M	0.598			lk-M	-0.133127	-0.211558	0.397317	0.091847	-0.03612	-0.739938	0.545924	0.054696	-0.409701	-0.318885	-0.141383	-0.223942	-0.075335	0.0258	-0.205366	0.285862	-0.027864	-0.178535	-0.76677	0.285862	0.31063	-0.422085	0.628483	1	0.273478	-0.240454	-0.083591	-0.122807	-0.213622	-0.541796	0.01548	-0.696594	-0.636739	-0.128999	0.019608	-0.302374	0.31063	-0.05676	-0.153767	0.261094	0.263158
peptides	male	-0.320949	7b2-M	Mip-M	0.194			mip-M	-0.320949	-0.013416	0.360165	0.256966	0.166151	-0.391125	-0.112487	-0.405573	0.186791	-0.007224	-0.182663	0.190918	0.49226	-0.098039	-0.038184	0.442724	0.054696	-0.201238	-0.073271	-0.031992	0.863777	-0.285862	-0.038184	0.273478	1	0.108359	0.069143	-0.764706	-0.44066	-0.263158	-0.25903	0.19711	-0.128999	-0.252838	-0.283798	-0.453044	-0.25903	-0.182663	-0.504644	0.05676	-0.601651
peptides	male	0.395253	7b2-M	Ms-M	0.106			ms-M	0.395253	0.215686	0.087719	-0.475748	0.110423	0.263158	-0.182663	0.256966	0.411765	0.234262	0.411765	0.729618	-0.455108	-0.221878	0.190918	0.230134	0.073271	0.256966	0.343653	-0.632611	-0.0258	0.03612	-0.496388	-0.240454	0.108359	1	0.587203	-0.329205	-0.316821	-0.011352	-0.583075	0.019608	0.298246	0.669763	-0.669763	0.180599	-0.647059	-0.009288	-0.122807	-0.060888	-0.415893
peptides	male	0.397317	7b2-M	natalisin-M	0.104			natalisin-M	0.397317	-0.162023	-0.199174	-0.486068	0.209494	-0.044376	-0.209494	0.162023	0.089783	-0.085655	0.424149	0.564499	-0.52322	0.054696	-0.03612	0.19711	-0.048504	-0.325077	0.199174	-0.159959	0.265222	0.213622	-0.223942	-0.083591	0.069143	0.587203	1	-0.490196	-0.550052	-0.22807	-0.159959	-0.071207	0.22807	0.444788	-0.343653	0.029928	-0.754386	0.149639	-0.029928	0.079463	-0.358101
peptides	male	0.01548	7b2-M	NPF-M	0.954			npf-M	0.01548	0.126935	-0.397317	0.091847	0.050568	0.149639	0.087719	0.048504	-0.188854	0.19711	-0.192982	-0.576883	-0.178535	0.20743	0.23839	-0.422085	0.335397	0.508772	-0.190918	-0.054696	-0.72549	0.250774	0.368421	-0.122807	-0.764706	-0.329205	-0.490196	1	0.678019	0.108359	0.180599	-0.149639	0.135191	0.075335	0.195046	0.077399	0.698658	0.095975	0.384933	-0.205366	0.494324
peptides	male	-0.250774	7b2-M	Nplp1-M	0.314			nplp1-M	-0.250774	-0.166151	-0.397317	0.145511	0.236326	0.351909	-0.23839	-0.211558	-0.069143	-0.095975	-0.093911	-0.479876	0.060888	0.358101	-0.147575	-0.254902	0.391125	0.397317	-0.102167	-0.145511	-0.413829	0.488132	0.139319	-0.213622	-0.44066	-0.316821	-0.550052	0.678019	1	0.490196	0.01548	0.102167	0.281734	-0.21775	0.102167	-0.093911	0.599587	0.192982	-0.027864	0.232198	0.25903
peptides	male	-0.058824	7b2-M	Nplp3-M	0.818			nplp3-M	-0.058824	0.190918	-0.017544	0.042312	-0.095975	0.626419	-0.176471	0.174407	0.184727	-0.110423	-0.044376	0.128999	-0.048504	-0.081527	0.131063	-0.351909	-0.254902	-0.029928	0.296182	0.060888	-0.292054	0.24871	-0.52322	-0.541796	-0.263158	-0.011352	-0.22807	0.108359	0.490196	1	0.007224	0.21775	0.27967	-0.176471	0.389061	0.488132	-0.071207	0.091847	0.195046	-0.104231	0.034056
peptides	male	-0.143447	7b2-M	Nplp4-M	0.569			nplp4-M	-0.143447	-0.182663	-0.219814	0.434469	-0.034056	-0.23839	0.114551	-0.164087	-0.675955	-0.155831	-0.05676	-0.591331	0.176471	0.083591	-0.164087	-0.54386	-0.052632	-0.236326	0.019608	0.457172	-0.261094	0.098039	0.389061	0.01548	-0.25903	-0.583075	-0.159959	0.180599	0.01548	0.007224	1	-0.060888	-0.102167	-0.234262	0.607843	0.075335	0.312693	-0.500516	0.192982	-0.00516	0.611971
peptides	male	-0.166151	7b2-M	Orcokinin-M	0.509			orcokinin-M	-0.166151	-0.157895	-0.215686	0.215686	-0.083591	0.434469	-0.527348	-0.558308	0.376677	0.021672	0.011352	0.023736	0.581011	0.170279	-0.009288	0.164087	0.089783	0.230134	0.768834	-0.180599	0.131063	0.254902	-0.436533	-0.696594	0.19711	0.019608	-0.071207	-0.149639	0.102167	0.21775	-0.060888	1	0.444788	-0.128999	-0.153767	-0.122807	-0.135191	-0.091847	-0.372549	0.034056	-0.465428
peptides	male	0.399381	7b2-M	Pal2-M	0.102			pal2-M	0.399381	0.071207	-0.624355	-0.073271	0.401445	0.205366	-0.527348	-0.397317	0.277606	0.386997	-0.01548	0.073271	-0.054696	0.017544	0.060888	-0.155831	0.411765	0.221878	0.438596	-0.370485	-0.112487	0.622291	-0.287926	-0.636739	-0.128999	0.298246	0.22807	0.135191	0.281734	0.27967	-0.102167	0.444788	1	0.378741	-0.261094	-0.110423	-0.287926	0.073271	0.038184	-0.054696	-0.287926
peptides	male	0.729618	7b2-M	Phm-M	0.000861			phm-M	0.729618	0.195046	-0.203302	-0.438596	0.098039	0.001032	-0.007224	0.124871	0.250774	0.318885	0.242518	0.306502	-0.616099	-0.219814	0.168215	0.001032	0.114551	0.145511	0.190918	-0.457172	-0.312693	0.21775	-0.098039	-0.128999	-0.252838	0.669763	0.444788	0.075335	-0.21775	-0.176471	-0.234262	-0.128999	0.378741	1	-0.469556	0.27967	-0.360165	-0.116615	0.275542	-0.203302	-0.093911
peptides	male	-0.184727	7b2-M	Proc-M	0.462			proc-M	-0.184727	-0.034056	0.215686	0.345717	-0.325077	-0.003096	0.252838	0.122807	-0.446852	-0.157895	-0.341589	-0.339525	0.122807	-0.141383	0.106295	-0.395253	-0.432405	-0.312693	-0.124871	0.865841	-0.137255	-0.294118	0.114551	0.019608	-0.283798	-0.669763	-0.343653	0.195046	0.102167	0.389061	0.607843	-0.153767	-0.261094	-0.469556	1	0.312693	0.318885	0.011352	0.333333	-0.131063	0.591331
peptides	male	0.333333	7b2-M	RYa-M	0.176			rya-M	0.333333	0.331269	0.213622	-0.215686	-0.339525	0.467492	0.065015	0.663571	0.085655	0.031992	0.050568	0.345717	-0.395253	-0.550052	0.203302	-0.318885	-0.477812	-0.213622	0.22807	0.042312	-0.508772	-0.166151	-0.349845	-0.302374	-0.453044	0.180599	0.029928	0.077399	-0.093911	0.488132	0.075335	-0.122807	-0.110423	0.27967	0.312693	1	-0.211558	0.081527	0.55418	-0.374613	0.277606
peptides	male	-0.488132	7b2-M	SIFa-M	0.0417			sifa-M	-0.488132	-0.172343	-0.04644	0.45098	-0.003096	-0.215686	0.180599	-0.250774	-0.446852	-0.166151	-0.420021	-0.836945	0.25903	0.308566	0.042312	-0.108359	0.318885	0.432405	-0.434469	0.213622	-0.275542	-0.079463	0.669763	0.31063	-0.25903	-0.647059	-0.754386	0.698658	0.599587	-0.071207	0.312693	-0.135191	-0.287926	-0.360165	0.318885	-0.211558	1	-0.108359	-0.095975	0.067079	0.504644
peptides	male	0.164087	7b2-M	sNPF-M	0.514			snpf-M	0.164087	-0.083591	-0.120743	-0.52322	0.192982	0.271414	-0.320949	0.314757	0.316821	0.108359	-0.04644	0.343653	-0.325077	-0.001032	-0.069143	0.267286	-0.075335	-0.188854	-0.137255	0.104231	0.176471	0.029928	-0.180599	-0.05676	-0.182663	-0.009288	0.149639	0.095975	0.192982	0.091847	-0.500516	-0.091847	0.073271	-0.116615	0.011352	0.081527	-0.108359	1	0.162023	0.124871	-0.137255
peptides	male	0.473684	7b2-M	sut2-M	0.0489			sut2-M	0.473684	0.576883	-0.184727	-0.143447	0.034056	0.133127	0.178535	0.498452	0.089783	0.479876	-0.075335	0.042312	-0.457172	-0.384933	0.353973	-0.663571	-0.205366	-0.335397	-0.118679	0.106295	-0.442724	0.098039	-0.021672	-0.153767	-0.504644	-0.122807	-0.029928	0.384933	-0.027864	0.195046	0.192982	-0.372549	0.038184	0.275542	0.333333	0.55418	-0.095975	0.162023	1	-0.663571	0.24871
peptides	male	-0.205366	7b2-M	sut3-M	0.412			sut3-M	-0.205366	-0.826625	-0.044376	-0.166151	-0.003096	-0.001032	-0.170279	-0.223942	-0.298246	-0.601651	0.446852	-0.089783	0.135191	0.442724	-0.853457	0.384933	0.069143	-0.034056	-0.065015	0.098039	0.159959	0.155831	0.100103	0.261094	0.05676	-0.060888	0.079463	-0.205366	0.232198	-0.104231	-0.00516	0.034056	-0.054696	-0.203302	-0.131063	-0.374613	0.067079	0.124871	-0.663571	1	0.195046
peptides	male	-0.0258	7b2-M	svr-M	0.921			svr-M	-0.0258	-0.21775	0.114551	0.201238	-0.221878	-0.050568	0.345717	0.240454	-0.733746	-0.143447	0.052632	-0.459236	-0.112487	-0.131063	-0.232198	-0.446852	-0.071207	0.062951	-0.275542	0.444788	-0.585139	-0.213622	0.417957	0.263158	-0.601651	-0.415893	-0.358101	0.494324	0.25903	0.034056	0.611971	-0.465428	-0.287926	-0.093911	0.591331	0.277606	0.504644	-0.137255	0.24871	0.195046	1
peptides	male	-0.052632	7b2-M	Tk-M	0.837			tk-M	-0.052632	0.071207	0.504644	0.019608	-0.384933	-0.095975	0.444788	0.521156	-0.234262	-0.213622	-0.034056	0.124871	-0.04644	-0.345717	-0.079463	-0.180599	-0.642931	-0.717234	-0.362229	0.661507	0.126935	-0.496388	0.038184	0.364293	0.013416	-0.384933	-0.009288	-0.263158	-0.382869	0.052632	0.246646	-0.465428	-0.653251	-0.356037	0.626419	0.393189	-0.116615	0.139319	0.405573	-0.120743	0.320949
peptides	male	-0.126935	7b2-M	TrpA1-M	0.615			trpa1-M	-0.126935	-0.364293	0.128999	-0.112487	-0.343653	-0.178535	0.399381	0.23839	-0.436533	-0.327141	0.203302	-0.382869	-0.042312	0.265222	-0.413829	0.03612	-0.213622	-0.069143	-0.384933	0.393189	-0.26935	-0.242518	0.457172	0.552116	-0.356037	-0.459236	-0.292054	0.316821	0.067079	-0.395253	0.298246	-0.424149	-0.667699	-0.188854	0.252838	-0.052632	0.50258	0.044376	0.021672	0.395253	0.640867
peptides	male	0.453044	7b2-M	VGlut2-M	0.0607			vglut2-M	0.453044	0.424149	-0.120743	-0.465428	0.044376	0.360165	-0.116615	0.49226	0.473684	0.285862	0.395253	0.649123	-0.378741	-0.267286	0.079463	-0.265222	-0.384933	-0.566563	0.31063	-0.203302	-0.003096	0.213622	-0.564499	-0.370485	-0.029928	0.374613	0.508772	-0.362229	-0.417957	0.186791	-0.128999	-0.007224	0.093911	0.285862	-0.137255	0.436533	-0.785346	0.155831	0.560372	-0.372549	-0.358101
peptides	male	-0.133127	7b2-M	W1118-M	0.598			w1118-M	-0.133127	-0.114551	0.591331	-0.087719	-0.296182	-0.583075	0.609907	0.23839	-0.199174	-0.333333	-0.149639	-0.038184	-0.087719	-0.019608	-0.083591	0.484004	-0.275542	-0.151703	-0.638803	0.306502	0.302374	-0.624355	0.430341	0.890609	0.271414	-0.139319	-0.081527	-0.186791	-0.356037	-0.52322	-0.145511	-0.595459	-0.795666	-0.095975	0.023736	-0.137255	0.24871	0.007224	-0.186791	0.178535	0.155831
peptides	male	0.353973	amon-M	7B2-M	0.15
peptides	male	1	amon-M	amon-M	1
peptides	male	0.137255	amon-M	AstA-M	0.586
peptides	male	-0.110423	amon-M	AstCC-M	0.662
peptides	male	-0.089783	amon-M	AstC-M	0.723
peptides	male	0.019608	amon-M	Burs-M	0.941
peptides	male	0.298246	amon-M	CCHa1-M	0.229
peptides	male	0.422085	amon-M	CCHa2-M	0.0824
peptides	male	0.5129	amon-M	CG13248-M	0.0314
peptides	male	0.690402	amon-M	CG13743-M	0.00205
peptides	male	-0.389061	amon-M	CG16700-M	0.111
peptides	male	0.312693	amon-M	CG4991-M	0.206
peptides	male	-0.170279	amon-M	CG7272-M	0.498
peptides	male	-0.5129	amon-M	CNMa-M	0.0314
peptides	male	0.682147	amon-M	Crz-M	0.00242
peptides	male	-0.240454	amon-M	Dh31-M	0.335
peptides	male	-0.230134	amon-M	Dh44-M	0.357
peptides	male	0.062951	amon-M	Dsk-M	0.805
peptides	male	0.060888	amon-M	Eaat2-M	0.811
peptides	male	-0.263158	amon-M	Gpa2-M	0.29
peptides	male	-0.21775	amon-M	Gpb5-M	0.384
peptides	male	-0.186791	amon-M	Ilp3-M	0.456
peptides	male	-0.341589	amon-M	ITP-M	0.165
peptides	male	-0.211558	amon-M	Lk-M	0.398
peptides	male	-0.013416	amon-M	Mip-M	0.961
peptides	male	0.215686	amon-M	Ms-M	0.388
peptides	male	-0.162023	amon-M	natalisin-M	0.519
peptides	male	0.126935	amon-M	NPF-M	0.615
peptides	male	-0.166151	amon-M	Nplp1-M	0.509
peptides	male	0.190918	amon-M	Nplp3-M	0.446
peptides	male	-0.182663	amon-M	Nplp4-M	0.467
peptides	male	-0.157895	amon-M	Orcokinin-M	0.53
peptides	male	0.071207	amon-M	Pal2-M	0.78
peptides	male	0.195046	amon-M	Phm-M	0.436
peptides	male	-0.034056	amon-M	Proc-M	0.895
peptides	male	0.331269	amon-M	RYa-M	0.179
peptides	male	-0.172343	amon-M	SIFa-M	0.493
peptides	male	-0.083591	amon-M	sNPF-M	0.742
peptides	male	0.576883	amon-M	sut2-M	0.0137
peptides	male	-0.826625	amon-M	sut3-M	1.63e-05
peptides	male	-0.21775	amon-M	svr-M	0.384
peptides	male	0.071207	amon-M	Tk-M	0.78
peptides	male	-0.364293	amon-M	TrpA1-M	0.138
peptides	male	0.424149	amon-M	VGlut2-M	0.0808
peptides	male	-0.114551	amon-M	W1118-M	0.65
peptides	male	-0.172343	asta-M	7B2-M	0.493
peptides	male	0.137255	asta-M	amon-M	0.586
peptides	male	1	asta-M	AstA-M	1
peptides	male	0.186791	asta-M	AstCC-M	0.456
peptides	male	-0.566563	asta-M	AstC-M	0.0158
peptides	male	-0.089783	asta-M	Burs-M	0.723
peptides	male	0.556244	asta-M	CCHa1-M	0.0182
peptides	male	0.292054	asta-M	CCHa2-M	0.239
peptides	male	-0.021672	asta-M	CG13248-M	0.934
peptides	male	-0.131063	asta-M	CG13743-M	0.603
peptides	male	-0.164087	asta-M	CG16700-M	0.514
peptides	male	0.320949	asta-M	CG4991-M	0.194
peptides	male	0.195046	asta-M	CG7272-M	0.436
peptides	male	-0.53354	asta-M	CNMa-M	0.0244
peptides	male	0.147575	asta-M	Crz-M	0.558
peptides	male	0.31063	asta-M	Dh31-M	0.209
peptides	male	-0.484004	asta-M	Dh44-M	0.0437
peptides	male	0.001032	asta-M	Dsk-M	1
peptides	male	-0.137255	asta-M	Eaat2-M	0.586
peptides	male	0.296182	asta-M	Gpa2-M	0.232
peptides	male	0.21775	asta-M	Gpb5-M	0.384
peptides	male	-0.898865	asta-M	Ilp3-M	0
peptides	male	-0.153767	asta-M	ITP-M	0.541
peptides	male	0.397317	asta-M	Lk-M	0.104
peptides	male	0.360165	asta-M	Mip-M	0.143
peptides	male	0.087719	asta-M	Ms-M	0.729
peptides	male	-0.199174	asta-M	natalisin-M	0.427
peptides	male	-0.397317	asta-M	NPF-M	0.104
peptides	male	-0.397317	asta-M	Nplp1-M	0.104
peptides	male	-0.017544	asta-M	Nplp3-M	0.948
peptides	male	-0.219814	asta-M	Nplp4-M	0.379
peptides	male	-0.215686	asta-M	Orcokinin-M	0.388
peptides	male	-0.624355	asta-M	Pal2-M	0.00673
peptides	male	-0.203302	asta-M	Phm-M	0.417
peptides	male	0.215686	asta-M	Proc-M	0.388
peptides	male	0.213622	asta-M	RYa-M	0.393
peptides	male	-0.04644	asta-M	SIFa-M	0.856
peptides	male	-0.120743	asta-M	sNPF-M	0.633
peptides	male	-0.184727	asta-M	sut2-M	0.462
peptides	male	-0.044376	asta-M	sut3-M	0.863
peptides	male	0.114551	asta-M	svr-M	0.65
peptides	male	0.504644	asta-M	Tk-M	0.0346
peptides	male	0.128999	asta-M	TrpA1-M	0.609
peptides	male	-0.120743	asta-M	VGlut2-M	0.633
peptides	male	0.591331	asta-M	W1118-M	0.0112
peptides	male	-0.583075	astcc-M	7B2-M	0.0126
peptides	male	-0.110423	astcc-M	amon-M	0.662
peptides	male	0.186791	astcc-M	AstA-M	0.456
peptides	male	1	astcc-M	AstCC-M	1
peptides	male	0.029928	astcc-M	AstC-M	0.908
peptides	male	-0.195046	astcc-M	Burs-M	0.436
peptides	male	0.091847	astcc-M	CCHa1-M	0.717
peptides	male	-0.564499	astcc-M	CCHa2-M	0.0163
peptides	male	-0.496388	astcc-M	CG13248-M	0.038
peptides	male	-0.104231	astcc-M	CG13743-M	0.68
peptides	male	-0.323013	astcc-M	CG16700-M	0.191
peptides	male	-0.611971	astcc-M	CG4991-M	0.00819
peptides	male	0.661507	astcc-M	CG7272-M	0.00357
peptides	male	-0.065015	astcc-M	CNMa-M	0.799
peptides	male	0.153767	astcc-M	Crz-M	0.541
peptides	male	-0.356037	astcc-M	Dh31-M	0.147
peptides	male	0.349845	astcc-M	Dh44-M	0.155
peptides	male	0.213622	astcc-M	Dsk-M	0.393
peptides	male	-0.114551	astcc-M	Eaat2-M	0.65
peptides	male	0.226006	astcc-M	Gpa2-M	0.366
peptides	male	0.093911	astcc-M	Gpb5-M	0.711
peptides	male	-0.166151	astcc-M	Ilp3-M	0.509
peptides	male	0.415893	astcc-M	ITP-M	0.0874
peptides	male	0.091847	astcc-M	Lk-M	0.717
peptides	male	0.256966	astcc-M	Mip-M	0.302
peptides	male	-0.475748	astcc-M	Ms-M	0.0478
peptides	male	-0.486068	astcc-M	natalisin-M	0.0427
peptides	male	0.091847	astcc-M	NPF-M	0.717
peptides	male	0.145511	astcc-M	Nplp1-M	0.563
peptides	male	0.042312	astcc-M	Nplp3-M	0.869
peptides	male	0.434469	astcc-M	Nplp4-M	0.0731
peptides	male	0.215686	astcc-M	Orcokinin-M	0.388
peptides	male	-0.073271	astcc-M	Pal2-M	0.773
peptides	male	-0.438596	astcc-M	Phm-M	0.0702
peptides	male	0.345717	astcc-M	Proc-M	0.16
peptides	male	-0.215686	astcc-M	RYa-M	0.388
peptides	male	0.45098	astcc-M	SIFa-M	0.062
peptides	male	-0.52322	astcc-M	sNPF-M	0.0277
peptides	male	-0.143447	astcc-M	sut2-M	0.569
peptides	male	-0.166151	astcc-M	sut3-M	0.509
peptides	male	0.201238	astcc-M	svr-M	0.422
peptides	male	0.019608	astcc-M	Tk-M	0.941
peptides	male	-0.112487	astcc-M	TrpA1-M	0.656
peptides	male	-0.465428	astcc-M	VGlut2-M	0.0534
peptides	male	-0.087719	astcc-M	W1118-M	0.729
peptides	male	-0.120743	astc-M	7B2-M	0.633
peptides	male	-0.089783	astc-M	amon-M	0.723
peptides	male	-0.566563	astc-M	AstA-M	0.0158
peptides	male	0.029928	astc-M	AstCC-M	0.908
peptides	male	1	astc-M	AstC-M	1
peptides	male	-0.116615	astc-M	Burs-M	0.644
peptides	male	-0.585139	astc-M	CCHa1-M	0.0122
peptides	male	-0.281734	astc-M	CCHa2-M	0.256
peptides	male	-0.108359	astc-M	CG13248-M	0.668
peptides	male	0.242518	astc-M	CG13743-M	0.331
peptides	male	0.060888	astc-M	CG16700-M	0.811
peptides	male	-0.149639	astc-M	CG4991-M	0.552
peptides	male	-0.219814	astc-M	CG7272-M	0.379
peptides	male	0.209494	astc-M	CNMa-M	0.403
peptides	male	-0.029928	astc-M	Crz-M	0.908
peptides	male	-0.209494	astc-M	Dh31-M	0.403
peptides	male	0.744066	astc-M	Dh44-M	0.000598
peptides	male	-0.003096	astc-M	Dsk-M	0.993
peptides	male	-0.244582	astc-M	Eaat2-M	0.327
peptides	male	-0.366357	astc-M	Gpa2-M	0.135
peptides	male	0.281734	astc-M	Gpb5-M	0.256
peptides	male	0.52322	astc-M	Ilp3-M	0.0277
peptides	male	0.331269	astc-M	ITP-M	0.179
peptides	male	-0.03612	astc-M	Lk-M	0.889
peptides	male	0.166151	astc-M	Mip-M	0.509
peptides	male	0.110423	astc-M	Ms-M	0.662
peptides	male	0.209494	astc-M	natalisin-M	0.403
peptides	male	0.050568	astc-M	NPF-M	0.843
peptides	male	0.236326	astc-M	Nplp1-M	0.344
peptides	male	-0.095975	astc-M	Nplp3-M	0.705
peptides	male	-0.034056	astc-M	Nplp4-M	0.895
peptides	male	-0.083591	astc-M	Orcokinin-M	0.742
peptides	male	0.401445	astc-M	Pal2-M	0.0998
peptides	male	0.098039	astc-M	Phm-M	0.699
peptides	male	-0.325077	astc-M	Proc-M	0.188
peptides	male	-0.339525	astc-M	RYa-M	0.168
peptides	male	-0.003096	astc-M	SIFa-M	0.993
peptides	male	0.192982	astc-M	sNPF-M	0.441
peptides	male	0.034056	astc-M	sut2-M	0.895
peptides	male	-0.003096	astc-M	sut3-M	0.993
peptides	male	-0.221878	astc-M	svr-M	0.375
peptides	male	-0.384933	astc-M	Tk-M	0.116
peptides	male	-0.343653	astc-M	TrpA1-M	0.163
peptides	male	0.044376	astc-M	VGlut2-M	0.863
peptides	male	-0.296182	astc-M	W1118-M	0.232
peptides	male	-0.062951	burs-M	7B2-M	0.805
peptides	male	0.019608	burs-M	amon-M	0.941
peptides	male	-0.089783	burs-M	AstA-M	0.723
peptides	male	-0.195046	burs-M	AstCC-M	0.436
peptides	male	-0.116615	burs-M	AstC-M	0.644
peptides	male	1	burs-M	Burs-M	1
peptides	male	-0.426213	burs-M	CCHa1-M	0.0792
peptides	male	0.277606	burs-M	CCHa2-M	0.264
peptides	male	0.31063	burs-M	CG13248-M	0.209
peptides	male	0.023736	burs-M	CG13743-M	0.928
peptides	male	0.463364	burs-M	CG16700-M	0.0545
peptides	male	0.318885	burs-M	CG4991-M	0.197
peptides	male	-0.04644	burs-M	CG7272-M	0.856
peptides	male	0.003096	burs-M	CNMa-M	0.993
peptides	male	-0.011352	burs-M	Crz-M	0.967
peptides	male	-0.265222	burs-M	Dh31-M	0.286
peptides	male	-0.093911	burs-M	Dh44-M	0.711
peptides	male	0.162023	burs-M	Dsk-M	0.519
peptides	male	0.529412	burs-M	Eaat2-M	0.0257
peptides	male	-0.23839	burs-M	Gpa2-M	0.339
peptides	male	-0.413829	burs-M	Gpb5-M	0.0891
peptides	male	0.24871	burs-M	Ilp3-M	0.318
peptides	male	-0.618163	burs-M	ITP-M	0.00743
peptides	male	-0.739938	burs-M	Lk-M	0.000666
peptides	male	-0.391125	burs-M	Mip-M	0.109
peptides	male	0.263158	burs-M	Ms-M	0.29
peptides	male	-0.044376	burs-M	natalisin-M	0.863
peptides	male	0.149639	burs-M	NPF-M	0.552
peptides	male	0.351909	burs-M	Nplp1-M	0.152
peptides	male	0.626419	burs-M	Nplp3-M	0.00651
peptides	male	-0.23839	burs-M	Nplp4-M	0.339
peptides	male	0.434469	burs-M	Orcokinin-M	0.0731
peptides	male	0.205366	burs-M	Pal2-M	0.412
peptides	male	0.001032	burs-M	Phm-M	1
peptides	male	-0.003096	burs-M	Proc-M	0.993
peptides	male	0.467492	burs-M	RYa-M	0.0522
peptides	male	-0.215686	burs-M	SIFa-M	0.388
peptides	male	0.271414	burs-M	sNPF-M	0.275
peptides	male	0.133127	burs-M	sut2-M	0.598
peptides	male	-0.001032	burs-M	sut3-M	1
peptides	male	-0.050568	burs-M	svr-M	0.843
peptides	male	-0.095975	burs-M	Tk-M	0.705
peptides	male	-0.178535	burs-M	TrpA1-M	0.477
peptides	male	0.360165	burs-M	VGlut2-M	0.143
peptides	male	-0.583075	burs-M	W1118-M	0.0126
peptides	male	0.151703	ccha1-M	7B2-M	0.547
peptides	male	0.298246	ccha1-M	amon-M	0.229
peptides	male	0.556244	ccha1-M	AstA-M	0.0182
peptides	male	0.091847	ccha1-M	AstCC-M	0.717
peptides	male	-0.585139	ccha1-M	AstC-M	0.0122
peptides	male	-0.426213	ccha1-M	Burs-M	0.0792
peptides	male	1	ccha1-M	CCHa1-M	1
peptides	male	0.327141	ccha1-M	CCHa2-M	0.185
peptides	male	-0.137255	ccha1-M	CG13248-M	0.586
peptides	male	-0.118679	ccha1-M	CG13743-M	0.638
peptides	male	-0.22807	ccha1-M	CG16700-M	0.361
peptides	male	-0.062951	ccha1-M	CG4991-M	0.805
peptides	male	-0.085655	ccha1-M	CG7272-M	0.736
peptides	male	-0.236326	ccha1-M	CNMa-M	0.344
peptides	male	0.176471	ccha1-M	Crz-M	0.482
peptides	male	0.052632	ccha1-M	Dh31-M	0.837
peptides	male	-0.448916	ccha1-M	Dh44-M	0.0633
peptides	male	-0.001032	ccha1-M	Dsk-M	1
peptides	male	-0.360165	ccha1-M	Eaat2-M	0.143
peptides	male	0.25903	ccha1-M	Gpa2-M	0.298
peptides	male	-0.184727	ccha1-M	Gpb5-M	0.462
peptides	male	-0.521156	ccha1-M	Ilp3-M	0.0284
peptides	male	0.176471	ccha1-M	ITP-M	0.482
peptides	male	0.545924	ccha1-M	Lk-M	0.0208
peptides	male	-0.112487	ccha1-M	Mip-M	0.656
peptides	male	-0.182663	ccha1-M	Ms-M	0.467
peptides	male	-0.209494	ccha1-M	natalisin-M	0.403
peptides	male	0.087719	ccha1-M	NPF-M	0.729
peptides	male	-0.23839	ccha1-M	Nplp1-M	0.339
peptides	male	-0.176471	ccha1-M	Nplp3-M	0.482
peptides	male	0.114551	ccha1-M	Nplp4-M	0.65
peptides	male	-0.527348	ccha1-M	Orcokinin-M	0.0263
peptides	male	-0.527348	ccha1-M	Pal2-M	0.0263
peptides	male	-0.007224	ccha1-M	Phm-M	0.98
peptides	male	0.252838	ccha1-M	Proc-M	0.31
peptides	male	0.065015	ccha1-M	RYa-M	0.799
peptides	male	0.180599	ccha1-M	SIFa-M	0.472
peptides	male	-0.320949	ccha1-M	sNPF-M	0.194
peptides	male	0.178535	ccha1-M	sut2-M	0.477
peptides	male	-0.170279	ccha1-M	sut3-M	0.498
peptides	male	0.345717	ccha1-M	svr-M	0.16
peptides	male	0.444788	ccha1-M	Tk-M	0.066
peptides	male	0.399381	ccha1-M	TrpA1-M	0.102
peptides	male	-0.116615	ccha1-M	VGlut2-M	0.644
peptides	male	0.609907	ccha1-M	W1118-M	0.00845
peptides	male	0.287926	ccha2-M	7B2-M	0.246
peptides	male	0.422085	ccha2-M	amon-M	0.0824
peptides	male	0.292054	ccha2-M	AstA-M	0.239
peptides	male	-0.564499	ccha2-M	AstCC-M	0.0163
peptides	male	-0.281734	ccha2-M	AstC-M	0.256
peptides	male	0.277606	ccha2-M	Burs-M	0.264
peptides	male	0.327141	ccha2-M	CCHa1-M	0.185
peptides	male	1	ccha2-M	CCHa2-M	1
peptides	male	0.114551	ccha2-M	CG13248-M	0.65
peptides	male	0.065015	ccha2-M	CG13743-M	0.799
peptides	male	0.205366	ccha2-M	CG16700-M	0.412
peptides	male	0.504644	ccha2-M	CG4991-M	0.0346
peptides	male	-0.599587	ccha2-M	CG7272-M	0.00988
peptides	male	-0.345717	ccha2-M	CNMa-M	0.16
peptides	male	0.139319	ccha2-M	Crz-M	0.58
peptides	male	-0.124871	ccha2-M	Dh31-M	0.621
peptides	male	-0.521156	ccha2-M	Dh44-M	0.0284
peptides	male	-0.22807	ccha2-M	Dsk-M	0.361
peptides	male	-0.147575	ccha2-M	Eaat2-M	0.558
peptides	male	-0.003096	ccha2-M	Gpa2-M	0.993
peptides	male	-0.376677	ccha2-M	Gpb5-M	0.124
peptides	male	-0.298246	ccha2-M	Ilp3-M	0.229
peptides	male	-0.283798	ccha2-M	ITP-M	0.253
peptides	male	0.054696	ccha2-M	Lk-M	0.831
peptides	male	-0.405573	ccha2-M	Mip-M	0.0961
peptides	male	0.256966	ccha2-M	Ms-M	0.302
peptides	male	0.162023	ccha2-M	natalisin-M	0.519
peptides	male	0.048504	ccha2-M	NPF-M	0.85
peptides	male	-0.211558	ccha2-M	Nplp1-M	0.398
peptides	male	0.174407	ccha2-M	Nplp3-M	0.487
peptides	male	-0.164087	ccha2-M	Nplp4-M	0.514
peptides	male	-0.558308	ccha2-M	Orcokinin-M	0.0177
peptides	male	-0.397317	ccha2-M	Pal2-M	0.104
peptides	male	0.124871	ccha2-M	Phm-M	0.621
peptides	male	0.122807	ccha2-M	Proc-M	0.627
peptides	male	0.663571	ccha2-M	RYa-M	0.00343
peptides	male	-0.250774	ccha2-M	SIFa-M	0.314
peptides	male	0.314757	ccha2-M	sNPF-M	0.203
peptides	male	0.498452	ccha2-M	sut2-M	0.0371
peptides	male	-0.223942	ccha2-M	sut3-M	0.37
peptides	male	0.240454	ccha2-M	svr-M	0.335
peptides	male	0.521156	ccha2-M	Tk-M	0.0284
peptides	male	0.23839	ccha2-M	TrpA1-M	0.339
peptides	male	0.49226	ccha2-M	VGlut2-M	0.0398
peptides	male	0.23839	ccha2-M	W1118-M	0.339
peptides	male	0.415893	cg13248-M	7B2-M	0.0874
peptides	male	0.5129	cg13248-M	amon-M	0.0314
peptides	male	-0.021672	cg13248-M	AstA-M	0.934
peptides	male	-0.496388	cg13248-M	AstCC-M	0.038
peptides	male	-0.108359	cg13248-M	AstC-M	0.668
peptides	male	0.31063	cg13248-M	Burs-M	0.209
peptides	male	-0.137255	cg13248-M	CCHa1-M	0.586
peptides	male	0.114551	cg13248-M	CCHa2-M	0.65
peptides	male	1	cg13248-M	CG13248-M	1
peptides	male	0.415893	cg13248-M	CG13743-M	0.0874
peptides	male	-0.112487	cg13248-M	CG16700-M	0.656
peptides	male	0.618163	cg13248-M	CG4991-M	0.00743
peptides	male	-0.065015	cg13248-M	CG7272-M	0.799
peptides	male	-0.153767	cg13248-M	CNMa-M	0.541
peptides	male	0.263158	cg13248-M	Crz-M	0.29
peptides	male	0.378741	cg13248-M	Dh31-M	0.122
peptides	male	-0.27967	cg13248-M	Dh44-M	0.26
peptides	male	0.00516	cg13248-M	Dsk-M	0.987
peptides	male	0.432405	cg13248-M	Eaat2-M	0.0746
peptides	male	-0.428277	cg13248-M	Gpa2-M	0.0777
peptides	male	0.139319	cg13248-M	Gpb5-M	0.58
peptides	male	0.106295	cg13248-M	Ilp3-M	0.674
peptides	male	-0.70485	cg13248-M	ITP-M	0.00152
peptides	male	-0.409701	cg13248-M	Lk-M	0.0926
peptides	male	0.186791	cg13248-M	Mip-M	0.456
peptides	male	0.411765	cg13248-M	Ms-M	0.0908
peptides	male	0.089783	cg13248-M	natalisin-M	0.723
peptides	male	-0.188854	cg13248-M	NPF-M	0.451
peptides	male	-0.069143	cg13248-M	Nplp1-M	0.786
peptides	male	0.184727	cg13248-M	Nplp3-M	0.462
peptides	male	-0.675955	cg13248-M	Nplp4-M	0.00272
peptides	male	0.376677	cg13248-M	Orcokinin-M	0.124
peptides	male	0.277606	cg13248-M	Pal2-M	0.264
peptides	male	0.250774	cg13248-M	Phm-M	0.314
peptides	male	-0.446852	cg13248-M	Proc-M	0.0647
peptides	male	0.085655	cg13248-M	RYa-M	0.736
peptides	male	-0.446852	cg13248-M	SIFa-M	0.0647
peptides	male	0.316821	cg13248-M	sNPF-M	0.2
peptides	male	0.089783	cg13248-M	sut2-M	0.723
peptides	male	-0.298246	cg13248-M	sut3-M	0.229
peptides	male	-0.733746	cg13248-M	svr-M	0.000779
peptides	male	-0.234262	cg13248-M	Tk-M	0.348
peptides	male	-0.436533	cg13248-M	TrpA1-M	0.0717
peptides	male	0.473684	cg13248-M	VGlut2-M	0.0489
peptides	male	-0.199174	cg13248-M	W1118-M	0.427
peptides	male	0.448916	cg13743-M	7B2-M	0.0633
peptides	male	0.690402	cg13743-M	amon-M	0.00205
peptides	male	-0.131063	cg13743-M	AstA-M	0.603
peptides	male	-0.104231	cg13743-M	AstCC-M	0.68
peptides	male	0.242518	cg13743-M	AstC-M	0.331
peptides	male	0.023736	cg13743-M	Burs-M	0.928
peptides	male	-0.118679	cg13743-M	CCHa1-M	0.638
peptides	male	0.065015	cg13743-M	CCHa2-M	0.799
peptides	male	0.415893	cg13743-M	CG13248-M	0.0874
peptides	male	1	cg13743-M	CG13743-M	1
peptides	male	-0.256966	cg13743-M	CG16700-M	0.302
peptides	male	0.223942	cg13743-M	CG4991-M	0.37
peptides	male	-0.073271	cg13743-M	CG7272-M	0.773
peptides	male	-0.496388	cg13743-M	CNMa-M	0.038
peptides	male	0.457172	cg13743-M	Crz-M	0.0582
peptides	male	-0.23839	cg13743-M	Dh31-M	0.339
peptides	male	0.147575	cg13743-M	Dh44-M	0.558
peptides	male	0.178535	cg13743-M	Dsk-M	0.477
peptides	male	0.186791	cg13743-M	Eaat2-M	0.456
peptides	male	-0.265222	cg13743-M	Gpa2-M	0.286
peptides	male	-0.116615	cg13743-M	Gpb5-M	0.644
peptides	male	-0.062951	cg13743-M	Ilp3-M	0.805
peptides	male	-0.223942	cg13743-M	ITP-M	0.37
peptides	male	-0.318885	cg13743-M	Lk-M	0.197
peptides	male	-0.007224	cg13743-M	Mip-M	0.98
peptides	male	0.234262	cg13743-M	Ms-M	0.348
peptides	male	-0.085655	cg13743-M	natalisin-M	0.736
peptides	male	0.19711	cg13743-M	NPF-M	0.431
peptides	male	-0.095975	cg13743-M	Nplp1-M	0.705
peptides	male	-0.110423	cg13743-M	Nplp3-M	0.662
peptides	male	-0.155831	cg13743-M	Nplp4-M	0.536
peptides	male	0.021672	cg13743-M	Orcokinin-M	0.934
peptides	male	0.386997	cg13743-M	Pal2-M	0.114
peptides	male	0.318885	cg13743-M	Phm-M	0.197
peptides	male	-0.157895	cg13743-M	Proc-M	0.53
peptides	male	0.031992	cg13743-M	RYa-M	0.902
peptides	male	-0.166151	cg13743-M	SIFa-M	0.509
peptides	male	0.108359	cg13743-M	sNPF-M	0.668
peptides	male	0.479876	cg13743-M	sut2-M	0.0457
peptides	male	-0.601651	cg13743-M	sut3-M	0.00958
peptides	male	-0.143447	cg13743-M	svr-M	0.569
peptides	male	-0.213622	cg13743-M	Tk-M	0.393
peptides	male	-0.327141	cg13743-M	TrpA1-M	0.185
peptides	male	0.285862	cg13743-M	VGlut2-M	0.249
peptides	male	-0.333333	cg13743-M	W1118-M	0.176
peptides	male	0.013416	cg16700-M	7B2-M	0.961
peptides	male	-0.389061	cg16700-M	amon-M	0.111
peptides	male	-0.164087	cg16700-M	AstA-M	0.514
peptides	male	-0.323013	cg16700-M	AstCC-M	0.191
peptides	male	0.060888	cg16700-M	AstC-M	0.811
peptides	male	0.463364	cg16700-M	Burs-M	0.0545
peptides	male	-0.22807	cg16700-M	CCHa1-M	0.361
peptides	male	0.205366	cg16700-M	CCHa2-M	0.412
peptides	male	-0.112487	cg16700-M	CG13248-M	0.656
peptides	male	-0.256966	cg16700-M	CG13743-M	0.302
peptides	male	1	cg16700-M	CG16700-M	1
peptides	male	0.250774	cg16700-M	CG4991-M	0.314
peptides	male	-0.230134	cg16700-M	CG7272-M	0.357
peptides	male	0.281734	cg16700-M	CNMa-M	0.256
peptides	male	-0.50258	cg16700-M	Crz-M	0.0354
peptides	male	-0.176471	cg16700-M	Dh31-M	0.482
peptides	male	0.060888	cg16700-M	Dh44-M	0.811
peptides	male	-0.093911	cg16700-M	Dsk-M	0.711
peptides	male	0.195046	cg16700-M	Eaat2-M	0.436
peptides	male	-0.271414	cg16700-M	Gpa2-M	0.275
peptides	male	-0.192982	cg16700-M	Gpb5-M	0.441
peptides	male	0.333333	cg16700-M	Ilp3-M	0.176
peptides	male	-0.190918	cg16700-M	ITP-M	0.446
peptides	male	-0.141383	cg16700-M	Lk-M	0.575
peptides	male	-0.182663	cg16700-M	Mip-M	0.467
peptides	male	0.411765	cg16700-M	Ms-M	0.0908
peptides	male	0.424149	cg16700-M	natalisin-M	0.0808
peptides	male	-0.192982	cg16700-M	NPF-M	0.441
peptides	male	-0.093911	cg16700-M	Nplp1-M	0.711
peptides	male	-0.044376	cg16700-M	Nplp3-M	0.863
peptides	male	-0.05676	cg16700-M	Nplp4-M	0.824
peptides	male	0.011352	cg16700-M	Orcokinin-M	0.967
peptides	male	-0.01548	cg16700-M	Pal2-M	0.954
peptides	male	0.242518	cg16700-M	Phm-M	0.331
peptides	male	-0.341589	cg16700-M	Proc-M	0.165
peptides	male	0.050568	cg16700-M	RYa-M	0.843
peptides	male	-0.420021	cg16700-M	SIFa-M	0.084
peptides	male	-0.04644	cg16700-M	sNPF-M	0.856
peptides	male	-0.075335	cg16700-M	sut2-M	0.767
peptides	male	0.446852	cg16700-M	sut3-M	0.0647
peptides	male	0.052632	cg16700-M	svr-M	0.837
peptides	male	-0.034056	cg16700-M	Tk-M	0.895
peptides	male	0.203302	cg16700-M	TrpA1-M	0.417
peptides	male	0.395253	cg16700-M	VGlut2-M	0.106
peptides	male	-0.149639	cg16700-M	W1118-M	0.552
peptides	male	0.473684	cg4991-M	7B2-M	0.0489
peptides	male	0.312693	cg4991-M	amon-M	0.206
peptides	male	0.320949	cg4991-M	AstA-M	0.194
peptides	male	-0.611971	cg4991-M	AstCC-M	0.00819
peptides	male	-0.149639	cg4991-M	AstC-M	0.552
peptides	male	0.318885	cg4991-M	Burs-M	0.197
peptides	male	-0.062951	cg4991-M	CCHa1-M	0.805
peptides	male	0.504644	cg4991-M	CCHa2-M	0.0346
peptides	male	0.618163	cg4991-M	CG13248-M	0.00743
peptides	male	0.223942	cg4991-M	CG13743-M	0.37
peptides	male	0.250774	cg4991-M	CG16700-M	0.314
peptides	male	1	cg4991-M	CG4991-M	1
peptides	male	-0.358101	cg4991-M	CG7272-M	0.145
peptides	male	-0.444788	cg4991-M	CNMa-M	0.066
peptides	male	0.104231	cg4991-M	Crz-M	0.68
peptides	male	0.351909	cg4991-M	Dh31-M	0.152
peptides	male	-0.455108	cg4991-M	Dh44-M	0.0594
peptides	male	-0.211558	cg4991-M	Dsk-M	0.398
peptides	male	0.389061	cg4991-M	Eaat2-M	0.111
peptides	male	-0.263158	cg4991-M	Gpa2-M	0.29
peptides	male	0.199174	cg4991-M	Gpb5-M	0.427
peptides	male	-0.209494	cg4991-M	Ilp3-M	0.403
peptides	male	-0.779154	cg4991-M	ITP-M	0.00021
peptides	male	-0.223942	cg4991-M	Lk-M	0.37
peptides	male	0.190918	cg4991-M	Mip-M	0.446
peptides	male	0.729618	cg4991-M	Ms-M	0.000861
peptides	male	0.564499	cg4991-M	natalisin-M	0.0163
peptides	male	-0.576883	cg4991-M	NPF-M	0.0137
peptides	male	-0.479876	cg4991-M	Nplp1-M	0.0457
peptides	male	0.128999	cg4991-M	Nplp3-M	0.609
peptides	male	-0.591331	cg4991-M	Nplp4-M	0.0112
peptides	male	0.023736	cg4991-M	Orcokinin-M	0.928
peptides	male	0.073271	cg4991-M	Pal2-M	0.773
peptides	male	0.306502	cg4991-M	Phm-M	0.216
peptides	male	-0.339525	cg4991-M	Proc-M	0.168
peptides	male	0.345717	cg4991-M	RYa-M	0.16
peptides	male	-0.836945	cg4991-M	SIFa-M	1.3e-06
peptides	male	0.343653	cg4991-M	sNPF-M	0.163
peptides	male	0.042312	cg4991-M	sut2-M	0.869
peptides	male	-0.089783	cg4991-M	sut3-M	0.723
peptides	male	-0.459236	cg4991-M	svr-M	0.0569
peptides	male	0.124871	cg4991-M	Tk-M	0.621
peptides	male	-0.382869	cg4991-M	TrpA1-M	0.118
peptides	male	0.649123	cg4991-M	VGlut2-M	0.00444
peptides	male	-0.038184	cg4991-M	W1118-M	0.882
peptides	male	-0.552116	cg7272-M	7B2-M	0.0192
peptides	male	-0.170279	cg7272-M	amon-M	0.498
peptides	male	0.195046	cg7272-M	AstA-M	0.436
peptides	male	0.661507	cg7272-M	AstCC-M	0.00357
peptides	male	-0.219814	cg7272-M	AstC-M	0.379
peptides	male	-0.04644	cg7272-M	Burs-M	0.856
peptides	male	-0.085655	cg7272-M	CCHa1-M	0.736
peptides	male	-0.599587	cg7272-M	CCHa2-M	0.00988
peptides	male	-0.065015	cg7272-M	CG13248-M	0.799
peptides	male	-0.073271	cg7272-M	CG13743-M	0.773
peptides	male	-0.230134	cg7272-M	CG16700-M	0.357
peptides	male	-0.358101	cg7272-M	CG4991-M	0.145
peptides	male	1	cg7272-M	CG7272-M	1
peptides	male	0.03612	cg7272-M	CNMa-M	0.889
peptides	male	-0.190918	cg7272-M	Crz-M	0.446
peptides	male	0.075335	cg7272-M	Dh31-M	0.767
peptides	male	0.091847	cg7272-M	Dh44-M	0.717
peptides	male	0.108359	cg7272-M	Dsk-M	0.668
peptides	male	0.159959	cg7272-M	Eaat2-M	0.525
peptides	male	0.168215	cg7272-M	Gpa2-M	0.503
peptides	male	0.28999	cg7272-M	Gpb5-M	0.242
peptides	male	-0.195046	cg7272-M	Ilp3-M	0.436
peptides	male	0.034056	cg7272-M	ITP-M	0.895
peptides	male	-0.075335	cg7272-M	Lk-M	0.767
peptides	male	0.49226	cg7272-M	Mip-M	0.0398
peptides	male	-0.455108	cg7272-M	Ms-M	0.0594
peptides	male	-0.52322	cg7272-M	natalisin-M	0.0277
peptides	male	-0.178535	cg7272-M	NPF-M	0.477
peptides	male	0.060888	cg7272-M	Nplp1-M	0.811
peptides	male	-0.048504	cg7272-M	Nplp3-M	0.85
peptides	male	0.176471	cg7272-M	Nplp4-M	0.482
peptides	male	0.581011	cg7272-M	Orcokinin-M	0.013
peptides	male	-0.054696	cg7272-M	Pal2-M	0.831
peptides	male	-0.616099	cg7272-M	Phm-M	0.00767
peptides	male	0.122807	cg7272-M	Proc-M	0.627
peptides	male	-0.395253	cg7272-M	RYa-M	0.106
peptides	male	0.25903	cg7272-M	SIFa-M	0.298
peptides	male	-0.325077	cg7272-M	sNPF-M	0.188
peptides	male	-0.457172	cg7272-M	sut2-M	0.0582
peptides	male	0.135191	cg7272-M	sut3-M	0.592
peptides	male	-0.112487	cg7272-M	svr-M	0.656
peptides	male	-0.04644	cg7272-M	Tk-M	0.856
peptides	male	-0.042312	cg7272-M	TrpA1-M	0.869
peptides	male	-0.378741	cg7272-M	VGlut2-M	0.122
peptides	male	-0.087719	cg7272-M	W1118-M	0.729
peptides	male	-0.420021	cnma-M	7B2-M	0.084
peptides	male	-0.5129	cnma-M	amon-M	0.0314
peptides	male	-0.53354	cnma-M	AstA-M	0.0244
peptides	male	-0.065015	cnma-M	AstCC-M	0.799
peptides	male	0.209494	cnma-M	AstC-M	0.403
peptides	male	0.003096	cnma-M	Burs-M	0.993
peptides	male	-0.236326	cnma-M	CCHa1-M	0.344
peptides	male	-0.345717	cnma-M	CCHa2-M	0.16
peptides	male	-0.153767	cnma-M	CG13248-M	0.541
peptides	male	-0.496388	cnma-M	CG13743-M	0.038
peptides	male	0.281734	cnma-M	CG16700-M	0.256
peptides	male	-0.444788	cnma-M	CG4991-M	0.066
peptides	male	0.03612	cnma-M	CG7272-M	0.889
peptides	male	1	cnma-M	CNMa-M	1
peptides	male	-0.242518	cnma-M	Crz-M	0.331
peptides	male	0.110423	cnma-M	Dh31-M	0.662
peptides	male	0.292054	cnma-M	Dh44-M	0.239
peptides	male	0.137255	cnma-M	Dsk-M	0.586
peptides	male	-0.089783	cnma-M	Eaat2-M	0.723
peptides	male	-0.011352	cnma-M	Gpa2-M	0.967
peptides	male	0.062951	cnma-M	Gpb5-M	0.805
peptides	male	0.558308	cnma-M	Ilp3-M	0.0177
peptides	male	0.271414	cnma-M	ITP-M	0.275
peptides	male	0.0258	cnma-M	Lk-M	0.921
peptides	male	-0.098039	cnma-M	Mip-M	0.699
peptides	male	-0.221878	cnma-M	Ms-M	0.375
peptides	male	0.054696	cnma-M	natalisin-M	0.831
peptides	male	0.20743	cnma-M	NPF-M	0.407
peptides	male	0.358101	cnma-M	Nplp1-M	0.145
peptides	male	-0.081527	cnma-M	Nplp3-M	0.748
peptides	male	0.083591	cnma-M	Nplp4-M	0.742
peptides	male	0.170279	cnma-M	Orcokinin-M	0.498
peptides	male	0.017544	cnma-M	Pal2-M	0.948
peptides	male	-0.219814	cnma-M	Phm-M	0.379
peptides	male	-0.141383	cnma-M	Proc-M	0.575
peptides	male	-0.550052	cnma-M	RYa-M	0.0198
peptides	male	0.308566	cnma-M	SIFa-M	0.212
peptides	male	-0.001032	cnma-M	sNPF-M	1
peptides	male	-0.384933	cnma-M	sut2-M	0.116
peptides	male	0.442724	cnma-M	sut3-M	0.0674
peptides	male	-0.131063	cnma-M	svr-M	0.603
peptides	male	-0.345717	cnma-M	Tk-M	0.16
peptides	male	0.265222	cnma-M	TrpA1-M	0.286
peptides	male	-0.267286	cnma-M	VGlut2-M	0.282
peptides	male	-0.019608	cnma-M	W1118-M	0.941
peptides	male	0.067079	crz-M	7B2-M	0.792
peptides	male	0.682147	crz-M	amon-M	0.00242
peptides	male	0.147575	crz-M	AstA-M	0.558
peptides	male	0.153767	crz-M	AstCC-M	0.541
peptides	male	-0.029928	crz-M	AstC-M	0.908
peptides	male	-0.011352	crz-M	Burs-M	0.967
peptides	male	0.176471	crz-M	CCHa1-M	0.482
peptides	male	0.139319	crz-M	CCHa2-M	0.58
peptides	male	0.263158	crz-M	CG13248-M	0.29
peptides	male	0.457172	crz-M	CG13743-M	0.0582
peptides	male	-0.50258	crz-M	CG16700-M	0.0354
peptides	male	0.104231	crz-M	CG4991-M	0.68
peptides	male	-0.190918	crz-M	CG7272-M	0.446
peptides	male	-0.242518	crz-M	CNMa-M	0.331
peptides	male	1	crz-M	Crz-M	1
peptides	male	-0.128999	crz-M	Dh31-M	0.609
peptides	male	-0.011352	crz-M	Dh44-M	0.967
peptides	male	0.345717	crz-M	Dsk-M	0.16
peptides	male	0.079463	crz-M	Eaat2-M	0.754
peptides	male	-0.050568	crz-M	Gpa2-M	0.843
peptides	male	-0.083591	crz-M	Gpb5-M	0.742
peptides	male	-0.250774	crz-M	Ilp3-M	0.314
peptides	male	-0.118679	crz-M	ITP-M	0.638
peptides	male	-0.205366	crz-M	Lk-M	0.412
peptides	male	-0.038184	crz-M	Mip-M	0.882
peptides	male	0.190918	crz-M	Ms-M	0.446
peptides	male	-0.03612	crz-M	natalisin-M	0.889
peptides	male	0.23839	crz-M	NPF-M	0.339
peptides	male	-0.147575	crz-M	Nplp1-M	0.558
peptides	male	0.131063	crz-M	Nplp3-M	0.603
peptides	male	-0.164087	crz-M	Nplp4-M	0.514
peptides	male	-0.009288	crz-M	Orcokinin-M	0.974
peptides	male	0.060888	crz-M	Pal2-M	0.811
peptides	male	0.168215	crz-M	Phm-M	0.503
peptides	male	0.106295	crz-M	Proc-M	0.674
peptides	male	0.203302	crz-M	RYa-M	0.417
peptides	male	0.042312	crz-M	SIFa-M	0.869
peptides	male	-0.069143	crz-M	sNPF-M	0.786
peptides	male	0.353973	crz-M	sut2-M	0.15
peptides	male	-0.853457	crz-M	sut3-M	0
peptides	male	-0.232198	crz-M	svr-M	0.352
peptides	male	-0.079463	crz-M	Tk-M	0.754
peptides	male	-0.413829	crz-M	TrpA1-M	0.0891
peptides	male	0.079463	crz-M	VGlut2-M	0.754
peptides	male	-0.083591	crz-M	W1118-M	0.742
peptides	male	0.042312	dh31-M	7B2-M	0.869
peptides	male	-0.240454	dh31-M	amon-M	0.335
peptides	male	0.31063	dh31-M	AstA-M	0.209
peptides	male	-0.356037	dh31-M	AstCC-M	0.147
peptides	male	-0.209494	dh31-M	AstC-M	0.403
peptides	male	-0.265222	dh31-M	Burs-M	0.286
peptides	male	0.052632	dh31-M	CCHa1-M	0.837
peptides	male	-0.124871	dh31-M	CCHa2-M	0.621
peptides	male	0.378741	dh31-M	CG13248-M	0.122
peptides	male	-0.23839	dh31-M	CG13743-M	0.339
peptides	male	-0.176471	dh31-M	CG16700-M	0.482
peptides	male	0.351909	dh31-M	CG4991-M	0.152
peptides	male	0.075335	dh31-M	CG7272-M	0.767
peptides	male	0.110423	dh31-M	CNMa-M	0.662
peptides	male	-0.128999	dh31-M	Crz-M	0.609
peptides	male	1	dh31-M	Dh31-M	1
peptides	male	-0.192982	dh31-M	Dh44-M	0.441
peptides	male	0.098039	dh31-M	Dsk-M	0.699
peptides	male	0.060888	dh31-M	Eaat2-M	0.811
peptides	male	-0.062951	dh31-M	Gpa2-M	0.805
peptides	male	0.53354	dh31-M	Gpb5-M	0.0244
peptides	male	-0.316821	dh31-M	Ilp3-M	0.2
peptides	male	-0.147575	dh31-M	ITP-M	0.558
peptides	male	0.285862	dh31-M	Lk-M	0.249
peptides	male	0.442724	dh31-M	Mip-M	0.0674
peptides	male	0.230134	dh31-M	Ms-M	0.357
peptides	male	0.19711	dh31-M	natalisin-M	0.431
peptides	male	-0.422085	dh31-M	NPF-M	0.0824
peptides	male	-0.254902	dh31-M	Nplp1-M	0.306
peptides	male	-0.351909	dh31-M	Nplp3-M	0.152
peptides	male	-0.54386	dh31-M	Nplp4-M	0.0214
peptides	male	0.164087	dh31-M	Orcokinin-M	0.514
peptides	male	-0.155831	dh31-M	Pal2-M	0.536
peptides	male	0.001032	dh31-M	Phm-M	1
peptides	male	-0.395253	dh31-M	Proc-M	0.106
peptides	male	-0.318885	dh31-M	RYa-M	0.197
peptides	male	-0.108359	dh31-M	SIFa-M	0.668
peptides	male	0.267286	dh31-M	sNPF-M	0.282
peptides	male	-0.663571	dh31-M	sut2-M	0.00343
peptides	male	0.384933	dh31-M	sut3-M	0.116
peptides	male	-0.446852	dh31-M	svr-M	0.0647
peptides	male	-0.180599	dh31-M	Tk-M	0.472
peptides	male	0.03612	dh31-M	TrpA1-M	0.889
peptides	male	-0.265222	dh31-M	VGlut2-M	0.286
peptides	male	0.484004	dh31-M	W1118-M	0.0437
peptides	male	-0.302374	dh44-M	7B2-M	0.222
peptides	male	-0.230134	dh44-M	amon-M	0.357
peptides	male	-0.484004	dh44-M	AstA-M	0.0437
peptides	male	0.349845	dh44-M	AstCC-M	0.155
peptides	male	0.744066	dh44-M	AstC-M	0.000598
peptides	male	-0.093911	dh44-M	Burs-M	0.711
peptides	male	-0.448916	dh44-M	CCHa1-M	0.0633
peptides	male	-0.521156	dh44-M	CCHa2-M	0.0284
peptides	male	-0.27967	dh44-M	CG13248-M	0.26
peptides	male	0.147575	dh44-M	CG13743-M	0.558
peptides	male	0.060888	dh44-M	CG16700-M	0.811
peptides	male	-0.455108	dh44-M	CG4991-M	0.0594
peptides	male	0.091847	dh44-M	CG7272-M	0.717
peptides	male	0.292054	dh44-M	CNMa-M	0.239
peptides	male	-0.011352	dh44-M	Crz-M	0.967
peptides	male	-0.192982	dh44-M	Dh31-M	0.441
peptides	male	1	dh44-M	Dh44-M	1
peptides	male	0.488132	dh44-M	Dsk-M	0.0417
peptides	male	-0.232198	dh44-M	Eaat2-M	0.352
peptides	male	-0.479876	dh44-M	Gpa2-M	0.0457
peptides	male	0.017544	dh44-M	Gpb5-M	0.948
peptides	male	0.428277	dh44-M	Ilp3-M	0.0777
peptides	male	0.525284	dh44-M	ITP-M	0.027
peptides	male	-0.027864	dh44-M	Lk-M	0.915
peptides	male	0.054696	dh44-M	Mip-M	0.831
peptides	male	0.073271	dh44-M	Ms-M	0.773
peptides	male	-0.048504	dh44-M	natalisin-M	0.85
peptides	male	0.335397	dh44-M	NPF-M	0.174
peptides	male	0.391125	dh44-M	Nplp1-M	0.109
peptides	male	-0.254902	dh44-M	Nplp3-M	0.306
peptides	male	-0.052632	dh44-M	Nplp4-M	0.837
peptides	male	0.089783	dh44-M	Orcokinin-M	0.723
peptides	male	0.411765	dh44-M	Pal2-M	0.0908
peptides	male	0.114551	dh44-M	Phm-M	0.65
peptides	male	-0.432405	dh44-M	Proc-M	0.0746
peptides	male	-0.477812	dh44-M	RYa-M	0.0467
peptides	male	0.318885	dh44-M	SIFa-M	0.197
peptides	male	-0.075335	dh44-M	sNPF-M	0.767
peptides	male	-0.205366	dh44-M	sut2-M	0.412
peptides	male	0.069143	dh44-M	sut3-M	0.786
peptides	male	-0.071207	dh44-M	svr-M	0.78
peptides	male	-0.642931	dh44-M	Tk-M	0.00495
peptides	male	-0.213622	dh44-M	TrpA1-M	0.393
peptides	male	-0.384933	dh44-M	VGlut2-M	0.116
peptides	male	-0.275542	dh44-M	W1118-M	0.267
peptides	male	-0.176471	dsk-M	7B2-M	0.482
peptides	male	0.062951	dsk-M	amon-M	0.805
peptides	male	0.001032	dsk-M	AstA-M	1
peptides	male	0.213622	dsk-M	AstCC-M	0.393
peptides	male	-0.003096	dsk-M	AstC-M	0.993
peptides	male	0.162023	dsk-M	Burs-M	0.519
peptides	male	-0.001032	dsk-M	CCHa1-M	1
peptides	male	-0.22807	dsk-M	CCHa2-M	0.361
peptides	male	0.00516	dsk-M	CG13248-M	0.987
peptides	male	0.178535	dsk-M	CG13743-M	0.477
peptides	male	-0.093911	dsk-M	CG16700-M	0.711
peptides	male	-0.211558	dsk-M	CG4991-M	0.398
peptides	male	0.108359	dsk-M	CG7272-M	0.668
peptides	male	0.137255	dsk-M	CNMa-M	0.586
peptides	male	0.345717	dsk-M	Crz-M	0.16
peptides	male	0.098039	dsk-M	Dh31-M	0.699
peptides	male	0.488132	dsk-M	Dh44-M	0.0417
peptides	male	1	dsk-M	Dsk-M	1
peptides	male	0.170279	dsk-M	Eaat2-M	0.498
peptides	male	-0.432405	dsk-M	Gpa2-M	0.0746
peptides	male	-0.372549	dsk-M	Gpb5-M	0.129
peptides	male	-0.040248	dsk-M	Ilp3-M	0.876
peptides	male	0.058824	dsk-M	ITP-M	0.818
peptides	male	-0.178535	dsk-M	Lk-M	0.477
peptides	male	-0.201238	dsk-M	Mip-M	0.422
peptides	male	0.256966	dsk-M	Ms-M	0.302
peptides	male	-0.325077	dsk-M	natalisin-M	0.188
peptides	male	0.508772	dsk-M	NPF-M	0.0329
peptides	male	0.397317	dsk-M	Nplp1-M	0.104
peptides	male	-0.029928	dsk-M	Nplp3-M	0.908
peptides	male	-0.236326	dsk-M	Nplp4-M	0.344
peptides	male	0.230134	dsk-M	Orcokinin-M	0.357
peptides	male	0.221878	dsk-M	Pal2-M	0.375
peptides	male	0.145511	dsk-M	Phm-M	0.563
peptides	male	-0.312693	dsk-M	Proc-M	0.206
peptides	male	-0.213622	dsk-M	RYa-M	0.393
peptides	male	0.432405	dsk-M	SIFa-M	0.0746
peptides	male	-0.188854	dsk-M	sNPF-M	0.451
peptides	male	-0.335397	dsk-M	sut2-M	0.174
peptides	male	-0.034056	dsk-M	sut3-M	0.895
peptides	male	0.062951	dsk-M	svr-M	0.805
peptides	male	-0.717234	dsk-M	Tk-M	0.00115
peptides	male	-0.069143	dsk-M	TrpA1-M	0.786
peptides	male	-0.566563	dsk-M	VGlut2-M	0.0158
peptides	male	-0.151703	dsk-M	W1118-M	0.547
peptides	male	0.26935	eaat2-M	7B2-M	0.279
peptides	male	0.060888	eaat2-M	amon-M	0.811
peptides	male	-0.137255	eaat2-M	AstA-M	0.586
peptides	male	-0.114551	eaat2-M	AstCC-M	0.65
peptides	male	-0.244582	eaat2-M	AstC-M	0.327
peptides	male	0.529412	eaat2-M	Burs-M	0.0257
peptides	male	-0.360165	eaat2-M	CCHa1-M	0.143
peptides	male	-0.147575	eaat2-M	CCHa2-M	0.558
peptides	male	0.432405	eaat2-M	CG13248-M	0.0746
peptides	male	0.186791	eaat2-M	CG13743-M	0.456
peptides	male	0.195046	eaat2-M	CG16700-M	0.436
peptides	male	0.389061	eaat2-M	CG4991-M	0.111
peptides	male	0.159959	eaat2-M	CG7272-M	0.525
peptides	male	-0.089783	eaat2-M	CNMa-M	0.723
peptides	male	0.079463	eaat2-M	Crz-M	0.754
peptides	male	0.060888	eaat2-M	Dh31-M	0.811
peptides	male	-0.232198	eaat2-M	Dh44-M	0.352
peptides	male	0.170279	eaat2-M	Dsk-M	0.498
peptides	male	1	eaat2-M	Eaat2-M	1
peptides	male	-0.215686	eaat2-M	Gpa2-M	0.388
peptides	male	-0.159959	eaat2-M	Gpb5-M	0.525
peptides	male	0.178535	eaat2-M	Ilp3-M	0.477
peptides	male	-0.729618	eaat2-M	ITP-M	0.000861
peptides	male	-0.76677	eaat2-M	Lk-M	0.000314
peptides	male	-0.073271	eaat2-M	Mip-M	0.773
peptides	male	0.343653	eaat2-M	Ms-M	0.163
peptides	male	0.199174	eaat2-M	natalisin-M	0.427
peptides	male	-0.190918	eaat2-M	NPF-M	0.446
peptides	male	-0.102167	eaat2-M	Nplp1-M	0.686
peptides	male	0.296182	eaat2-M	Nplp3-M	0.232
peptides	male	0.019608	eaat2-M	Nplp4-M	0.941
peptides	male	0.768834	eaat2-M	Orcokinin-M	0.000294
peptides	male	0.438596	eaat2-M	Pal2-M	0.0702
peptides	male	0.190918	eaat2-M	Phm-M	0.446
peptides	male	-0.124871	eaat2-M	Proc-M	0.621
peptides	male	0.22807	eaat2-M	RYa-M	0.361
peptides	male	-0.434469	eaat2-M	SIFa-M	0.0731
peptides	male	-0.137255	eaat2-M	sNPF-M	0.586
peptides	male	-0.118679	eaat2-M	sut2-M	0.638
peptides	male	-0.065015	eaat2-M	sut3-M	0.799
peptides	male	-0.275542	eaat2-M	svr-M	0.267
peptides	male	-0.362229	eaat2-M	Tk-M	0.14
peptides	male	-0.384933	eaat2-M	TrpA1-M	0.116
peptides	male	0.31063	eaat2-M	VGlut2-M	0.209
peptides	male	-0.638803	eaat2-M	W1118-M	0.0053
peptides	male	-0.164087	gpa2-M	7B2-M	0.514
peptides	male	-0.263158	gpa2-M	amon-M	0.29
peptides	male	0.296182	gpa2-M	AstA-M	0.232
peptides	male	0.226006	gpa2-M	AstCC-M	0.366
peptides	male	-0.366357	gpa2-M	AstC-M	0.135
peptides	male	-0.23839	gpa2-M	Burs-M	0.339
peptides	male	0.25903	gpa2-M	CCHa1-M	0.298
peptides	male	-0.003096	gpa2-M	CCHa2-M	0.993
peptides	male	-0.428277	gpa2-M	CG13248-M	0.0777
peptides	male	-0.265222	gpa2-M	CG13743-M	0.286
peptides	male	-0.271414	gpa2-M	CG16700-M	0.275
peptides	male	-0.263158	gpa2-M	CG4991-M	0.29
peptides	male	0.168215	gpa2-M	CG7272-M	0.503
peptides	male	-0.011352	gpa2-M	CNMa-M	0.967
peptides	male	-0.050568	gpa2-M	Crz-M	0.843
peptides	male	-0.062951	gpa2-M	Dh31-M	0.805
peptides	male	-0.479876	gpa2-M	Dh44-M	0.0457
peptides	male	-0.432405	gpa2-M	Dsk-M	0.0746
peptides	male	-0.215686	gpa2-M	Eaat2-M	0.388
peptides	male	1	gpa2-M	Gpa2-M	1
peptides	male	0.188854	gpa2-M	Gpb5-M	0.451
peptides	male	-0.407637	gpa2-M	Ilp3-M	0.0943
peptides	male	0.182663	gpa2-M	ITP-M	0.467
peptides	male	0.285862	gpa2-M	Lk-M	0.249
peptides	male	-0.031992	gpa2-M	Mip-M	0.902
peptides	male	-0.632611	gpa2-M	Ms-M	0.00588
peptides	male	-0.159959	gpa2-M	natalisin-M	0.525
peptides	male	-0.054696	gpa2-M	NPF-M	0.831
peptides	male	-0.145511	gpa2-M	Nplp1-M	0.563
peptides	male	0.060888	gpa2-M	Nplp3-M	0.811
peptides	male	0.457172	gpa2-M	Nplp4-M	0.0582
peptides	male	-0.180599	gpa2-M	Orcokinin-M	0.472
peptides	male	-0.370485	gpa2-M	Pal2-M	0.131
peptides	male	-0.457172	gpa2-M	Phm-M	0.0582
peptides	male	0.865841	gpa2-M	Proc-M	0
peptides	male	0.042312	gpa2-M	RYa-M	0.869
peptides	male	0.213622	gpa2-M	SIFa-M	0.393
peptides	male	0.104231	gpa2-M	sNPF-M	0.68
peptides	male	0.106295	gpa2-M	sut2-M	0.674
peptides	male	0.098039	gpa2-M	sut3-M	0.699
peptides	male	0.444788	gpa2-M	svr-M	0.066
peptides	male	0.661507	gpa2-M	Tk-M	0.00357
peptides	male	0.393189	gpa2-M	TrpA1-M	0.107
peptides	male	-0.203302	gpa2-M	VGlut2-M	0.417
peptides	male	0.306502	gpa2-M	W1118-M	0.216
peptides	male	-0.26935	gpb5-M	7B2-M	0.279
peptides	male	-0.21775	gpb5-M	amon-M	0.384
peptides	male	0.21775	gpb5-M	AstA-M	0.384
peptides	male	0.093911	gpb5-M	AstCC-M	0.711
peptides	male	0.281734	gpb5-M	AstC-M	0.256
peptides	male	-0.413829	gpb5-M	Burs-M	0.0891
peptides	male	-0.184727	gpb5-M	CCHa1-M	0.462
peptides	male	-0.376677	gpb5-M	CCHa2-M	0.124
peptides	male	0.139319	gpb5-M	CG13248-M	0.58
peptides	male	-0.116615	gpb5-M	CG13743-M	0.644
peptides	male	-0.192982	gpb5-M	CG16700-M	0.441
peptides	male	0.199174	gpb5-M	CG4991-M	0.427
peptides	male	0.28999	gpb5-M	CG7272-M	0.242
peptides	male	0.062951	gpb5-M	CNMa-M	0.805
peptides	male	-0.083591	gpb5-M	Crz-M	0.742
peptides	male	0.53354	gpb5-M	Dh31-M	0.0244
peptides	male	0.017544	gpb5-M	Dh44-M	0.948
peptides	male	-0.372549	gpb5-M	Dsk-M	0.129
peptides	male	-0.159959	gpb5-M	Eaat2-M	0.525
peptides	male	0.188854	gpb5-M	Gpa2-M	0.451
peptides	male	1	gpb5-M	Gpb5-M	1
peptides	male	-0.201238	gpb5-M	Ilp3-M	0.422
peptides	male	0.034056	gpb5-M	ITP-M	0.895
peptides	male	0.31063	gpb5-M	Lk-M	0.209
peptides	male	0.863777	gpb5-M	Mip-M	0
peptides	male	-0.0258	gpb5-M	Ms-M	0.921
peptides	male	0.265222	gpb5-M	natalisin-M	0.286
peptides	male	-0.72549	gpb5-M	NPF-M	0.000951
peptides	male	-0.413829	gpb5-M	Nplp1-M	0.0891
peptides	male	-0.292054	gpb5-M	Nplp3-M	0.239
peptides	male	-0.261094	gpb5-M	Nplp4-M	0.294
peptides	male	0.131063	gpb5-M	Orcokinin-M	0.603
peptides	male	-0.112487	gpb5-M	Pal2-M	0.656
peptides	male	-0.312693	gpb5-M	Phm-M	0.206
peptides	male	-0.137255	gpb5-M	Proc-M	0.586
peptides	male	-0.508772	gpb5-M	RYa-M	0.0329
peptides	male	-0.275542	gpb5-M	SIFa-M	0.267
peptides	male	0.176471	gpb5-M	sNPF-M	0.482
peptides	male	-0.442724	gpb5-M	sut2-M	0.0674
peptides	male	0.159959	gpb5-M	sut3-M	0.525
peptides	male	-0.585139	gpb5-M	svr-M	0.0122
peptides	male	0.126935	gpb5-M	Tk-M	0.615
peptides	male	-0.26935	gpb5-M	TrpA1-M	0.279
peptides	male	-0.003096	gpb5-M	VGlut2-M	0.993
peptides	male	0.302374	gpb5-M	W1118-M	0.222
peptides	male	0.120743	ilp3-M	7B2-M	0.633
peptides	male	-0.186791	ilp3-M	amon-M	0.456
peptides	male	-0.898865	ilp3-M	AstA-M	0
peptides	male	-0.166151	ilp3-M	AstCC-M	0.509
peptides	male	0.52322	ilp3-M	AstC-M	0.0277
peptides	male	0.24871	ilp3-M	Burs-M	0.318
peptides	male	-0.521156	ilp3-M	CCHa1-M	0.0284
peptides	male	-0.298246	ilp3-M	CCHa2-M	0.229
peptides	male	0.106295	ilp3-M	CG13248-M	0.674
peptides	male	-0.062951	ilp3-M	CG13743-M	0.805
peptides	male	0.333333	ilp3-M	CG16700-M	0.176
peptides	male	-0.209494	ilp3-M	CG4991-M	0.403
peptides	male	-0.195046	ilp3-M	CG7272-M	0.436
peptides	male	0.558308	ilp3-M	CNMa-M	0.0177
peptides	male	-0.250774	ilp3-M	Crz-M	0.314
peptides	male	-0.316821	ilp3-M	Dh31-M	0.2
peptides	male	0.428277	ilp3-M	Dh44-M	0.0777
peptides	male	-0.040248	ilp3-M	Dsk-M	0.876
peptides	male	0.178535	ilp3-M	Eaat2-M	0.477
peptides	male	-0.407637	ilp3-M	Gpa2-M	0.0943
peptides	male	-0.201238	ilp3-M	Gpb5-M	0.422
peptides	male	1	ilp3-M	Ilp3-M	1
peptides	male	-0.003096	ilp3-M	ITP-M	0.993
peptides	male	-0.422085	ilp3-M	Lk-M	0.0824
peptides	male	-0.285862	ilp3-M	Mip-M	0.249
peptides	male	0.03612	ilp3-M	Ms-M	0.889
peptides	male	0.213622	ilp3-M	natalisin-M	0.393
peptides	male	0.250774	ilp3-M	NPF-M	0.314
peptides	male	0.488132	ilp3-M	Nplp1-M	0.0417
peptides	male	0.24871	ilp3-M	Nplp3-M	0.318
peptides	male	0.098039	ilp3-M	Nplp4-M	0.699
peptides	male	0.254902	ilp3-M	Orcokinin-M	0.306
peptides	male	0.622291	ilp3-M	Pal2-M	0.00696
peptides	male	0.21775	ilp3-M	Phm-M	0.384
peptides	male	-0.294118	ilp3-M	Proc-M	0.235
peptides	male	-0.166151	ilp3-M	RYa-M	0.509
peptides	male	-0.079463	ilp3-M	SIFa-M	0.754
peptides	male	0.029928	ilp3-M	sNPF-M	0.908
peptides	male	0.098039	ilp3-M	sut2-M	0.699
peptides	male	0.155831	ilp3-M	sut3-M	0.536
peptides	male	-0.213622	ilp3-M	svr-M	0.393
peptides	male	-0.496388	ilp3-M	Tk-M	0.038
peptides	male	-0.242518	ilp3-M	TrpA1-M	0.331
peptides	male	0.213622	ilp3-M	VGlut2-M	0.393
peptides	male	-0.624355	ilp3-M	W1118-M	0.00673
peptides	male	-0.343653	itp-M	7B2-M	0.163
peptides	male	-0.341589	itp-M	amon-M	0.165
peptides	male	-0.153767	itp-M	AstA-M	0.541
peptides	male	0.415893	itp-M	AstCC-M	0.0874
peptides	male	0.331269	itp-M	AstC-M	0.179
peptides	male	-0.618163	itp-M	Burs-M	0.00743
peptides	male	0.176471	itp-M	CCHa1-M	0.482
peptides	male	-0.283798	itp-M	CCHa2-M	0.253
peptides	male	-0.70485	itp-M	CG13248-M	0.00152
peptides	male	-0.223942	itp-M	CG13743-M	0.37
peptides	male	-0.190918	itp-M	CG16700-M	0.446
peptides	male	-0.779154	itp-M	CG4991-M	0.00021
peptides	male	0.034056	itp-M	CG7272-M	0.895
peptides	male	0.271414	itp-M	CNMa-M	0.275
peptides	male	-0.118679	itp-M	Crz-M	0.638
peptides	male	-0.147575	itp-M	Dh31-M	0.558
peptides	male	0.525284	itp-M	Dh44-M	0.027
peptides	male	0.058824	itp-M	Dsk-M	0.818
peptides	male	-0.729618	itp-M	Eaat2-M	0.000861
peptides	male	0.182663	itp-M	Gpa2-M	0.467
peptides	male	0.034056	itp-M	Gpb5-M	0.895
peptides	male	-0.003096	itp-M	Ilp3-M	0.993
peptides	male	1	itp-M	ITP-M	1
peptides	male	0.628483	itp-M	Lk-M	0.00629
peptides	male	-0.038184	itp-M	Mip-M	0.882
peptides	male	-0.496388	itp-M	Ms-M	0.038
peptides	male	-0.223942	itp-M	natalisin-M	0.37
peptides	male	0.368421	itp-M	NPF-M	0.133
peptides	male	0.139319	itp-M	Nplp1-M	0.58
peptides	male	-0.52322	itp-M	Nplp3-M	0.0277
peptides	male	0.389061	itp-M	Nplp4-M	0.111
peptides	male	-0.436533	itp-M	Orcokinin-M	0.0717
peptides	male	-0.287926	itp-M	Pal2-M	0.246
peptides	male	-0.098039	itp-M	Phm-M	0.699
peptides	male	0.114551	itp-M	Proc-M	0.65
peptides	male	-0.349845	itp-M	RYa-M	0.155
peptides	male	0.669763	itp-M	SIFa-M	0.00306
peptides	male	-0.180599	itp-M	sNPF-M	0.472
peptides	male	-0.021672	itp-M	sut2-M	0.934
peptides	male	0.100103	itp-M	sut3-M	0.693
peptides	male	0.417957	itp-M	svr-M	0.0857
peptides	male	0.038184	itp-M	Tk-M	0.882
peptides	male	0.457172	itp-M	TrpA1-M	0.0582
peptides	male	-0.564499	itp-M	VGlut2-M	0.0163
peptides	male	0.430341	itp-M	W1118-M	0.0761
peptides	male	-0.133127	lk-M	7B2-M	0.598
peptides	male	-0.211558	lk-M	amon-M	0.398
peptides	male	0.397317	lk-M	AstA-M	0.104
peptides	male	0.091847	lk-M	AstCC-M	0.717
peptides	male	-0.03612	lk-M	AstC-M	0.889
peptides	male	-0.739938	lk-M	Burs-M	0.000666
peptides	male	0.545924	lk-M	CCHa1-M	0.0208
peptides	male	0.054696	lk-M	CCHa2-M	0.831
peptides	male	-0.409701	lk-M	CG13248-M	0.0926
peptides	male	-0.318885	lk-M	CG13743-M	0.197
peptides	male	-0.141383	lk-M	CG16700-M	0.575
peptides	male	-0.223942	lk-M	CG4991-M	0.37
peptides	male	-0.075335	lk-M	CG7272-M	0.767
peptides	male	0.0258	lk-M	CNMa-M	0.921
peptides	male	-0.205366	lk-M	Crz-M	0.412
peptides	male	0.285862	lk-M	Dh31-M	0.249
peptides	male	-0.027864	lk-M	Dh44-M	0.915
peptides	male	-0.178535	lk-M	Dsk-M	0.477
peptides	male	-0.76677	lk-M	Eaat2-M	0.000314
peptides	male	0.285862	lk-M	Gpa2-M	0.249
peptides	male	0.31063	lk-M	Gpb5-M	0.209
peptides	male	-0.422085	lk-M	Ilp3-M	0.0824
peptides	male	0.628483	lk-M	ITP-M	0.00629
peptides	male	1	lk-M	Lk-M	1
peptides	male	0.273478	lk-M	Mip-M	0.271
peptides	male	-0.240454	lk-M	Ms-M	0.335
peptides	male	-0.083591	lk-M	natalisin-M	0.742
peptides	male	-0.122807	lk-M	NPF-M	0.627
peptides	male	-0.213622	lk-M	Nplp1-M	0.393
peptides	male	-0.541796	lk-M	Nplp3-M	0.022
peptides	male	0.01548	lk-M	Nplp4-M	0.954
peptides	male	-0.696594	lk-M	Orcokinin-M	0.0018
peptides	male	-0.636739	lk-M	Pal2-M	0.00549
peptides	male	-0.128999	lk-M	Phm-M	0.609
peptides	male	0.019608	lk-M	Proc-M	0.941
peptides	male	-0.302374	lk-M	RYa-M	0.222
peptides	male	0.31063	lk-M	SIFa-M	0.209
peptides	male	-0.05676	lk-M	sNPF-M	0.824
peptides	male	-0.153767	lk-M	sut2-M	0.541
peptides	male	0.261094	lk-M	sut3-M	0.294
peptides	male	0.263158	lk-M	svr-M	0.29
peptides	male	0.364293	lk-M	Tk-M	0.138
peptides	male	0.552116	lk-M	TrpA1-M	0.0192
peptides	male	-0.370485	lk-M	VGlut2-M	0.131
peptides	male	0.890609	lk-M	W1118-M	0
peptides	male	-0.320949	mip-M	7B2-M	0.194
peptides	male	-0.013416	mip-M	amon-M	0.961
peptides	male	0.360165	mip-M	AstA-M	0.143
peptides	male	0.256966	mip-M	AstCC-M	0.302
peptides	male	0.166151	mip-M	AstC-M	0.509
peptides	male	-0.391125	mip-M	Burs-M	0.109
peptides	male	-0.112487	mip-M	CCHa1-M	0.656
peptides	male	-0.405573	mip-M	CCHa2-M	0.0961
peptides	male	0.186791	mip-M	CG13248-M	0.456
peptides	male	-0.007224	mip-M	CG13743-M	0.98
peptides	male	-0.182663	mip-M	CG16700-M	0.467
peptides	male	0.190918	mip-M	CG4991-M	0.446
peptides	male	0.49226	mip-M	CG7272-M	0.0398
peptides	male	-0.098039	mip-M	CNMa-M	0.699
peptides	male	-0.038184	mip-M	Crz-M	0.882
peptides	male	0.442724	mip-M	Dh31-M	0.0674
peptides	male	0.054696	mip-M	Dh44-M	0.831
peptides	male	-0.201238	mip-M	Dsk-M	0.422
peptides	male	-0.073271	mip-M	Eaat2-M	0.773
peptides	male	-0.031992	mip-M	Gpa2-M	0.902
peptides	male	0.863777	mip-M	Gpb5-M	0
peptides	male	-0.285862	mip-M	Ilp3-M	0.249
peptides	male	-0.038184	mip-M	ITP-M	0.882
peptides	male	0.273478	mip-M	Lk-M	0.271
peptides	male	1	mip-M	Mip-M	1
peptides	male	0.108359	mip-M	Ms-M	0.668
peptides	male	0.069143	mip-M	natalisin-M	0.786
peptides	male	-0.764706	mip-M	NPF-M	0.000334
peptides	male	-0.44066	mip-M	Nplp1-M	0.0688
peptides	male	-0.263158	mip-M	Nplp3-M	0.29
peptides	male	-0.25903	mip-M	Nplp4-M	0.298
peptides	male	0.19711	mip-M	Orcokinin-M	0.431
peptides	male	-0.128999	mip-M	Pal2-M	0.609
peptides	male	-0.252838	mip-M	Phm-M	0.31
peptides	male	-0.283798	mip-M	Proc-M	0.253
peptides	male	-0.453044	mip-M	RYa-M	0.0607
peptides	male	-0.25903	mip-M	SIFa-M	0.298
peptides	male	-0.182663	mip-M	sNPF-M	0.467
peptides	male	-0.504644	mip-M	sut2-M	0.0346
peptides	male	0.05676	mip-M	sut3-M	0.824
peptides	male	-0.601651	mip-M	svr-M	0.00958
peptides	male	0.013416	mip-M	Tk-M	0.961
peptides	male	-0.356037	mip-M	TrpA1-M	0.147
peptides	male	-0.029928	mip-M	VGlut2-M	0.908
peptides	male	0.271414	mip-M	W1118-M	0.275
peptides	male	0.395253	ms-M	7B2-M	0.106
peptides	male	0.215686	ms-M	amon-M	0.388
peptides	male	0.087719	ms-M	AstA-M	0.729
peptides	male	-0.475748	ms-M	AstCC-M	0.0478
peptides	male	0.110423	ms-M	AstC-M	0.662
peptides	male	0.263158	ms-M	Burs-M	0.29
peptides	male	-0.182663	ms-M	CCHa1-M	0.467
peptides	male	0.256966	ms-M	CCHa2-M	0.302
peptides	male	0.411765	ms-M	CG13248-M	0.0908
peptides	male	0.234262	ms-M	CG13743-M	0.348
peptides	male	0.411765	ms-M	CG16700-M	0.0908
peptides	male	0.729618	ms-M	CG4991-M	0.000861
peptides	male	-0.455108	ms-M	CG7272-M	0.0594
peptides	male	-0.221878	ms-M	CNMa-M	0.375
peptides	male	0.190918	ms-M	Crz-M	0.446
peptides	male	0.230134	ms-M	Dh31-M	0.357
peptides	male	0.073271	ms-M	Dh44-M	0.773
peptides	male	0.256966	ms-M	Dsk-M	0.302
peptides	male	0.343653	ms-M	Eaat2-M	0.163
peptides	male	-0.632611	ms-M	Gpa2-M	0.00588
peptides	male	-0.0258	ms-M	Gpb5-M	0.921
peptides	male	0.03612	ms-M	Ilp3-M	0.889
peptides	male	-0.496388	ms-M	ITP-M	0.038
peptides	male	-0.240454	ms-M	Lk-M	0.335
peptides	male	0.108359	ms-M	Mip-M	0.668
peptides	male	1	ms-M	Ms-M	1
peptides	male	0.587203	ms-M	natalisin-M	0.0119
peptides	male	-0.329205	ms-M	NPF-M	0.182
peptides	male	-0.316821	ms-M	Nplp1-M	0.2
peptides	male	-0.011352	ms-M	Nplp3-M	0.967
peptides	male	-0.583075	ms-M	Nplp4-M	0.0126
peptides	male	0.019608	ms-M	Orcokinin-M	0.941
peptides	male	0.298246	ms-M	Pal2-M	0.229
peptides	male	0.669763	ms-M	Phm-M	0.00306
peptides	male	-0.669763	ms-M	Proc-M	0.00306
peptides	male	0.180599	ms-M	RYa-M	0.472
peptides	male	-0.647059	ms-M	SIFa-M	0.00461
peptides	male	-0.009288	ms-M	sNPF-M	0.974
peptides	male	-0.122807	ms-M	sut2-M	0.627
peptides	male	-0.060888	ms-M	sut3-M	0.811
peptides	male	-0.415893	ms-M	svr-M	0.0874
peptides	male	-0.384933	ms-M	Tk-M	0.116
peptides	male	-0.459236	ms-M	TrpA1-M	0.0569
peptides	male	0.374613	ms-M	VGlut2-M	0.126
peptides	male	-0.139319	ms-M	W1118-M	0.58
peptides	male	0.397317	natalisin-M	7B2-M	0.104
peptides	male	-0.162023	natalisin-M	amon-M	0.519
peptides	male	-0.199174	natalisin-M	AstA-M	0.427
peptides	male	-0.486068	natalisin-M	AstCC-M	0.0427
peptides	male	0.209494	natalisin-M	AstC-M	0.403
peptides	male	-0.044376	natalisin-M	Burs-M	0.863
peptides	male	-0.209494	natalisin-M	CCHa1-M	0.403
peptides	male	0.162023	natalisin-M	CCHa2-M	0.519
peptides	male	0.089783	natalisin-M	CG13248-M	0.723
peptides	male	-0.085655	natalisin-M	CG13743-M	0.736
peptides	male	0.424149	natalisin-M	CG16700-M	0.0808
peptides	male	0.564499	natalisin-M	CG4991-M	0.0163
peptides	male	-0.52322	natalisin-M	CG7272-M	0.0277
peptides	male	0.054696	natalisin-M	CNMa-M	0.831
peptides	male	-0.03612	natalisin-M	Crz-M	0.889
peptides	male	0.19711	natalisin-M	Dh31-M	0.431
peptides	male	-0.048504	natalisin-M	Dh44-M	0.85
peptides	male	-0.325077	natalisin-M	Dsk-M	0.188
peptides	male	0.199174	natalisin-M	Eaat2-M	0.427
peptides	male	-0.159959	natalisin-M	Gpa2-M	0.525
peptides	male	0.265222	natalisin-M	Gpb5-M	0.286
peptides	male	0.213622	natalisin-M	Ilp3-M	0.393
peptides	male	-0.223942	natalisin-M	ITP-M	0.37
peptides	male	-0.083591	natalisin-M	Lk-M	0.742
peptides	male	0.069143	natalisin-M	Mip-M	0.786
peptides	male	0.587203	natalisin-M	Ms-M	0.0119
peptides	male	1	natalisin-M	natalisin-M	1
peptides	male	-0.490196	natalisin-M	NPF-M	0.0408
peptides	male	-0.550052	natalisin-M	Nplp1-M	0.0198
peptides	male	-0.22807	natalisin-M	Nplp3-M	0.361
peptides	male	-0.159959	natalisin-M	Nplp4-M	0.525
peptides	male	-0.071207	natalisin-M	Orcokinin-M	0.78
peptides	male	0.22807	natalisin-M	Pal2-M	0.361
peptides	male	0.444788	natalisin-M	Phm-M	0.066
peptides	male	-0.343653	natalisin-M	Proc-M	0.163
peptides	male	0.029928	natalisin-M	RYa-M	0.908
peptides	male	-0.754386	natalisin-M	SIFa-M	0.000452
peptides	male	0.149639	natalisin-M	sNPF-M	0.552
peptides	male	-0.029928	natalisin-M	sut2-M	0.908
peptides	male	0.079463	natalisin-M	sut3-M	0.754
peptides	male	-0.358101	natalisin-M	svr-M	0.145
peptides	male	-0.009288	natalisin-M	Tk-M	0.974
peptides	male	-0.292054	natalisin-M	TrpA1-M	0.239
peptides	male	0.508772	natalisin-M	VGlut2-M	0.0329
peptides	male	-0.081527	natalisin-M	W1118-M	0.748
peptides	male	0.01548	npf-M	7B2-M	0.954
peptides	male	0.126935	npf-M	amon-M	0.615
peptides	male	-0.397317	npf-M	AstA-M	0.104
peptides	male	0.091847	npf-M	AstCC-M	0.717
peptides	male	0.050568	npf-M	AstC-M	0.843
peptides	male	0.149639	npf-M	Burs-M	0.552
peptides	male	0.087719	npf-M	CCHa1-M	0.729
peptides	male	0.048504	npf-M	CCHa2-M	0.85
peptides	male	-0.188854	npf-M	CG13248-M	0.451
peptides	male	0.19711	npf-M	CG13743-M	0.431
peptides	male	-0.192982	npf-M	CG16700-M	0.441
peptides	male	-0.576883	npf-M	CG4991-M	0.0137
peptides	male	-0.178535	npf-M	CG7272-M	0.477
peptides	male	0.20743	npf-M	CNMa-M	0.407
peptides	male	0.23839	npf-M	Crz-M	0.339
peptides	male	-0.422085	npf-M	Dh31-M	0.0824
peptides	male	0.335397	npf-M	Dh44-M	0.174
peptides	male	0.508772	npf-M	Dsk-M	0.0329
peptides	male	-0.190918	npf-M	Eaat2-M	0.446
peptides	male	-0.054696	npf-M	Gpa2-M	0.831
peptides	male	-0.72549	npf-M	Gpb5-M	0.000951
peptides	male	0.250774	npf-M	Ilp3-M	0.314
peptides	male	0.368421	npf-M	ITP-M	0.133
peptides	male	-0.122807	npf-M	Lk-M	0.627
peptides	male	-0.764706	npf-M	Mip-M	0.000334
peptides	male	-0.329205	npf-M	Ms-M	0.182
peptides	male	-0.490196	npf-M	natalisin-M	0.0408
peptides	male	1	npf-M	NPF-M	1
peptides	male	0.678019	npf-M	Nplp1-M	0.00262
peptides	male	0.108359	npf-M	Nplp3-M	0.668
peptides	male	0.180599	npf-M	Nplp4-M	0.472
peptides	male	-0.149639	npf-M	Orcokinin-M	0.552
peptides	male	0.135191	npf-M	Pal2-M	0.592
peptides	male	0.075335	npf-M	Phm-M	0.767
peptides	male	0.195046	npf-M	Proc-M	0.436
peptides	male	0.077399	npf-M	RYa-M	0.761
peptides	male	0.698658	npf-M	SIFa-M	0.00173
peptides	male	0.095975	npf-M	sNPF-M	0.705
peptides	male	0.384933	npf-M	sut2-M	0.116
peptides	male	-0.205366	npf-M	sut3-M	0.412
peptides	male	0.494324	npf-M	svr-M	0.0389
peptides	male	-0.263158	npf-M	Tk-M	0.29
peptides	male	0.316821	npf-M	TrpA1-M	0.2
peptides	male	-0.362229	npf-M	VGlut2-M	0.14
peptides	male	-0.186791	npf-M	W1118-M	0.456
peptides	male	-0.250774	nplp1-M	7B2-M	0.314
peptides	male	-0.166151	nplp1-M	amon-M	0.509
peptides	male	-0.397317	nplp1-M	AstA-M	0.104
peptides	male	0.145511	nplp1-M	AstCC-M	0.563
peptides	male	0.236326	nplp1-M	AstC-M	0.344
peptides	male	0.351909	nplp1-M	Burs-M	0.152
peptides	male	-0.23839	nplp1-M	CCHa1-M	0.339
peptides	male	-0.211558	nplp1-M	CCHa2-M	0.398
peptides	male	-0.069143	nplp1-M	CG13248-M	0.786
peptides	male	-0.095975	nplp1-M	CG13743-M	0.705
peptides	male	-0.093911	nplp1-M	CG16700-M	0.711
peptides	male	-0.479876	nplp1-M	CG4991-M	0.0457
peptides	male	0.060888	nplp1-M	CG7272-M	0.811
peptides	male	0.358101	nplp1-M	CNMa-M	0.145
peptides	male	-0.147575	nplp1-M	Crz-M	0.558
peptides	male	-0.254902	nplp1-M	Dh31-M	0.306
peptides	male	0.391125	nplp1-M	Dh44-M	0.109
peptides	male	0.397317	nplp1-M	Dsk-M	0.104
peptides	male	-0.102167	nplp1-M	Eaat2-M	0.686
peptides	male	-0.145511	nplp1-M	Gpa2-M	0.563
peptides	male	-0.413829	nplp1-M	Gpb5-M	0.0891
peptides	male	0.488132	nplp1-M	Ilp3-M	0.0417
peptides	male	0.139319	nplp1-M	ITP-M	0.58
peptides	male	-0.213622	nplp1-M	Lk-M	0.393
peptides	male	-0.44066	nplp1-M	Mip-M	0.0688
peptides	male	-0.316821	nplp1-M	Ms-M	0.2
peptides	male	-0.550052	nplp1-M	natalisin-M	0.0198
peptides	male	0.678019	nplp1-M	NPF-M	0.00262
peptides	male	1	nplp1-M	Nplp1-M	1
peptides	male	0.490196	nplp1-M	Nplp3-M	0.0408
peptides	male	0.01548	nplp1-M	Nplp4-M	0.954
peptides	male	0.102167	nplp1-M	Orcokinin-M	0.686
peptides	male	0.281734	nplp1-M	Pal2-M	0.256
peptides	male	-0.21775	nplp1-M	Phm-M	0.384
peptides	male	0.102167	nplp1-M	Proc-M	0.686
peptides	male	-0.093911	nplp1-M	RYa-M	0.711
peptides	male	0.599587	nplp1-M	SIFa-M	0.00988
peptides	male	0.192982	nplp1-M	sNPF-M	0.441
peptides	male	-0.027864	nplp1-M	sut2-M	0.915
peptides	male	0.232198	nplp1-M	sut3-M	0.352
peptides	male	0.25903	nplp1-M	svr-M	0.298
peptides	male	-0.382869	nplp1-M	Tk-M	0.118
peptides	male	0.067079	nplp1-M	TrpA1-M	0.792
peptides	male	-0.417957	nplp1-M	VGlut2-M	0.0857
peptides	male	-0.356037	nplp1-M	W1118-M	0.147
peptides	male	-0.058824	nplp3-M	7B2-M	0.818
peptides	male	0.190918	nplp3-M	amon-M	0.446
peptides	male	-0.017544	nplp3-M	AstA-M	0.948
peptides	male	0.042312	nplp3-M	AstCC-M	0.869
peptides	male	-0.095975	nplp3-M	AstC-M	0.705
peptides	male	0.626419	nplp3-M	Burs-M	0.00651
peptides	male	-0.176471	nplp3-M	CCHa1-M	0.482
peptides	male	0.174407	nplp3-M	CCHa2-M	0.487
peptides	male	0.184727	nplp3-M	CG13248-M	0.462
peptides	male	-0.110423	nplp3-M	CG13743-M	0.662
peptides	male	-0.044376	nplp3-M	CG16700-M	0.863
peptides	male	0.128999	nplp3-M	CG4991-M	0.609
peptides	male	-0.048504	nplp3-M	CG7272-M	0.85
peptides	male	-0.081527	nplp3-M	CNMa-M	0.748
peptides	male	0.131063	nplp3-M	Crz-M	0.603
peptides	male	-0.351909	nplp3-M	Dh31-M	0.152
peptides	male	-0.254902	nplp3-M	Dh44-M	0.306
peptides	male	-0.029928	nplp3-M	Dsk-M	0.908
peptides	male	0.296182	nplp3-M	Eaat2-M	0.232
peptides	male	0.060888	nplp3-M	Gpa2-M	0.811
peptides	male	-0.292054	nplp3-M	Gpb5-M	0.239
peptides	male	0.24871	nplp3-M	Ilp3-M	0.318
peptides	male	-0.52322	nplp3-M	ITP-M	0.0277
peptides	male	-0.541796	nplp3-M	Lk-M	0.022
peptides	male	-0.263158	nplp3-M	Mip-M	0.29
peptides	male	-0.011352	nplp3-M	Ms-M	0.967
peptides	male	-0.22807	nplp3-M	natalisin-M	0.361
peptides	male	0.108359	nplp3-M	NPF-M	0.668
peptides	male	0.490196	nplp3-M	Nplp1-M	0.0408
peptides	male	1	nplp3-M	Nplp3-M	1
peptides	male	0.007224	nplp3-M	Nplp4-M	0.98
peptides	male	0.21775	nplp3-M	Orcokinin-M	0.384
peptides	male	0.27967	nplp3-M	Pal2-M	0.26
peptides	male	-0.176471	nplp3-M	Phm-M	0.482
peptides	male	0.389061	nplp3-M	Proc-M	0.111
peptides	male	0.488132	nplp3-M	RYa-M	0.0417
peptides	male	-0.071207	nplp3-M	SIFa-M	0.78
peptides	male	0.091847	nplp3-M	sNPF-M	0.717
peptides	male	0.195046	nplp3-M	sut2-M	0.436
peptides	male	-0.104231	nplp3-M	sut3-M	0.68
peptides	male	0.034056	nplp3-M	svr-M	0.895
peptides	male	0.052632	nplp3-M	Tk-M	0.837
peptides	male	-0.395253	nplp3-M	TrpA1-M	0.106
peptides	male	0.186791	nplp3-M	VGlut2-M	0.456
peptides	male	-0.52322	nplp3-M	W1118-M	0.0277
peptides	male	-0.143447	nplp4-M	7B2-M	0.569
peptides	male	-0.182663	nplp4-M	amon-M	0.467
peptides	male	-0.219814	nplp4-M	AstA-M	0.379
peptides	male	0.434469	nplp4-M	AstCC-M	0.0731
peptides	male	-0.034056	nplp4-M	AstC-M	0.895
peptides	male	-0.23839	nplp4-M	Burs-M	0.339
peptides	male	0.114551	nplp4-M	CCHa1-M	0.65
peptides	male	-0.164087	nplp4-M	CCHa2-M	0.514
peptides	male	-0.675955	nplp4-M	CG13248-M	0.00272
peptides	male	-0.155831	nplp4-M	CG13743-M	0.536
peptides	male	-0.05676	nplp4-M	CG16700-M	0.824
peptides	male	-0.591331	nplp4-M	CG4991-M	0.0112
peptides	male	0.176471	nplp4-M	CG7272-M	0.482
peptides	male	0.083591	nplp4-M	CNMa-M	0.742
peptides	male	-0.164087	nplp4-M	Crz-M	0.514
peptides	male	-0.54386	nplp4-M	Dh31-M	0.0214
peptides	male	-0.052632	nplp4-M	Dh44-M	0.837
peptides	male	-0.236326	nplp4-M	Dsk-M	0.344
peptides	male	0.019608	nplp4-M	Eaat2-M	0.941
peptides	male	0.457172	nplp4-M	Gpa2-M	0.0582
peptides	male	-0.261094	nplp4-M	Gpb5-M	0.294
peptides	male	0.098039	nplp4-M	Ilp3-M	0.699
peptides	male	0.389061	nplp4-M	ITP-M	0.111
peptides	male	0.01548	nplp4-M	Lk-M	0.954
peptides	male	-0.25903	nplp4-M	Mip-M	0.298
peptides	male	-0.583075	nplp4-M	Ms-M	0.0126
peptides	male	-0.159959	nplp4-M	natalisin-M	0.525
peptides	male	0.180599	nplp4-M	NPF-M	0.472
peptides	male	0.01548	nplp4-M	Nplp1-M	0.954
peptides	male	0.007224	nplp4-M	Nplp3-M	0.98
peptides	male	1	nplp4-M	Nplp4-M	1
peptides	male	-0.060888	nplp4-M	Orcokinin-M	0.811
peptides	male	-0.102167	nplp4-M	Pal2-M	0.686
peptides	male	-0.234262	nplp4-M	Phm-M	0.348
peptides	male	0.607843	nplp4-M	Proc-M	0.00872
peptides	male	0.075335	nplp4-M	RYa-M	0.767
peptides	male	0.312693	nplp4-M	SIFa-M	0.206
peptides	male	-0.500516	nplp4-M	sNPF-M	0.0363
peptides	male	0.192982	nplp4-M	sut2-M	0.441
peptides	male	-0.00516	nplp4-M	sut3-M	0.987
peptides	male	0.611971	nplp4-M	svr-M	0.00819
peptides	male	0.246646	nplp4-M	Tk-M	0.322
peptides	male	0.298246	nplp4-M	TrpA1-M	0.229
peptides	male	-0.128999	nplp4-M	VGlut2-M	0.609
peptides	male	-0.145511	nplp4-M	W1118-M	0.563
peptides	male	-0.166151	orcokinin-M	7B2-M	0.509
peptides	male	-0.157895	orcokinin-M	amon-M	0.53
peptides	male	-0.215686	orcokinin-M	AstA-M	0.388
peptides	male	0.215686	orcokinin-M	AstCC-M	0.388
peptides	male	-0.083591	orcokinin-M	AstC-M	0.742
peptides	male	0.434469	orcokinin-M	Burs-M	0.0731
peptides	male	-0.527348	orcokinin-M	CCHa1-M	0.0263
peptides	male	-0.558308	orcokinin-M	CCHa2-M	0.0177
peptides	male	0.376677	orcokinin-M	CG13248-M	0.124
peptides	male	0.021672	orcokinin-M	CG13743-M	0.934
peptides	male	0.011352	orcokinin-M	CG16700-M	0.967
peptides	male	0.023736	orcokinin-M	CG4991-M	0.928
peptides	male	0.581011	orcokinin-M	CG7272-M	0.013
peptides	male	0.170279	orcokinin-M	CNMa-M	0.498
peptides	male	-0.009288	orcokinin-M	Crz-M	0.974
peptides	male	0.164087	orcokinin-M	Dh31-M	0.514
peptides	male	0.089783	orcokinin-M	Dh44-M	0.723
peptides	male	0.230134	orcokinin-M	Dsk-M	0.357
peptides	male	0.768834	orcokinin-M	Eaat2-M	0.000294
peptides	male	-0.180599	orcokinin-M	Gpa2-M	0.472
peptides	male	0.131063	orcokinin-M	Gpb5-M	0.603
peptides	male	0.254902	orcokinin-M	Ilp3-M	0.306
peptides	male	-0.436533	orcokinin-M	ITP-M	0.0717
peptides	male	-0.696594	orcokinin-M	Lk-M	0.0018
peptides	male	0.19711	orcokinin-M	Mip-M	0.431
peptides	male	0.019608	orcokinin-M	Ms-M	0.941
peptides	male	-0.071207	orcokinin-M	natalisin-M	0.78
peptides	male	-0.149639	orcokinin-M	NPF-M	0.552
peptides	male	0.102167	orcokinin-M	Nplp1-M	0.686
peptides	male	0.21775	orcokinin-M	Nplp3-M	0.384
peptides	male	-0.060888	orcokinin-M	Nplp4-M	0.811
peptides	male	1	orcokinin-M	Orcokinin-M	1
peptides	male	0.444788	orcokinin-M	Pal2-M	0.066
peptides	male	-0.128999	orcokinin-M	Phm-M	0.609
peptides	male	-0.153767	orcokinin-M	Proc-M	0.541
peptides	male	-0.122807	orcokinin-M	RYa-M	0.627
peptides	male	-0.135191	orcokinin-M	SIFa-M	0.592
peptides	male	-0.091847	orcokinin-M	sNPF-M	0.717
peptides	male	-0.372549	orcokinin-M	sut2-M	0.129
peptides	male	0.034056	orcokinin-M	sut3-M	0.895
peptides	male	-0.465428	orcokinin-M	svr-M	0.0534
peptides	male	-0.465428	orcokinin-M	Tk-M	0.0534
peptides	male	-0.424149	orcokinin-M	TrpA1-M	0.0808
peptides	male	-0.007224	orcokinin-M	VGlut2-M	0.98
peptides	male	-0.595459	orcokinin-M	W1118-M	0.0105
peptides	male	0.399381	pal2-M	7B2-M	0.102
peptides	male	0.071207	pal2-M	amon-M	0.78
peptides	male	-0.624355	pal2-M	AstA-M	0.00673
peptides	male	-0.073271	pal2-M	AstCC-M	0.773
peptides	male	0.401445	pal2-M	AstC-M	0.0998
peptides	male	0.205366	pal2-M	Burs-M	0.412
peptides	male	-0.527348	pal2-M	CCHa1-M	0.0263
peptides	male	-0.397317	pal2-M	CCHa2-M	0.104
peptides	male	0.277606	pal2-M	CG13248-M	0.264
peptides	male	0.386997	pal2-M	CG13743-M	0.114
peptides	male	-0.01548	pal2-M	CG16700-M	0.954
peptides	male	0.073271	pal2-M	CG4991-M	0.773
peptides	male	-0.054696	pal2-M	CG7272-M	0.831
peptides	male	0.017544	pal2-M	CNMa-M	0.948
peptides	male	0.060888	pal2-M	Crz-M	0.811
peptides	male	-0.155831	pal2-M	Dh31-M	0.536
peptides	male	0.411765	pal2-M	Dh44-M	0.0908
peptides	male	0.221878	pal2-M	Dsk-M	0.375
peptides	male	0.438596	pal2-M	Eaat2-M	0.0702
peptides	male	-0.370485	pal2-M	Gpa2-M	0.131
peptides	male	-0.112487	pal2-M	Gpb5-M	0.656
peptides	male	0.622291	pal2-M	Ilp3-M	0.00696
peptides	male	-0.287926	pal2-M	ITP-M	0.246
peptides	male	-0.636739	pal2-M	Lk-M	0.00549
peptides	male	-0.128999	pal2-M	Mip-M	0.609
peptides	male	0.298246	pal2-M	Ms-M	0.229
peptides	male	0.22807	pal2-M	natalisin-M	0.361
peptides	male	0.135191	pal2-M	NPF-M	0.592
peptides	male	0.281734	pal2-M	Nplp1-M	0.256
peptides	male	0.27967	pal2-M	Nplp3-M	0.26
peptides	male	-0.102167	pal2-M	Nplp4-M	0.686
peptides	male	0.444788	pal2-M	Orcokinin-M	0.066
peptides	male	1	pal2-M	Pal2-M	1
peptides	male	0.378741	pal2-M	Phm-M	0.122
peptides	male	-0.261094	pal2-M	Proc-M	0.294
peptides	male	-0.110423	pal2-M	RYa-M	0.662
peptides	male	-0.287926	pal2-M	SIFa-M	0.246
peptides	male	0.073271	pal2-M	sNPF-M	0.773
peptides	male	0.038184	pal2-M	sut2-M	0.882
peptides	male	-0.054696	pal2-M	sut3-M	0.831
peptides	male	-0.287926	pal2-M	svr-M	0.246
peptides	male	-0.653251	pal2-M	Tk-M	0.00413
peptides	male	-0.667699	pal2-M	TrpA1-M	0.00318
peptides	male	0.093911	pal2-M	VGlut2-M	0.711
peptides	male	-0.795666	pal2-M	W1118-M	0.000112
peptides	male	0.729618	phm-M	7B2-M	0.000861
peptides	male	0.195046	phm-M	amon-M	0.436
peptides	male	-0.203302	phm-M	AstA-M	0.417
peptides	male	-0.438596	phm-M	AstCC-M	0.0702
peptides	male	0.098039	phm-M	AstC-M	0.699
peptides	male	0.001032	phm-M	Burs-M	1
peptides	male	-0.007224	phm-M	CCHa1-M	0.98
peptides	male	0.124871	phm-M	CCHa2-M	0.621
peptides	male	0.250774	phm-M	CG13248-M	0.314
peptides	male	0.318885	phm-M	CG13743-M	0.197
peptides	male	0.242518	phm-M	CG16700-M	0.331
peptides	male	0.306502	phm-M	CG4991-M	0.216
peptides	male	-0.616099	phm-M	CG7272-M	0.00767
peptides	male	-0.219814	phm-M	CNMa-M	0.379
peptides	male	0.168215	phm-M	Crz-M	0.503
peptides	male	0.001032	phm-M	Dh31-M	1
peptides	male	0.114551	phm-M	Dh44-M	0.65
peptides	male	0.145511	phm-M	Dsk-M	0.563
peptides	male	0.190918	phm-M	Eaat2-M	0.446
peptides	male	-0.457172	phm-M	Gpa2-M	0.0582
peptides	male	-0.312693	phm-M	Gpb5-M	0.206
peptides	male	0.21775	phm-M	Ilp3-M	0.384
peptides	male	-0.098039	phm-M	ITP-M	0.699
peptides	male	-0.128999	phm-M	Lk-M	0.609
peptides	male	-0.252838	phm-M	Mip-M	0.31
peptides	male	0.669763	phm-M	Ms-M	0.00306
peptides	male	0.444788	phm-M	natalisin-M	0.066
peptides	male	0.075335	phm-M	NPF-M	0.767
peptides	male	-0.21775	phm-M	Nplp1-M	0.384
peptides	male	-0.176471	phm-M	Nplp3-M	0.482
peptides	male	-0.234262	phm-M	Nplp4-M	0.348
peptides	male	-0.128999	phm-M	Orcokinin-M	0.609
peptides	male	0.378741	phm-M	Pal2-M	0.122
peptides	male	1	phm-M	Phm-M	1
peptides	male	-0.469556	phm-M	Proc-M	0.0511
peptides	male	0.27967	phm-M	RYa-M	0.26
peptides	male	-0.360165	phm-M	SIFa-M	0.143
peptides	male	-0.116615	phm-M	sNPF-M	0.644
peptides	male	0.275542	phm-M	sut2-M	0.267
peptides	male	-0.203302	phm-M	sut3-M	0.417
peptides	male	-0.093911	phm-M	svr-M	0.711
peptides	male	-0.356037	phm-M	Tk-M	0.147
peptides	male	-0.188854	phm-M	TrpA1-M	0.451
peptides	male	0.285862	phm-M	VGlut2-M	0.249
peptides	male	-0.095975	phm-M	W1118-M	0.705
peptides	male	-0.184727	proc-M	7B2-M	0.462
peptides	male	-0.034056	proc-M	amon-M	0.895
peptides	male	0.215686	proc-M	AstA-M	0.388
peptides	male	0.345717	proc-M	AstCC-M	0.16
peptides	male	-0.325077	proc-M	AstC-M	0.188
peptides	male	-0.003096	proc-M	Burs-M	0.993
peptides	male	0.252838	proc-M	CCHa1-M	0.31
peptides	male	0.122807	proc-M	CCHa2-M	0.627
peptides	male	-0.446852	proc-M	CG13248-M	0.0647
peptides	male	-0.157895	proc-M	CG13743-M	0.53
peptides	male	-0.341589	proc-M	CG16700-M	0.165
peptides	male	-0.339525	proc-M	CG4991-M	0.168
peptides	male	0.122807	proc-M	CG7272-M	0.627
peptides	male	-0.141383	proc-M	CNMa-M	0.575
peptides	male	0.106295	proc-M	Crz-M	0.674
peptides	male	-0.395253	proc-M	Dh31-M	0.106
peptides	male	-0.432405	proc-M	Dh44-M	0.0746
peptides	male	-0.312693	proc-M	Dsk-M	0.206
peptides	male	-0.124871	proc-M	Eaat2-M	0.621
peptides	male	0.865841	proc-M	Gpa2-M	0
peptides	male	-0.137255	proc-M	Gpb5-M	0.586
peptides	male	-0.294118	proc-M	Ilp3-M	0.235
peptides	male	0.114551	proc-M	ITP-M	0.65
peptides	male	0.019608	proc-M	Lk-M	0.941
peptides	male	-0.283798	proc-M	Mip-M	0.253
peptides	male	-0.669763	proc-M	Ms-M	0.00306
peptides	male	-0.343653	proc-M	natalisin-M	0.163
peptides	male	0.195046	proc-M	NPF-M	0.436
peptides	male	0.102167	proc-M	Nplp1-M	0.686
peptides	male	0.389061	proc-M	Nplp3-M	0.111
peptides	male	0.607843	proc-M	Nplp4-M	0.00872
peptides	male	-0.153767	proc-M	Orcokinin-M	0.541
peptides	male	-0.261094	proc-M	Pal2-M	0.294
peptides	male	-0.469556	proc-M	Phm-M	0.0511
peptides	male	1	proc-M	Proc-M	1
peptides	male	0.312693	proc-M	RYa-M	0.206
peptides	male	0.318885	proc-M	SIFa-M	0.197
peptides	male	0.011352	proc-M	sNPF-M	0.967
peptides	male	0.333333	proc-M	sut2-M	0.176
peptides	male	-0.131063	proc-M	sut3-M	0.603
peptides	male	0.591331	proc-M	svr-M	0.0112
peptides	male	0.626419	proc-M	Tk-M	0.00651
peptides	male	0.252838	proc-M	TrpA1-M	0.31
peptides	male	-0.137255	proc-M	VGlut2-M	0.586
peptides	male	0.023736	proc-M	W1118-M	0.928
peptides	male	0.333333	rya-M	7B2-M	0.176
peptides	male	0.331269	rya-M	amon-M	0.179
peptides	male	0.213622	rya-M	AstA-M	0.393
peptides	male	-0.215686	rya-M	AstCC-M	0.388
peptides	male	-0.339525	rya-M	AstC-M	0.168
peptides	male	0.467492	rya-M	Burs-M	0.0522
peptides	male	0.065015	rya-M	CCHa1-M	0.799
peptides	male	0.663571	rya-M	CCHa2-M	0.00343
peptides	male	0.085655	rya-M	CG13248-M	0.736
peptides	male	0.031992	rya-M	CG13743-M	0.902
peptides	male	0.050568	rya-M	CG16700-M	0.843
peptides	male	0.345717	rya-M	CG4991-M	0.16
peptides	male	-0.395253	rya-M	CG7272-M	0.106
peptides	male	-0.550052	rya-M	CNMa-M	0.0198
peptides	male	0.203302	rya-M	Crz-M	0.417
peptides	male	-0.318885	rya-M	Dh31-M	0.197
peptides	male	-0.477812	rya-M	Dh44-M	0.0467
peptides	male	-0.213622	rya-M	Dsk-M	0.393
peptides	male	0.22807	rya-M	Eaat2-M	0.361
peptides	male	0.042312	rya-M	Gpa2-M	0.869
peptides	male	-0.508772	rya-M	Gpb5-M	0.0329
peptides	male	-0.166151	rya-M	Ilp3-M	0.509
peptides	male	-0.349845	rya-M	ITP-M	0.155
peptides	male	-0.302374	rya-M	Lk-M	0.222
peptides	male	-0.453044	rya-M	Mip-M	0.0607
peptides	male	0.180599	rya-M	Ms-M	0.472
peptides	male	0.029928	rya-M	natalisin-M	0.908
peptides	male	0.077399	rya-M	NPF-M	0.761
peptides	male	-0.093911	rya-M	Nplp1-M	0.711
peptides	male	0.488132	rya-M	Nplp3-M	0.0417
peptides	male	0.075335	rya-M	Nplp4-M	0.767
peptides	male	-0.122807	rya-M	Orcokinin-M	0.627
peptides	male	-0.110423	rya-M	Pal2-M	0.662
peptides	male	0.27967	rya-M	Phm-M	0.26
peptides	male	0.312693	rya-M	Proc-M	0.206
peptides	male	1	rya-M	RYa-M	1
peptides	male	-0.211558	rya-M	SIFa-M	0.398
peptides	male	0.081527	rya-M	sNPF-M	0.748
peptides	male	0.55418	rya-M	sut2-M	0.0187
peptides	male	-0.374613	rya-M	sut3-M	0.126
peptides	male	0.277606	rya-M	svr-M	0.264
peptides	male	0.393189	rya-M	Tk-M	0.107
peptides	male	-0.052632	rya-M	TrpA1-M	0.837
peptides	male	0.436533	rya-M	VGlut2-M	0.0717
peptides	male	-0.137255	rya-M	W1118-M	0.586
peptides	male	-0.488132	sifa-M	7B2-M	0.0417
peptides	male	-0.172343	sifa-M	amon-M	0.493
peptides	male	-0.04644	sifa-M	AstA-M	0.856
peptides	male	0.45098	sifa-M	AstCC-M	0.062
peptides	male	-0.003096	sifa-M	AstC-M	0.993
peptides	male	-0.215686	sifa-M	Burs-M	0.388
peptides	male	0.180599	sifa-M	CCHa1-M	0.472
peptides	male	-0.250774	sifa-M	CCHa2-M	0.314
peptides	male	-0.446852	sifa-M	CG13248-M	0.0647
peptides	male	-0.166151	sifa-M	CG13743-M	0.509
peptides	male	-0.420021	sifa-M	CG16700-M	0.084
peptides	male	-0.836945	sifa-M	CG4991-M	1.3e-06
peptides	male	0.25903	sifa-M	CG7272-M	0.298
peptides	male	0.308566	sifa-M	CNMa-M	0.212
peptides	male	0.042312	sifa-M	Crz-M	0.869
peptides	male	-0.108359	sifa-M	Dh31-M	0.668
peptides	male	0.318885	sifa-M	Dh44-M	0.197
peptides	male	0.432405	sifa-M	Dsk-M	0.0746
peptides	male	-0.434469	sifa-M	Eaat2-M	0.0731
peptides	male	0.213622	sifa-M	Gpa2-M	0.393
peptides	male	-0.275542	sifa-M	Gpb5-M	0.267
peptides	male	-0.079463	sifa-M	Ilp3-M	0.754
peptides	male	0.669763	sifa-M	ITP-M	0.00306
peptides	male	0.31063	sifa-M	Lk-M	0.209
peptides	male	-0.25903	sifa-M	Mip-M	0.298
peptides	male	-0.647059	sifa-M	Ms-M	0.00461
peptides	male	-0.754386	sifa-M	natalisin-M	0.000452
peptides	male	0.698658	sifa-M	NPF-M	0.00173
peptides	male	0.599587	sifa-M	Nplp1-M	0.00988
peptides	male	-0.071207	sifa-M	Nplp3-M	0.78
peptides	male	0.312693	sifa-M	Nplp4-M	0.206
peptides	male	-0.135191	sifa-M	Orcokinin-M	0.592
peptides	male	-0.287926	sifa-M	Pal2-M	0.246
peptides	male	-0.360165	sifa-M	Phm-M	0.143
peptides	male	0.318885	sifa-M	Proc-M	0.197
peptides	male	-0.211558	sifa-M	RYa-M	0.398
peptides	male	1	sifa-M	SIFa-M	1
peptides	male	-0.108359	sifa-M	sNPF-M	0.668
peptides	male	-0.095975	sifa-M	sut2-M	0.705
peptides	male	0.067079	sifa-M	sut3-M	0.792
peptides	male	0.504644	sifa-M	svr-M	0.0346
peptides	male	-0.116615	sifa-M	Tk-M	0.644
peptides	male	0.50258	sifa-M	TrpA1-M	0.0354
peptides	male	-0.785346	sifa-M	VGlut2-M	0.000168
peptides	male	0.24871	sifa-M	W1118-M	0.318
peptides	male	0.164087	snpf-M	7B2-M	0.514
peptides	male	-0.083591	snpf-M	amon-M	0.742
peptides	male	-0.120743	snpf-M	AstA-M	0.633
peptides	male	-0.52322	snpf-M	AstCC-M	0.0277
peptides	male	0.192982	snpf-M	AstC-M	0.441
peptides	male	0.271414	snpf-M	Burs-M	0.275
peptides	male	-0.320949	snpf-M	CCHa1-M	0.194
peptides	male	0.314757	snpf-M	CCHa2-M	0.203
peptides	male	0.316821	snpf-M	CG13248-M	0.2
peptides	male	0.108359	snpf-M	CG13743-M	0.668
peptides	male	-0.04644	snpf-M	CG16700-M	0.856
peptides	male	0.343653	snpf-M	CG4991-M	0.163
peptides	male	-0.325077	snpf-M	CG7272-M	0.188
peptides	male	-0.001032	snpf-M	CNMa-M	1
peptides	male	-0.069143	snpf-M	Crz-M	0.786
peptides	male	0.267286	snpf-M	Dh31-M	0.282
peptides	male	-0.075335	snpf-M	Dh44-M	0.767
peptides	male	-0.188854	snpf-M	Dsk-M	0.451
peptides	male	-0.137255	snpf-M	Eaat2-M	0.586
peptides	male	0.104231	snpf-M	Gpa2-M	0.68
peptides	male	0.176471	snpf-M	Gpb5-M	0.482
peptides	male	0.029928	snpf-M	Ilp3-M	0.908
peptides	male	-0.180599	snpf-M	ITP-M	0.472
peptides	male	-0.05676	snpf-M	Lk-M	0.824
peptides	male	-0.182663	snpf-M	Mip-M	0.467
peptides	male	-0.009288	snpf-M	Ms-M	0.974
peptides	male	0.149639	snpf-M	natalisin-M	0.552
peptides	male	0.095975	snpf-M	NPF-M	0.705
peptides	male	0.192982	snpf-M	Nplp1-M	0.441
peptides	male	0.091847	snpf-M	Nplp3-M	0.717
peptides	male	-0.500516	snpf-M	Nplp4-M	0.0363
peptides	male	-0.091847	snpf-M	Orcokinin-M	0.717
peptides	male	0.073271	snpf-M	Pal2-M	0.773
peptides	male	-0.116615	snpf-M	Phm-M	0.644
peptides	male	0.011352	snpf-M	Proc-M	0.967
peptides	male	0.081527	snpf-M	RYa-M	0.748
peptides	male	-0.108359	snpf-M	SIFa-M	0.668
peptides	male	1	snpf-M	sNPF-M	1
peptides	male	0.162023	snpf-M	sut2-M	0.519
peptides	male	0.124871	snpf-M	sut3-M	0.621
peptides	male	-0.137255	snpf-M	svr-M	0.586
peptides	male	0.139319	snpf-M	Tk-M	0.58
peptides	male	0.044376	snpf-M	TrpA1-M	0.863
peptides	male	0.155831	snpf-M	VGlut2-M	0.536
peptides	male	0.007224	snpf-M	W1118-M	0.98
peptides	male	0.473684	sut2-M	7B2-M	0.0489
peptides	male	0.576883	sut2-M	amon-M	0.0137
peptides	male	-0.184727	sut2-M	AstA-M	0.462
peptides	male	-0.143447	sut2-M	AstCC-M	0.569
peptides	male	0.034056	sut2-M	AstC-M	0.895
peptides	male	0.133127	sut2-M	Burs-M	0.598
peptides	male	0.178535	sut2-M	CCHa1-M	0.477
peptides	male	0.498452	sut2-M	CCHa2-M	0.0371
peptides	male	0.089783	sut2-M	CG13248-M	0.723
peptides	male	0.479876	sut2-M	CG13743-M	0.0457
peptides	male	-0.075335	sut2-M	CG16700-M	0.767
peptides	male	0.042312	sut2-M	CG4991-M	0.869
peptides	male	-0.457172	sut2-M	CG7272-M	0.0582
peptides	male	-0.384933	sut2-M	CNMa-M	0.116
peptides	male	0.353973	sut2-M	Crz-M	0.15
peptides	male	-0.663571	sut2-M	Dh31-M	0.00343
peptides	male	-0.205366	sut2-M	Dh44-M	0.412
peptides	male	-0.335397	sut2-M	Dsk-M	0.174
peptides	male	-0.118679	sut2-M	Eaat2-M	0.638
peptides	male	0.106295	sut2-M	Gpa2-M	0.674
peptides	male	-0.442724	sut2-M	Gpb5-M	0.0674
peptides	male	0.098039	sut2-M	Ilp3-M	0.699
peptides	male	-0.021672	sut2-M	ITP-M	0.934
peptides	male	-0.153767	sut2-M	Lk-M	0.541
peptides	male	-0.504644	sut2-M	Mip-M	0.0346
peptides	male	-0.122807	sut2-M	Ms-M	0.627
peptides	male	-0.029928	sut2-M	natalisin-M	0.908
peptides	male	0.384933	sut2-M	NPF-M	0.116
peptides	male	-0.027864	sut2-M	Nplp1-M	0.915
peptides	male	0.195046	sut2-M	Nplp3-M	0.436
peptides	male	0.192982	sut2-M	Nplp4-M	0.441
peptides	male	-0.372549	sut2-M	Orcokinin-M	0.129
peptides	male	0.038184	sut2-M	Pal2-M	0.882
peptides	male	0.275542	sut2-M	Phm-M	0.267
peptides	male	0.333333	sut2-M	Proc-M	0.176
peptides	male	0.55418	sut2-M	RYa-M	0.0187
peptides	male	-0.095975	sut2-M	SIFa-M	0.705
peptides	male	0.162023	sut2-M	sNPF-M	0.519
peptides	male	1	sut2-M	sut2-M	1
peptides	male	-0.663571	sut2-M	sut3-M	0.00343
peptides	male	0.24871	sut2-M	svr-M	0.318
peptides	male	0.405573	sut2-M	Tk-M	0.0961
peptides	male	0.021672	sut2-M	TrpA1-M	0.934
peptides	male	0.560372	sut2-M	VGlut2-M	0.0172
peptides	male	-0.186791	sut2-M	W1118-M	0.456
peptides	male	-0.205366	sut3-M	7B2-M	0.412
peptides	male	-0.826625	sut3-M	amon-M	1.63e-05
peptides	male	-0.044376	sut3-M	AstA-M	0.863
peptides	male	-0.166151	sut3-M	AstCC-M	0.509
peptides	male	-0.003096	sut3-M	AstC-M	0.993
peptides	male	-0.001032	sut3-M	Burs-M	1
peptides	male	-0.170279	sut3-M	CCHa1-M	0.498
peptides	male	-0.223942	sut3-M	CCHa2-M	0.37
peptides	male	-0.298246	sut3-M	CG13248-M	0.229
peptides	male	-0.601651	sut3-M	CG13743-M	0.00958
peptides	male	0.446852	sut3-M	CG16700-M	0.0647
peptides	male	-0.089783	sut3-M	CG4991-M	0.723
peptides	male	0.135191	sut3-M	CG7272-M	0.592
peptides	male	0.442724	sut3-M	CNMa-M	0.0674
peptides	male	-0.853457	sut3-M	Crz-M	0
peptides	male	0.384933	sut3-M	Dh31-M	0.116
peptides	male	0.069143	sut3-M	Dh44-M	0.786
peptides	male	-0.034056	sut3-M	Dsk-M	0.895
peptides	male	-0.065015	sut3-M	Eaat2-M	0.799
peptides	male	0.098039	sut3-M	Gpa2-M	0.699
peptides	male	0.159959	sut3-M	Gpb5-M	0.525
peptides	male	0.155831	sut3-M	Ilp3-M	0.536
peptides	male	0.100103	sut3-M	ITP-M	0.693
peptides	male	0.261094	sut3-M	Lk-M	0.294
peptides	male	0.05676	sut3-M	Mip-M	0.824
peptides	male	-0.060888	sut3-M	Ms-M	0.811
peptides	male	0.079463	sut3-M	natalisin-M	0.754
peptides	male	-0.205366	sut3-M	NPF-M	0.412
peptides	male	0.232198	sut3-M	Nplp1-M	0.352
peptides	male	-0.104231	sut3-M	Nplp3-M	0.68
peptides	male	-0.00516	sut3-M	Nplp4-M	0.987
peptides	male	0.034056	sut3-M	Orcokinin-M	0.895
peptides	male	-0.054696	sut3-M	Pal2-M	0.831
peptides	male	-0.203302	sut3-M	Phm-M	0.417
peptides	male	-0.131063	sut3-M	Proc-M	0.603
peptides	male	-0.374613	sut3-M	RYa-M	0.126
peptides	male	0.067079	sut3-M	SIFa-M	0.792
peptides	male	0.124871	sut3-M	sNPF-M	0.621
peptides	male	-0.663571	sut3-M	sut2-M	0.00343
peptides	male	1	sut3-M	sut3-M	1
peptides	male	0.195046	sut3-M	svr-M	0.436
peptides	male	-0.120743	sut3-M	Tk-M	0.633
peptides	male	0.395253	sut3-M	TrpA1-M	0.106
peptides	male	-0.372549	sut3-M	VGlut2-M	0.129
peptides	male	0.178535	sut3-M	W1118-M	0.477
peptides	male	-0.0258	svr-M	7B2-M	0.921
peptides	male	-0.21775	svr-M	amon-M	0.384
peptides	male	0.114551	svr-M	AstA-M	0.65
peptides	male	0.201238	svr-M	AstCC-M	0.422
peptides	male	-0.221878	svr-M	AstC-M	0.375
peptides	male	-0.050568	svr-M	Burs-M	0.843
peptides	male	0.345717	svr-M	CCHa1-M	0.16
peptides	male	0.240454	svr-M	CCHa2-M	0.335
peptides	male	-0.733746	svr-M	CG13248-M	0.000779
peptides	male	-0.143447	svr-M	CG13743-M	0.569
peptides	male	0.052632	svr-M	CG16700-M	0.837
peptides	male	-0.459236	svr-M	CG4991-M	0.0569
peptides	male	-0.112487	svr-M	CG7272-M	0.656
peptides	male	-0.131063	svr-M	CNMa-M	0.603
peptides	male	-0.232198	svr-M	Crz-M	0.352
peptides	male	-0.446852	svr-M	Dh31-M	0.0647
peptides	male	-0.071207	svr-M	Dh44-M	0.78
peptides	male	0.062951	svr-M	Dsk-M	0.805
peptides	male	-0.275542	svr-M	Eaat2-M	0.267
peptides	male	0.444788	svr-M	Gpa2-M	0.066
peptides	male	-0.585139	svr-M	Gpb5-M	0.0122
peptides	male	-0.213622	svr-M	Ilp3-M	0.393
peptides	male	0.417957	svr-M	ITP-M	0.0857
peptides	male	0.263158	svr-M	Lk-M	0.29
peptides	male	-0.601651	svr-M	Mip-M	0.00958
peptides	male	-0.415893	svr-M	Ms-M	0.0874
peptides	male	-0.358101	svr-M	natalisin-M	0.145
peptides	male	0.494324	svr-M	NPF-M	0.0389
peptides	male	0.25903	svr-M	Nplp1-M	0.298
peptides	male	0.034056	svr-M	Nplp3-M	0.895
peptides	male	0.611971	svr-M	Nplp4-M	0.00819
peptides	male	-0.465428	svr-M	Orcokinin-M	0.0534
peptides	male	-0.287926	svr-M	Pal2-M	0.246
peptides	male	-0.093911	svr-M	Phm-M	0.711
peptides	male	0.591331	svr-M	Proc-M	0.0112
peptides	male	0.277606	svr-M	RYa-M	0.264
peptides	male	0.504644	svr-M	SIFa-M	0.0346
peptides	male	-0.137255	svr-M	sNPF-M	0.586
peptides	male	0.24871	svr-M	sut2-M	0.318
peptides	male	0.195046	svr-M	sut3-M	0.436
peptides	male	1	svr-M	svr-M	1
peptides	male	0.320949	svr-M	Tk-M	0.194
peptides	male	0.640867	svr-M	TrpA1-M	0.00512
peptides	male	-0.358101	svr-M	VGlut2-M	0.145
peptides	male	0.155831	svr-M	W1118-M	0.536
peptides	male	-0.052632	tk-M	7B2-M	0.837
peptides	male	0.071207	tk-M	amon-M	0.78
peptides	male	0.504644	tk-M	AstA-M	0.0346
peptides	male	0.019608	tk-M	AstCC-M	0.941
peptides	male	-0.384933	tk-M	AstC-M	0.116
peptides	male	-0.095975	tk-M	Burs-M	0.705
peptides	male	0.444788	tk-M	CCHa1-M	0.066
peptides	male	0.521156	tk-M	CCHa2-M	0.0284
peptides	male	-0.234262	tk-M	CG13248-M	0.348
peptides	male	-0.213622	tk-M	CG13743-M	0.393
peptides	male	-0.034056	tk-M	CG16700-M	0.895
peptides	male	0.124871	tk-M	CG4991-M	0.621
peptides	male	-0.04644	tk-M	CG7272-M	0.856
peptides	male	-0.345717	tk-M	CNMa-M	0.16
peptides	male	-0.079463	tk-M	Crz-M	0.754
peptides	male	-0.180599	tk-M	Dh31-M	0.472
peptides	male	-0.642931	tk-M	Dh44-M	0.00495
peptides	male	-0.717234	tk-M	Dsk-M	0.00115
peptides	male	-0.362229	tk-M	Eaat2-M	0.14
peptides	male	0.661507	tk-M	Gpa2-M	0.00357
peptides	male	0.126935	tk-M	Gpb5-M	0.615
peptides	male	-0.496388	tk-M	Ilp3-M	0.038
peptides	male	0.038184	tk-M	ITP-M	0.882
peptides	male	0.364293	tk-M	Lk-M	0.138
peptides	male	0.013416	tk-M	Mip-M	0.961
peptides	male	-0.384933	tk-M	Ms-M	0.116
peptides	male	-0.009288	tk-M	natalisin-M	0.974
peptides	male	-0.263158	tk-M	NPF-M	0.29
peptides	male	-0.382869	tk-M	Nplp1-M	0.118
peptides	male	0.052632	tk-M	Nplp3-M	0.837
peptides	male	0.246646	tk-M	Nplp4-M	0.322
peptides	male	-0.465428	tk-M	Orcokinin-M	0.0534
peptides	male	-0.653251	tk-M	Pal2-M	0.00413
peptides	male	-0.356037	tk-M	Phm-M	0.147
peptides	male	0.626419	tk-M	Proc-M	0.00651
peptides	male	0.393189	tk-M	RYa-M	0.107
peptides	male	-0.116615	tk-M	SIFa-M	0.644
peptides	male	0.139319	tk-M	sNPF-M	0.58
peptides	male	0.405573	tk-M	sut2-M	0.0961
peptides	male	-0.120743	tk-M	sut3-M	0.633
peptides	male	0.320949	tk-M	svr-M	0.194
peptides	male	1	tk-M	Tk-M	1
peptides	male	0.358101	tk-M	TrpA1-M	0.145
peptides	male	0.318885	tk-M	VGlut2-M	0.197
peptides	male	0.444788	tk-M	W1118-M	0.066
peptides	male	-0.126935	trpa1-M	7B2-M	0.615
peptides	male	-0.364293	trpa1-M	amon-M	0.138
peptides	male	0.128999	trpa1-M	AstA-M	0.609
peptides	male	-0.112487	trpa1-M	AstCC-M	0.656
peptides	male	-0.343653	trpa1-M	AstC-M	0.163
peptides	male	-0.178535	trpa1-M	Burs-M	0.477
peptides	male	0.399381	trpa1-M	CCHa1-M	0.102
peptides	male	0.23839	trpa1-M	CCHa2-M	0.339
peptides	male	-0.436533	trpa1-M	CG13248-M	0.0717
peptides	male	-0.327141	trpa1-M	CG13743-M	0.185
peptides	male	0.203302	trpa1-M	CG16700-M	0.417
peptides	male	-0.382869	trpa1-M	CG4991-M	0.118
peptides	male	-0.042312	trpa1-M	CG7272-M	0.869
peptides	male	0.265222	trpa1-M	CNMa-M	0.286
peptides	male	-0.413829	trpa1-M	Crz-M	0.0891
peptides	male	0.03612	trpa1-M	Dh31-M	0.889
peptides	male	-0.213622	trpa1-M	Dh44-M	0.393
peptides	male	-0.069143	trpa1-M	Dsk-M	0.786
peptides	male	-0.384933	trpa1-M	Eaat2-M	0.116
peptides	male	0.393189	trpa1-M	Gpa2-M	0.107
peptides	male	-0.26935	trpa1-M	Gpb5-M	0.279
peptides	male	-0.242518	trpa1-M	Ilp3-M	0.331
peptides	male	0.457172	trpa1-M	ITP-M	0.0582
peptides	male	0.552116	trpa1-M	Lk-M	0.0192
peptides	male	-0.356037	trpa1-M	Mip-M	0.147
peptides	male	-0.459236	trpa1-M	Ms-M	0.0569
peptides	male	-0.292054	trpa1-M	natalisin-M	0.239
peptides	male	0.316821	trpa1-M	NPF-M	0.2
peptides	male	0.067079	trpa1-M	Nplp1-M	0.792
peptides	male	-0.395253	trpa1-M	Nplp3-M	0.106
peptides	male	0.298246	trpa1-M	Nplp4-M	0.229
peptides	male	-0.424149	trpa1-M	Orcokinin-M	0.0808
peptides	male	-0.667699	trpa1-M	Pal2-M	0.00318
peptides	male	-0.188854	trpa1-M	Phm-M	0.451
peptides	male	0.252838	trpa1-M	Proc-M	0.31
peptides	male	-0.052632	trpa1-M	RYa-M	0.837
peptides	male	0.50258	trpa1-M	SIFa-M	0.0354
peptides	male	0.044376	trpa1-M	sNPF-M	0.863
peptides	male	0.021672	trpa1-M	sut2-M	0.934
peptides	male	0.395253	trpa1-M	sut3-M	0.106
peptides	male	0.640867	trpa1-M	svr-M	0.00512
peptides	male	0.358101	trpa1-M	Tk-M	0.145
peptides	male	1	trpa1-M	TrpA1-M	1
peptides	male	-0.298246	trpa1-M	VGlut2-M	0.229
peptides	male	0.589267	trpa1-M	W1118-M	0.0115
peptides	male	0.453044	vglut2-M	7B2-M	0.0607
peptides	male	0.424149	vglut2-M	amon-M	0.0808
peptides	male	-0.120743	vglut2-M	AstA-M	0.633
peptides	male	-0.465428	vglut2-M	AstCC-M	0.0534
peptides	male	0.044376	vglut2-M	AstC-M	0.863
peptides	male	0.360165	vglut2-M	Burs-M	0.143
peptides	male	-0.116615	vglut2-M	CCHa1-M	0.644
peptides	male	0.49226	vglut2-M	CCHa2-M	0.0398
peptides	male	0.473684	vglut2-M	CG13248-M	0.0489
peptides	male	0.285862	vglut2-M	CG13743-M	0.249
peptides	male	0.395253	vglut2-M	CG16700-M	0.106
peptides	male	0.649123	vglut2-M	CG4991-M	0.00444
peptides	male	-0.378741	vglut2-M	CG7272-M	0.122
peptides	male	-0.267286	vglut2-M	CNMa-M	0.282
peptides	male	0.079463	vglut2-M	Crz-M	0.754
peptides	male	-0.265222	vglut2-M	Dh31-M	0.286
peptides	male	-0.384933	vglut2-M	Dh44-M	0.116
peptides	male	-0.566563	vglut2-M	Dsk-M	0.0158
peptides	male	0.31063	vglut2-M	Eaat2-M	0.209
peptides	male	-0.203302	vglut2-M	Gpa2-M	0.417
peptides	male	-0.003096	vglut2-M	Gpb5-M	0.993
peptides	male	0.213622	vglut2-M	Ilp3-M	0.393
peptides	male	-0.564499	vglut2-M	ITP-M	0.0163
peptides	male	-0.370485	vglut2-M	Lk-M	0.131
peptides	male	-0.029928	vglut2-M	Mip-M	0.908
peptides	male	0.374613	vglut2-M	Ms-M	0.126
peptides	male	0.508772	vglut2-M	natalisin-M	0.0329
peptides	male	-0.362229	vglut2-M	NPF-M	0.14
peptides	male	-0.417957	vglut2-M	Nplp1-M	0.0857
peptides	male	0.186791	vglut2-M	Nplp3-M	0.456
peptides	male	-0.128999	vglut2-M	Nplp4-M	0.609
peptides	male	-0.007224	vglut2-M	Orcokinin-M	0.98
peptides	male	0.093911	vglut2-M	Pal2-M	0.711
peptides	male	0.285862	vglut2-M	Phm-M	0.249
peptides	male	-0.137255	vglut2-M	Proc-M	0.586
peptides	male	0.436533	vglut2-M	RYa-M	0.0717
peptides	male	-0.785346	vglut2-M	SIFa-M	0.000168
peptides	male	0.155831	vglut2-M	sNPF-M	0.536
peptides	male	0.560372	vglut2-M	sut2-M	0.0172
peptides	male	-0.372549	vglut2-M	sut3-M	0.129
peptides	male	-0.358101	vglut2-M	svr-M	0.145
peptides	male	0.318885	vglut2-M	Tk-M	0.197
peptides	male	-0.298246	vglut2-M	TrpA1-M	0.229
peptides	male	1	vglut2-M	VGlut2-M	1
peptides	male	-0.292054	vglut2-M	W1118-M	0.239
peptides	male	-0.133127	w1118-M	7B2-M	0.598
peptides	male	-0.114551	w1118-M	amon-M	0.65
peptides	male	0.591331	w1118-M	AstA-M	0.0112
peptides	male	-0.087719	w1118-M	AstCC-M	0.729
peptides	male	-0.296182	w1118-M	AstC-M	0.232
peptides	male	-0.583075	w1118-M	Burs-M	0.0126
peptides	male	0.609907	w1118-M	CCHa1-M	0.00845
peptides	male	0.23839	w1118-M	CCHa2-M	0.339
peptides	male	-0.199174	w1118-M	CG13248-M	0.427
peptides	male	-0.333333	w1118-M	CG13743-M	0.176
peptides	male	-0.149639	w1118-M	CG16700-M	0.552
peptides	male	-0.038184	w1118-M	CG4991-M	0.882
peptides	male	-0.087719	w1118-M	CG7272-M	0.729
peptides	male	-0.019608	w1118-M	CNMa-M	0.941
peptides	male	-0.083591	w1118-M	Crz-M	0.742
peptides	male	0.484004	w1118-M	Dh31-M	0.0437
peptides	male	-0.275542	w1118-M	Dh44-M	0.267
peptides	male	-0.151703	w1118-M	Dsk-M	0.547
peptides	male	-0.638803	w1118-M	Eaat2-M	0.0053
[truncated: 26 more rows]
[truncated: 50 more columns]

## Sheet: Females only, short list only
GeneSet	Sex	rS	Gene1	Gene2	pval				7B2-F	amon-F	AstA-F	AstCC-F	AstC-F	Burs-F	CCHa1-F	CCHa2-F	CG13248-F	CG13743-F	CG16700-F	CG4991-F	CG7272-F	CNMa-F	Crz-F	Dh31-F	Dh44-F	Dsk-F	Eaat2-F	Gpa2-F	Gpb5-F	Ilp3-F	ITP-F	Lk-F	Mip-F	Ms-F	natalisin-F	NPF-F	Nplp1-F	Nplp3-F	Nplp4-F	Orcokinin-F	Pal2-F	Phm-F	Proc-F	RYa-F	SIFa-F	sNPF-F	sut2-F	sut3-F	svr-F
peptides	female	1	7b2-F	7B2-F	1			7b2-F	1	-0.199174	-0.417957	-0.052632	-0.104231	0.007224	-0.211558	-0.180599	0.019608	-0.642931	-0.409701	-0.050568	0.250774	0.345717	-0.706914	0.351909	0.03612	0.201238	0.44066	-0.21775	-0.395253	-0.157895	-0.05676	-0.199174	-0.333333	-0.021672	-0.0258	-0.589267	0.226006	0.312693	-0.391125	0.314757	0.159959	0.312693	0.473684	0.093911	-0.236326	0.256966	-0.108359	0.31063	0.252838
peptides	female	-0.199174	7b2-F	amon-F	0.427			amon-F	-0.199174	1	-0.484004	-0.190918	-0.048504	0.155831	-0.083591	0.093911	0.128999	0.083591	-0.219814	0.213622	0.281734	0.0258	0.52322	0.102167	-0.52322	0.252838	0.386997	-0.477812	-0.048504	0.521156	0.192982	-0.172343	0.436533	-0.20743	0.403509	0.236326	0.467492	0.448916	-0.296182	0.380805	0.23839	0.405573	-0.23839	-0.215686	-0.180599	-0.444788	0.081527	-0.372549	-0.727554
peptides	female	-0.417957	7b2-F	AstA-F	0.0857			asta-F	-0.417957	-0.484004	1	0.374613	0.192982	0.031992	0.399381	0.013416	-0.353973	0.304438	0.640867	-0.432405	-0.209494	0.023736	0.137255	-0.541796	0.118679	-0.308566	-0.721362	0.230134	-0.108359	0.009288	-0.327141	0.188854	-0.003096	0.570691	-0.595459	0.062951	-0.226006	-0.199174	0.547988	-0.53354	-0.411765	-0.411765	0.089783	0.21775	0.265222	0.04644	0.368421	0.143447	0.562436
peptides	female	-0.052632	7b2-F	AstCC-F	0.837			astcc-F	-0.052632	-0.190918	0.374613	1	0.095975	-0.285862	0.275542	-0.017544	-0.663571	-0.058824	0.372549	-0.574819	-0.19711	0.498452	-0.091847	-0.566563	0.067079	-0.192982	-0.27967	0.052632	-0.110423	-0.108359	-0.386997	0.411765	-0.205366	0.320949	-0.391125	-0.226006	-0.382869	-0.151703	0.504644	-0.360165	-0.252838	-0.079463	0.506708	0.085655	-0.172343	-0.273478	0.469556	0.27967	0.314757
peptides	female	-0.104231	7b2-F	AstC-F	0.68			astc-F	-0.104231	-0.048504	0.192982	0.095975	1	0.087719	0.285862	0.669763	-0.537668	-0.432405	0.017544	-0.640867	-0.657379	-0.087719	0.252838	-0.223942	0.252838	-0.273478	-0.267286	-0.19711	-0.438596	0.426213	0.366357	0.176471	-0.525284	-0.081527	-0.360165	0.089783	0.382869	0.021672	-0.362229	-0.077399	-0.23839	-0.104231	0.009288	-0.211558	0.669763	-0.05676	0.157895	0.182663	0.415893
peptides	female	0.007224	7b2-F	Burs-F	0.98			burs-F	0.007224	0.155831	0.031992	-0.285862	0.087719	1	-0.618163	-0.382869	0.244582	0.281734	0.048504	0.069143	0.085655	0.100103	-0.054696	-0.042312	-0.490196	-0.275542	0.184727	-0.401445	-0.176471	0.475748	0.333333	-0.706914	-0.001032	0.038184	0.079463	-0.131063	0.486068	0.178535	-0.05676	0.26935	0.358101	0.494324	0.178535	-0.232198	0.281734	0.017544	-0.457172	-0.017544	0.077399
peptides	female	-0.211558	7b2-F	CCHa1-F	0.398			ccha1-F	-0.211558	-0.083591	0.399381	0.275542	0.285862	-0.618163	1	0.271414	-0.498452	-0.273478	0.343653	-0.5129	-0.186791	-0.05676	0.213622	-0.135191	0.401445	-0.219814	-0.692466	0.314757	-0.019608	-0.128999	-0.211558	0.696594	0.164087	0.029928	-0.444788	-0.083591	-0.0258	-0.031992	0.133127	-0.442724	-0.655315	-0.380805	0.003096	0.034056	0.186791	-0.052632	0.413829	0.283798	0.118679
peptides	female	-0.180599	7b2-F	CCHa2-F	0.472			ccha2-F	-0.180599	0.093911	0.013416	-0.017544	0.669763	-0.382869	0.271414	1	-0.370485	-0.358101	-0.102167	-0.273478	-0.393189	-0.312693	0.44066	-0.089783	0.180599	0.325077	-0.023736	-0.106295	-0.335397	0.199174	0.23839	0.292054	-0.378741	0.052632	-0.184727	0.506708	0.017544	0.048504	-0.360165	-0.081527	-0.281734	-0.372549	-0.380805	0.141383	0.234262	-0.170279	0.490196	-0.209494	0.133127
peptides	female	0.019608	7b2-F	CG13248-F	0.941			cg13248-F	0.019608	0.128999	-0.353973	-0.663571	-0.537668	0.244582	-0.498452	-0.370485	1	0.327141	-0.434469	0.849329	0.473684	-0.397317	-0.192982	0.444788	-0.20743	0.246646	0.413829	0.050568	0.304438	-0.133127	-0.03612	-0.455108	0.28999	-0.25903	0.626419	0.349845	0.029928	-0.075335	-0.209494	0.242518	0.504644	-0.023736	-0.356037	0.137255	-0.120743	0.360165	-0.506708	-0.484004	-0.448916
peptides	female	-0.642931	7b2-F	CG13743-F	0.00495			cg13743-F	-0.642931	0.083591	0.304438	-0.058824	-0.432405	0.281734	-0.273478	-0.358101	0.327141	1	0.292054	0.430341	0.089783	-0.106295	0.362229	-0.287926	-0.271414	0.079463	-0.058824	0.131063	0.384933	0.001032	-0.203302	-0.415893	0.53354	0.21775	0.186791	0.374613	-0.21775	-0.420021	0.488132	-0.106295	0.19711	-0.029928	-0.22807	-0.104231	-0.044376	-0.186791	-0.21775	-0.490196	-0.190918
peptides	female	-0.409701	7b2-F	CG16700-F	0.0926			cg16700-F	-0.409701	-0.219814	0.640867	0.372549	0.017544	0.048504	0.343653	-0.102167	-0.434469	0.292054	1	-0.407637	-0.104231	-0.029928	0.075335	-0.417957	0.003096	-0.312693	-0.729618	0.382869	-0.118679	-0.087719	-0.114551	0.242518	0.067079	0.47162	-0.655315	-0.085655	-0.343653	-0.188854	0.661507	-0.50258	-0.585139	-0.24871	0.339525	0.180599	0.19711	-0.201238	0.389061	0.246646	0.339525
peptides	female	-0.050568	7b2-F	CG4991-F	0.843			cg4991-F	-0.050568	0.213622	-0.432405	-0.574819	-0.640867	0.069143	-0.5129	-0.273478	0.849329	0.430341	-0.407637	1	0.459236	-0.438596	-0.073271	0.244582	-0.201238	0.384933	0.55418	0.133127	0.399381	-0.273478	-0.153767	-0.469556	0.401445	-0.139319	0.566563	0.436533	-0.178535	-0.114551	-0.052632	0.22807	0.614035	-0.118679	-0.521156	0.147575	-0.405573	0.01548	-0.347781	-0.556244	-0.541796
peptides	female	0.250774	7b2-F	CG7272-F	0.314			cg7272-F	0.250774	0.281734	-0.209494	-0.19711	-0.657379	0.085655	-0.186791	-0.393189	0.473684	0.089783	-0.104231	0.459236	1	-0.091847	-0.201238	0.174407	-0.605779	0.312693	0.358101	0.0258	0.118679	-0.166151	-0.213622	-0.30031	0.572755	0.03612	0.188854	-0.034056	-0.087719	0.304438	0.182663	-0.108359	0.075335	0.04644	-0.102167	0.422085	-0.673891	-0.029928	0.060888	-0.246646	-0.31063
peptides	female	0.345717	7b2-F	CNMa-F	0.16			cnma-F	0.345717	0.0258	0.023736	0.498452	-0.087719	0.100103	-0.05676	-0.312693	-0.397317	-0.106295	-0.029928	-0.438596	-0.091847	1	-0.133127	0.126935	-0.118679	-0.153767	0.05676	-0.576883	-0.27967	0.360165	-0.151703	0.0258	-0.093911	0.242518	-0.124871	-0.690402	0.296182	0.382869	0.023736	0.436533	0.040248	0.719298	0.651187	-0.420021	-0.155831	-0.007224	0.007224	0.490196	0.007224
peptides	female	-0.706914	7b2-F	Crz-F	0.00145			crz-F	-0.706914	0.52322	0.137255	-0.091847	0.252838	-0.054696	0.213622	0.44066	-0.192982	0.362229	0.075335	-0.073271	-0.201238	-0.133127	1	-0.145511	-0.102167	0.184727	-0.159959	-0.184727	0.199174	0.519092	0.349845	0.118679	0.384933	-0.126935	0.192982	0.488132	0.166151	0.118679	-0.058824	-0.007224	-0.226006	0.021672	-0.574819	-0.26935	0.170279	-0.230134	0.230134	-0.411765	-0.353973
peptides	female	0.351909	7b2-F	Dh31-F	0.152			dh31-F	0.351909	0.102167	-0.541796	-0.566563	-0.223942	-0.042312	-0.135191	-0.089783	0.444788	-0.287926	-0.417957	0.244582	0.174407	0.126935	-0.145511	1	0.048504	0.110423	0.203302	-0.236326	-0.00516	0.180599	0.345717	0.031992	0.007224	-0.366357	0.349845	-0.240454	0.331269	0.430341	-0.560372	0.597523	-0.011352	0.422085	-0.017544	-0.28999	0.048504	0.550052	-0.384933	0.174407	-0.4613
peptides	female	0.03612	7b2-F	Dh44-F	0.889			dh44-F	0.03612	-0.52322	0.118679	0.067079	0.252838	-0.490196	0.401445	0.180599	-0.20743	-0.271414	0.003096	-0.201238	-0.605779	-0.118679	-0.102167	0.048504	1	-0.141383	-0.473684	0.298246	0.184727	-0.335397	0.017544	0.504644	-0.271414	-0.263158	-0.112487	-0.060888	-0.205366	-0.378741	-0.050568	-0.21775	-0.244582	-0.374613	0.009288	0.001032	0.364293	0.442724	0.017544	0.263158	0.21775
peptides	female	0.201238	7b2-F	Dsk-F	0.422			dsk-F	0.201238	0.252838	-0.308566	-0.192982	-0.273478	-0.275542	-0.219814	0.325077	0.246646	0.079463	-0.312693	0.384933	0.312693	-0.153767	0.184727	0.110423	-0.141383	1	0.486068	-0.137255	-0.157895	-0.058824	-0.03612	-0.27967	0.133127	0.087719	0.335397	0.4613	-0.081527	0.021672	-0.308566	0.116615	0.040248	-0.102167	-0.250774	0.316821	-0.296182	0.021672	0.246646	-0.729618	-0.141383
peptides	female	0.44066	7b2-F	Eaat2-F	0.0688			eaat2-F	0.44066	0.386997	-0.721362	-0.27967	-0.267286	0.184727	-0.692466	-0.023736	0.413829	-0.058824	-0.729618	0.55418	0.358101	0.05676	-0.159959	0.203302	-0.473684	0.486068	1	-0.374613	-0.042312	0.034056	0.017544	-0.570691	-0.042312	-0.118679	0.55418	0.095975	0.172343	0.211558	-0.411765	0.547988	0.713106	0.358101	-0.178535	-0.027864	-0.490196	-0.232198	-0.263158	-0.378741	-0.306502
peptides	female	-0.21775	7b2-F	Gpa2-F	0.384			gpa2-F	-0.21775	-0.477812	0.230134	0.052632	-0.19711	-0.401445	0.314757	-0.106295	0.050568	0.131063	0.382869	0.133127	0.0258	-0.576883	-0.184727	-0.236326	0.298246	-0.137255	-0.374613	1	0.436533	-0.713106	-0.149639	0.339525	0.038184	-0.110423	-0.176471	0.155831	-0.717234	-0.581011	0.395253	-0.622291	-0.298246	-0.69453	-0.172343	0.261094	-0.019608	0.052632	0.017544	-0.011352	0.267286
peptides	female	-0.395253	7b2-F	Gpb5-F	0.106			gpb5-F	-0.395253	-0.048504	-0.108359	-0.110423	-0.438596	-0.176471	-0.019608	-0.335397	0.304438	0.384933	-0.118679	0.399381	0.118679	-0.27967	0.199174	-0.00516	0.184727	-0.157895	-0.042312	0.436533	1	-0.434469	0.118679	0.199174	0.453044	-0.535604	0.541796	0.131063	-0.432405	-0.374613	0.356037	-0.277606	0.077399	-0.137255	-0.494324	-0.019608	-0.263158	0.091847	-0.364293	-0.145511	-0.362229
peptides	female	-0.157895	7b2-F	Ilp3-F	0.53			ilp3-F	-0.157895	0.521156	0.009288	-0.108359	0.426213	0.475748	-0.128999	0.199174	-0.133127	0.001032	-0.087719	-0.273478	-0.166151	0.360165	0.519092	0.180599	-0.335397	-0.058824	0.034056	-0.713106	-0.434469	1	0.397317	-0.192982	0.001032	0.003096	0.009288	0.001032	0.70485	0.601651	-0.428277	0.504644	0.031992	0.547988	0.01548	-0.521156	0.358101	0.019608	0.050568	0.001032	-0.23839
peptides	female	-0.05676	7b2-F	ITP-F	0.824			itp-F	-0.05676	0.192982	-0.327141	-0.386997	0.366357	0.333333	-0.211558	0.23839	-0.03612	-0.203302	-0.114551	-0.153767	-0.213622	-0.151703	0.349845	0.345717	0.017544	-0.03612	0.017544	-0.149639	0.118679	0.397317	1	0.007224	-0.159959	-0.609907	0.292054	0.013416	0.304438	0.211558	-0.463364	0.180599	-0.219814	0.335397	-0.184727	-0.358101	0.434469	0.296182	-0.320949	-0.001032	-0.108359
peptides	female	-0.199174	7b2-F	Lk-F	0.427			lk-F	-0.199174	-0.172343	0.188854	0.411765	0.176471	-0.706914	0.696594	0.292054	-0.455108	-0.415893	0.242518	-0.469556	-0.30031	0.0258	0.118679	0.031992	0.504644	-0.27967	-0.570691	0.339525	0.199174	-0.192982	0.007224	1	-0.192982	-0.153767	-0.203302	-0.083591	-0.368421	0.019608	0.135191	-0.304438	-0.556244	-0.323013	-0.001032	0.089783	0.03612	0.114551	0.44066	0.432405	-0.0258
peptides	female	-0.333333	7b2-F	Mip-F	0.176			mip-F	-0.333333	0.436533	-0.003096	-0.205366	-0.525284	-0.001032	0.164087	-0.378741	0.28999	0.53354	0.067079	0.401445	0.572755	-0.093911	0.384933	0.007224	-0.271414	0.133127	-0.042312	0.038184	0.453044	0.001032	-0.159959	-0.192982	1	-0.122807	0.215686	0.093911	0.052632	0.040248	0.329205	-0.180599	-0.027864	0.060888	-0.335397	-0.031992	-0.368421	-0.155831	-0.067079	-0.327141	-0.54386
peptides	female	-0.021672	7b2-F	Ms-F	0.934			ms-F	-0.021672	-0.20743	0.570691	0.320949	-0.081527	0.038184	0.029928	0.052632	-0.25903	0.21775	0.47162	-0.139319	0.03612	0.242518	-0.126935	-0.366357	-0.263158	0.087719	-0.118679	-0.110423	-0.535604	0.003096	-0.609907	-0.153767	-0.122807	1	-0.595459	0.003096	-0.153767	0.102167	0.409701	-0.0258	-0.042312	-0.147575	0.271414	0.329205	-0.166151	-0.351909	0.504644	0.075335	0.374613
peptides	female	-0.0258	7b2-F	natalisin-F	0.921			natalisin-F	-0.0258	0.403509	-0.595459	-0.391125	-0.360165	0.079463	-0.444788	-0.184727	0.626419	0.186791	-0.655315	0.566563	0.188854	-0.124871	0.192982	0.349845	-0.112487	0.335397	0.55418	-0.176471	0.541796	0.009288	0.292054	-0.203302	0.215686	-0.595459	1	0.287926	0.118679	-0.007224	-0.360165	0.366357	0.438596	0.285862	-0.420021	-0.110423	-0.143447	0.213622	-0.486068	-0.521156	-0.572755
peptides	female	-0.589267	7b2-F	NPF-F	0.0115			npf-F	-0.589267	0.236326	0.062951	-0.226006	0.089783	-0.131063	-0.083591	0.506708	0.349845	0.374613	-0.085655	0.436533	-0.034056	-0.690402	0.488132	-0.240454	-0.060888	0.4613	0.095975	0.155831	0.131063	0.001032	0.013416	-0.083591	0.093911	0.003096	0.287926	1	-0.240454	-0.296182	-0.073271	-0.205366	0.106295	-0.574819	-0.686275	0.318885	0.106295	-0.108359	0.199174	-0.816305	-0.205366
peptides	female	0.226006	7b2-F	Nplp1-F	0.366			nplp1-F	0.226006	0.467492	-0.226006	-0.382869	0.382869	0.486068	-0.0258	0.017544	0.029928	-0.21775	-0.343653	-0.178535	-0.087719	0.296182	0.166151	0.331269	-0.205366	-0.081527	0.172343	-0.717234	-0.432405	0.70485	0.304438	-0.368421	0.052632	-0.153767	0.118679	-0.240454	1	0.498452	-0.634675	0.570691	0.180599	0.634675	0.131063	-0.50258	0.405573	0.052632	-0.314757	0.073271	-0.166151
peptides	female	0.312693	7b2-F	Nplp3-F	0.206			nplp3-F	0.312693	0.448916	-0.199174	-0.151703	0.021672	0.178535	-0.031992	0.048504	-0.075335	-0.420021	-0.188854	-0.114551	0.304438	0.382869	0.118679	0.430341	-0.378741	0.021672	0.211558	-0.581011	-0.374613	0.601651	0.211558	0.019608	0.040248	0.102167	-0.007224	-0.296182	0.498452	1	-0.360165	0.537668	-0.019608	0.500516	0.011352	-0.133127	-0.192982	0.04644	0.240454	0.27967	-0.335397
peptides	female	-0.391125	7b2-F	Nplp4-F	0.109			nplp4-F	-0.391125	-0.296182	0.547988	0.504644	-0.362229	-0.05676	0.133127	-0.360165	-0.209494	0.488132	0.661507	-0.052632	0.182663	0.023736	-0.058824	-0.560372	-0.050568	-0.308566	-0.411765	0.395253	0.356037	-0.428277	-0.463364	0.135191	0.329205	0.409701	-0.360165	-0.073271	-0.634675	-0.360165	1	-0.628483	-0.20743	-0.31063	0.114551	0.372549	-0.358101	-0.312693	0.273478	0.143447	0.172343
peptides	female	0.314757	7b2-F	Orcokinin-F	0.203			orcokinin-F	0.314757	0.380805	-0.53354	-0.360165	-0.077399	0.26935	-0.442724	-0.081527	0.242518	-0.106295	-0.50258	0.22807	-0.108359	0.436533	-0.007224	0.597523	-0.21775	0.116615	0.547988	-0.622291	-0.277606	0.504644	0.180599	-0.304438	-0.180599	-0.0258	0.366357	-0.205366	0.570691	0.537668	-0.628483	1	0.5129	0.71517	0.079463	-0.552116	0.021672	0.04644	-0.345717	0.085655	-0.426213
peptides	female	0.159959	7b2-F	Pal2-F	0.525			pal2-F	0.159959	0.23839	-0.411765	-0.252838	-0.23839	0.358101	-0.655315	-0.281734	0.504644	0.19711	-0.585139	0.614035	0.075335	0.040248	-0.226006	-0.011352	-0.244582	0.040248	0.713106	-0.298246	0.077399	0.031992	-0.219814	-0.556244	-0.027864	-0.042312	0.438596	0.106295	0.180599	-0.019608	-0.20743	0.5129	1	0.244582	-0.139319	-0.155831	-0.281734	-0.223942	-0.415893	-0.215686	-0.304438
peptides	female	0.312693	7b2-F	Phm-F	0.206			phm-F	0.312693	0.405573	-0.411765	-0.079463	-0.104231	0.494324	-0.380805	-0.372549	-0.023736	-0.029928	-0.24871	-0.118679	0.04644	0.719298	0.021672	0.422085	-0.374613	-0.102167	0.358101	-0.69453	-0.137255	0.547988	0.335397	-0.323013	0.060888	-0.147575	0.285862	-0.574819	0.634675	0.500516	-0.31063	0.71517	0.244582	1	0.393189	-0.618163	-0.017544	-0.007224	-0.424149	0.263158	-0.306502
peptides	female	0.473684	7b2-F	Proc-F	0.0489			proc-F	0.473684	-0.23839	0.089783	0.506708	0.009288	0.178535	0.003096	-0.380805	-0.356037	-0.22807	0.339525	-0.521156	-0.102167	0.651187	-0.574819	-0.017544	0.009288	-0.250774	-0.178535	-0.172343	-0.494324	0.01548	-0.184727	-0.001032	-0.335397	0.271414	-0.420021	-0.686275	0.131063	0.011352	0.114551	0.079463	-0.139319	0.393189	1	-0.118679	0.131063	0.05676	-0.013416	0.527348	0.380805
peptides	female	0.093911	7b2-F	RYa-F	0.711			rya-F	0.093911	-0.215686	0.21775	0.085655	-0.211558	-0.232198	0.034056	0.141383	0.137255	-0.104231	0.180599	0.147575	0.422085	-0.420021	-0.26935	-0.28999	0.001032	0.316821	-0.027864	0.261094	-0.019608	-0.521156	-0.358101	0.089783	-0.031992	0.329205	-0.110423	0.318885	-0.50258	-0.133127	0.372549	-0.552116	-0.155831	-0.618163	-0.118679	1	-0.358101	-0.009288	0.525284	-0.246646	0.24871
peptides	female	-0.236326	7b2-F	SIFa-F	0.344			sifa-F	-0.236326	-0.180599	0.265222	-0.172343	0.669763	0.281734	0.186791	0.234262	-0.120743	-0.044376	0.19711	-0.405573	-0.673891	-0.155831	0.170279	0.048504	0.364293	-0.296182	-0.490196	-0.019608	-0.263158	0.358101	0.434469	0.03612	-0.368421	-0.166151	-0.143447	0.106295	0.405573	-0.192982	-0.358101	0.021672	-0.281734	-0.017544	0.131063	-0.358101	1	0.364293	-0.263158	0.060888	0.320949
peptides	female	0.256966	7b2-F	sNPF-F	0.302			snpf-F	0.256966	-0.444788	0.04644	-0.273478	-0.05676	0.017544	-0.052632	-0.170279	0.360165	-0.186791	-0.201238	0.01548	-0.029928	-0.007224	-0.230134	0.550052	0.442724	0.021672	-0.232198	0.052632	0.091847	0.019608	0.296182	0.114551	-0.155831	-0.351909	0.213622	-0.108359	0.052632	0.04644	-0.312693	0.04644	-0.223942	-0.007224	0.05676	-0.009288	0.364293	1	-0.28999	0.083591	0.091847
peptides	female	-0.108359	7b2-F	sut2-F	0.668			sut2-F	-0.108359	0.081527	0.368421	0.469556	0.157895	-0.457172	0.413829	0.490196	-0.506708	-0.21775	0.389061	-0.347781	0.060888	0.007224	0.230134	-0.384933	0.017544	0.246646	-0.263158	0.017544	-0.364293	0.050568	-0.320949	0.44066	-0.067079	0.504644	-0.486068	0.199174	-0.314757	0.240454	0.273478	-0.345717	-0.415893	-0.424149	-0.013416	0.525284	-0.263158	-0.28999	1	0.001032	0.147575
peptides	female	0.31063	7b2-F	sut3-F	0.209			sut3-F	0.31063	-0.372549	0.143447	0.27967	0.182663	-0.017544	0.283798	-0.209494	-0.484004	-0.490196	0.246646	-0.556244	-0.246646	0.490196	-0.411765	0.174407	0.263158	-0.729618	-0.378741	-0.011352	-0.145511	0.001032	-0.001032	0.432405	-0.327141	0.075335	-0.521156	-0.816305	0.073271	0.27967	0.143447	0.085655	-0.215686	0.263158	0.527348	-0.246646	0.060888	0.083591	0.001032	1	0.236326
peptides	female	0.252838	7b2-F	svr-F	0.31			svr-F	0.252838	-0.727554	0.562436	0.314757	0.415893	0.077399	0.118679	0.133127	-0.448916	-0.190918	0.339525	-0.541796	-0.31063	0.007224	-0.353973	-0.4613	0.21775	-0.141383	-0.306502	0.267286	-0.362229	-0.23839	-0.108359	-0.0258	-0.54386	0.374613	-0.572755	-0.205366	-0.166151	-0.335397	0.172343	-0.426213	-0.304438	-0.306502	0.380805	0.24871	0.320949	0.091847	0.147575	0.236326	1
peptides	female	0.145511	7b2-F	Tk-F	0.563			tk-F	0.145511	-0.500516	0.24871	-0.256966	0.054696	0.21775	0.087719	-0.275542	0.178535	0.139319	0.147575	-0.048504	-0.007224	-0.287926	-0.28999	-0.04644	0.180599	-0.075335	-0.261094	0.428277	0.044376	-0.306502	0.062951	-0.306502	0.034056	-0.137255	-0.102167	-0.118679	0.067079	-0.504644	-0.00516	-0.353973	-0.219814	-0.180599	0.162023	-0.003096	0.455108	0.376677	-0.467492	-0.081527	0.558308
peptides	female	0.042312	7b2-F	TrpA1-F	0.869			trpa1-F	0.042312	-0.78741	0.479876	0.164087	-0.081527	-0.275542	0.403509	-0.234262	-0.153767	0.021672	0.376677	-0.182663	-0.01548	-0.176471	-0.384933	-0.211558	0.469556	-0.343653	-0.547988	0.673891	0.285862	-0.655315	-0.296182	0.244582	0.058824	0.054696	-0.453044	-0.28999	-0.475748	-0.53354	0.537668	-0.684211	-0.393189	-0.494324	0.137255	0.25903	0.01548	0.221878	-0.031992	0.351909	0.552116
peptides	female	-0.750258	7b2-F	VGlut2-F	0.000507			vglut2-F	-0.750258	0.143447	0.500516	0.382869	-0.26935	-0.029928	0.085655	-0.135191	-0.03612	0.810114	0.488132	0.126935	-0.003096	-0.067079	0.457172	-0.605779	-0.172343	0.071207	-0.283798	0.201238	0.277606	-0.03612	-0.370485	-0.01548	0.442724	0.347781	-0.021672	0.463364	-0.391125	-0.389061	0.630547	-0.368421	-0.031992	-0.271414	-0.149639	0.098039	-0.095975	-0.360165	0.24871	-0.44066	-0.118679
peptides	female	-0.26935	7b2-F	W1118-F	0.279			w1118-F	-0.26935	-0.44066	0.178535	0.038184	0.242518	-0.560372	0.514964	0.283798	-0.100103	-0.234262	0.001032	-0.186791	-0.401445	-0.389061	0.04644	0.003096	0.70485	-0.283798	-0.490196	0.514964	0.49226	-0.455108	0.091847	0.717234	-0.19711	-0.393189	0.048504	0.155831	-0.380805	-0.434469	0.079463	-0.459236	-0.353973	-0.545924	-0.302374	0.172343	0.250774	0.302374	0.007224	0.172343	0.137255
peptides	female	-0.199174	amon-F	7B2-F	0.427
peptides	female	1	amon-F	amon-F	1
peptides	female	-0.484004	amon-F	AstA-F	0.0437
peptides	female	-0.190918	amon-F	AstCC-F	0.446
peptides	female	-0.048504	amon-F	AstC-F	0.85
peptides	female	0.155831	amon-F	Burs-F	0.536
peptides	female	-0.083591	amon-F	CCHa1-F	0.742
peptides	female	0.093911	amon-F	CCHa2-F	0.711
peptides	female	0.128999	amon-F	CG13248-F	0.609
peptides	female	0.083591	amon-F	CG13743-F	0.742
peptides	female	-0.219814	amon-F	CG16700-F	0.379
peptides	female	0.213622	amon-F	CG4991-F	0.393
peptides	female	0.281734	amon-F	CG7272-F	0.256
peptides	female	0.0258	amon-F	CNMa-F	0.921
peptides	female	0.52322	amon-F	Crz-F	0.0277
peptides	female	0.102167	amon-F	Dh31-F	0.686
peptides	female	-0.52322	amon-F	Dh44-F	0.0277
peptides	female	0.252838	amon-F	Dsk-F	0.31
peptides	female	0.386997	amon-F	Eaat2-F	0.114
peptides	female	-0.477812	amon-F	Gpa2-F	0.0467
peptides	female	-0.048504	amon-F	Gpb5-F	0.85
peptides	female	0.521156	amon-F	Ilp3-F	0.0284
peptides	female	0.192982	amon-F	ITP-F	0.441
peptides	female	-0.172343	amon-F	Lk-F	0.493
peptides	female	0.436533	amon-F	Mip-F	0.0717
peptides	female	-0.20743	amon-F	Ms-F	0.407
peptides	female	0.403509	amon-F	natalisin-F	0.098
peptides	female	0.236326	amon-F	NPF-F	0.344
peptides	female	0.467492	amon-F	Nplp1-F	0.0522
peptides	female	0.448916	amon-F	Nplp3-F	0.0633
peptides	female	-0.296182	amon-F	Nplp4-F	0.232
peptides	female	0.380805	amon-F	Orcokinin-F	0.12
peptides	female	0.23839	amon-F	Pal2-F	0.339
peptides	female	0.405573	amon-F	Phm-F	0.0961
peptides	female	-0.23839	amon-F	Proc-F	0.339
peptides	female	-0.215686	amon-F	RYa-F	0.388
peptides	female	-0.180599	amon-F	SIFa-F	0.472
peptides	female	-0.444788	amon-F	sNPF-F	0.066
peptides	female	0.081527	amon-F	sut2-F	0.748
peptides	female	-0.372549	amon-F	sut3-F	0.129
peptides	female	-0.727554	amon-F	svr-F	0.000905
peptides	female	-0.500516	amon-F	Tk-F	0.0363
peptides	female	-0.78741	amon-F	TrpA1-F	0.000156
peptides	female	0.143447	amon-F	VGlut2-F	0.569
peptides	female	-0.44066	amon-F	W1118-F	0.0688
peptides	female	-0.417957	asta-F	7B2-F	0.0857
peptides	female	-0.484004	asta-F	amon-F	0.0437
peptides	female	1	asta-F	AstA-F	1
peptides	female	0.374613	asta-F	AstCC-F	0.126
peptides	female	0.192982	asta-F	AstC-F	0.441
peptides	female	0.031992	asta-F	Burs-F	0.902
peptides	female	0.399381	asta-F	CCHa1-F	0.102
peptides	female	0.013416	asta-F	CCHa2-F	0.961
peptides	female	-0.353973	asta-F	CG13248-F	0.15
peptides	female	0.304438	asta-F	CG13743-F	0.219
peptides	female	0.640867	asta-F	CG16700-F	0.00512
peptides	female	-0.432405	asta-F	CG4991-F	0.0746
peptides	female	-0.209494	asta-F	CG7272-F	0.403
peptides	female	0.023736	asta-F	CNMa-F	0.928
peptides	female	0.137255	asta-F	Crz-F	0.586
peptides	female	-0.541796	asta-F	Dh31-F	0.022
peptides	female	0.118679	asta-F	Dh44-F	0.638
peptides	female	-0.308566	asta-F	Dsk-F	0.212
peptides	female	-0.721362	asta-F	Eaat2-F	0.00105
peptides	female	0.230134	asta-F	Gpa2-F	0.357
peptides	female	-0.108359	asta-F	Gpb5-F	0.668
peptides	female	0.009288	asta-F	Ilp3-F	0.974
peptides	female	-0.327141	asta-F	ITP-F	0.185
peptides	female	0.188854	asta-F	Lk-F	0.451
peptides	female	-0.003096	asta-F	Mip-F	0.993
peptides	female	0.570691	asta-F	Ms-F	0.015
peptides	female	-0.595459	asta-F	natalisin-F	0.0105
peptides	female	0.062951	asta-F	NPF-F	0.805
peptides	female	-0.226006	asta-F	Nplp1-F	0.366
peptides	female	-0.199174	asta-F	Nplp3-F	0.427
peptides	female	0.547988	asta-F	Nplp4-F	0.0203
peptides	female	-0.53354	asta-F	Orcokinin-F	0.0244
peptides	female	-0.411765	asta-F	Pal2-F	0.0908
peptides	female	-0.411765	asta-F	Phm-F	0.0908
peptides	female	0.089783	asta-F	Proc-F	0.723
peptides	female	0.21775	asta-F	RYa-F	0.384
peptides	female	0.265222	asta-F	SIFa-F	0.286
peptides	female	0.04644	asta-F	sNPF-F	0.856
peptides	female	0.368421	asta-F	sut2-F	0.133
peptides	female	0.143447	asta-F	sut3-F	0.569
peptides	female	0.562436	asta-F	svr-F	0.0168
peptides	female	0.24871	asta-F	Tk-F	0.318
peptides	female	0.479876	asta-F	TrpA1-F	0.0457
peptides	female	0.500516	asta-F	VGlut2-F	0.0363
peptides	female	0.178535	asta-F	W1118-F	0.477
peptides	female	-0.052632	astcc-F	7B2-F	0.837
peptides	female	-0.190918	astcc-F	amon-F	0.446
peptides	female	0.374613	astcc-F	AstA-F	0.126
peptides	female	1	astcc-F	AstCC-F	1
peptides	female	0.095975	astcc-F	AstC-F	0.705
peptides	female	-0.285862	astcc-F	Burs-F	0.249
peptides	female	0.275542	astcc-F	CCHa1-F	0.267
peptides	female	-0.017544	astcc-F	CCHa2-F	0.948
peptides	female	-0.663571	astcc-F	CG13248-F	0.00343
peptides	female	-0.058824	astcc-F	CG13743-F	0.818
peptides	female	0.372549	astcc-F	CG16700-F	0.129
peptides	female	-0.574819	astcc-F	CG4991-F	0.0141
peptides	female	-0.19711	astcc-F	CG7272-F	0.431
peptides	female	0.498452	astcc-F	CNMa-F	0.0371
peptides	female	-0.091847	astcc-F	Crz-F	0.717
peptides	female	-0.566563	astcc-F	Dh31-F	0.0158
peptides	female	0.067079	astcc-F	Dh44-F	0.792
peptides	female	-0.192982	astcc-F	Dsk-F	0.441
peptides	female	-0.27967	astcc-F	Eaat2-F	0.26
peptides	female	0.052632	astcc-F	Gpa2-F	0.837
peptides	female	-0.110423	astcc-F	Gpb5-F	0.662
peptides	female	-0.108359	astcc-F	Ilp3-F	0.668
peptides	female	-0.386997	astcc-F	ITP-F	0.114
peptides	female	0.411765	astcc-F	Lk-F	0.0908
peptides	female	-0.205366	astcc-F	Mip-F	0.412
peptides	female	0.320949	astcc-F	Ms-F	0.194
peptides	female	-0.391125	astcc-F	natalisin-F	0.109
peptides	female	-0.226006	astcc-F	NPF-F	0.366
peptides	female	-0.382869	astcc-F	Nplp1-F	0.118
peptides	female	-0.151703	astcc-F	Nplp3-F	0.547
peptides	female	0.504644	astcc-F	Nplp4-F	0.0346
peptides	female	-0.360165	astcc-F	Orcokinin-F	0.143
peptides	female	-0.252838	astcc-F	Pal2-F	0.31
peptides	female	-0.079463	astcc-F	Phm-F	0.754
peptides	female	0.506708	astcc-F	Proc-F	0.0337
peptides	female	0.085655	astcc-F	RYa-F	0.736
peptides	female	-0.172343	astcc-F	SIFa-F	0.493
peptides	female	-0.273478	astcc-F	sNPF-F	0.271
peptides	female	0.469556	astcc-F	sut2-F	0.0511
peptides	female	0.27967	astcc-F	sut3-F	0.26
peptides	female	0.314757	astcc-F	svr-F	0.203
peptides	female	-0.256966	astcc-F	Tk-F	0.302
peptides	female	0.164087	astcc-F	TrpA1-F	0.514
peptides	female	0.382869	astcc-F	VGlut2-F	0.118
peptides	female	0.038184	astcc-F	W1118-F	0.882
peptides	female	-0.104231	astc-F	7B2-F	0.68
peptides	female	-0.048504	astc-F	amon-F	0.85
peptides	female	0.192982	astc-F	AstA-F	0.441
peptides	female	0.095975	astc-F	AstCC-F	0.705
peptides	female	1	astc-F	AstC-F	1
peptides	female	0.087719	astc-F	Burs-F	0.729
peptides	female	0.285862	astc-F	CCHa1-F	0.249
peptides	female	0.669763	astc-F	CCHa2-F	0.00306
peptides	female	-0.537668	astc-F	CG13248-F	0.0232
peptides	female	-0.432405	astc-F	CG13743-F	0.0746
peptides	female	0.017544	astc-F	CG16700-F	0.948
peptides	female	-0.640867	astc-F	CG4991-F	0.00512
peptides	female	-0.657379	astc-F	CG7272-F	0.00384
peptides	female	-0.087719	astc-F	CNMa-F	0.729
peptides	female	0.252838	astc-F	Crz-F	0.31
peptides	female	-0.223942	astc-F	Dh31-F	0.37
peptides	female	0.252838	astc-F	Dh44-F	0.31
peptides	female	-0.273478	astc-F	Dsk-F	0.271
peptides	female	-0.267286	astc-F	Eaat2-F	0.282
peptides	female	-0.19711	astc-F	Gpa2-F	0.431
peptides	female	-0.438596	astc-F	Gpb5-F	0.0702
peptides	female	0.426213	astc-F	Ilp3-F	0.0792
peptides	female	0.366357	astc-F	ITP-F	0.135
peptides	female	0.176471	astc-F	Lk-F	0.482
peptides	female	-0.525284	astc-F	Mip-F	0.027
peptides	female	-0.081527	astc-F	Ms-F	0.748
peptides	female	-0.360165	astc-F	natalisin-F	0.143
peptides	female	0.089783	astc-F	NPF-F	0.723
peptides	female	0.382869	astc-F	Nplp1-F	0.118
peptides	female	0.021672	astc-F	Nplp3-F	0.934
peptides	female	-0.362229	astc-F	Nplp4-F	0.14
peptides	female	-0.077399	astc-F	Orcokinin-F	0.761
peptides	female	-0.23839	astc-F	Pal2-F	0.339
peptides	female	-0.104231	astc-F	Phm-F	0.68
peptides	female	0.009288	astc-F	Proc-F	0.974
peptides	female	-0.211558	astc-F	RYa-F	0.398
peptides	female	0.669763	astc-F	SIFa-F	0.00306
peptides	female	-0.05676	astc-F	sNPF-F	0.824
peptides	female	0.157895	astc-F	sut2-F	0.53
peptides	female	0.182663	astc-F	sut3-F	0.467
peptides	female	0.415893	astc-F	svr-F	0.0874
peptides	female	0.054696	astc-F	Tk-F	0.831
peptides	female	-0.081527	astc-F	TrpA1-F	0.748
peptides	female	-0.26935	astc-F	VGlut2-F	0.279
peptides	female	0.242518	astc-F	W1118-F	0.331
peptides	female	0.007224	burs-F	7B2-F	0.98
peptides	female	0.155831	burs-F	amon-F	0.536
peptides	female	0.031992	burs-F	AstA-F	0.902
peptides	female	-0.285862	burs-F	AstCC-F	0.249
peptides	female	0.087719	burs-F	AstC-F	0.729
peptides	female	1	burs-F	Burs-F	1
peptides	female	-0.618163	burs-F	CCHa1-F	0.00743
peptides	female	-0.382869	burs-F	CCHa2-F	0.118
peptides	female	0.244582	burs-F	CG13248-F	0.327
peptides	female	0.281734	burs-F	CG13743-F	0.256
peptides	female	0.048504	burs-F	CG16700-F	0.85
peptides	female	0.069143	burs-F	CG4991-F	0.786
peptides	female	0.085655	burs-F	CG7272-F	0.736
peptides	female	0.100103	burs-F	CNMa-F	0.693
peptides	female	-0.054696	burs-F	Crz-F	0.831
peptides	female	-0.042312	burs-F	Dh31-F	0.869
peptides	female	-0.490196	burs-F	Dh44-F	0.0408
peptides	female	-0.275542	burs-F	Dsk-F	0.267
peptides	female	0.184727	burs-F	Eaat2-F	0.462
peptides	female	-0.401445	burs-F	Gpa2-F	0.0998
peptides	female	-0.176471	burs-F	Gpb5-F	0.482
peptides	female	0.475748	burs-F	Ilp3-F	0.0478
peptides	female	0.333333	burs-F	ITP-F	0.176
peptides	female	-0.706914	burs-F	Lk-F	0.00145
peptides	female	-0.001032	burs-F	Mip-F	1
peptides	female	0.038184	burs-F	Ms-F	0.882
peptides	female	0.079463	burs-F	natalisin-F	0.754
peptides	female	-0.131063	burs-F	NPF-F	0.603
peptides	female	0.486068	burs-F	Nplp1-F	0.0427
peptides	female	0.178535	burs-F	Nplp3-F	0.477
peptides	female	-0.05676	burs-F	Nplp4-F	0.824
peptides	female	0.26935	burs-F	Orcokinin-F	0.279
peptides	female	0.358101	burs-F	Pal2-F	0.145
peptides	female	0.494324	burs-F	Phm-F	0.0389
peptides	female	0.178535	burs-F	Proc-F	0.477
peptides	female	-0.232198	burs-F	RYa-F	0.352
peptides	female	0.281734	burs-F	SIFa-F	0.256
peptides	female	0.017544	burs-F	sNPF-F	0.948
peptides	female	-0.457172	burs-F	sut2-F	0.0582
peptides	female	-0.017544	burs-F	sut3-F	0.948
peptides	female	0.077399	burs-F	svr-F	0.761
peptides	female	0.21775	burs-F	Tk-F	0.384
peptides	female	-0.275542	burs-F	TrpA1-F	0.267
peptides	female	-0.029928	burs-F	VGlut2-F	0.908
peptides	female	-0.560372	burs-F	W1118-F	0.0172
peptides	female	-0.211558	ccha1-F	7B2-F	0.398
peptides	female	-0.083591	ccha1-F	amon-F	0.742
peptides	female	0.399381	ccha1-F	AstA-F	0.102
peptides	female	0.275542	ccha1-F	AstCC-F	0.267
peptides	female	0.285862	ccha1-F	AstC-F	0.249
peptides	female	-0.618163	ccha1-F	Burs-F	0.00743
peptides	female	1	ccha1-F	CCHa1-F	1
peptides	female	0.271414	ccha1-F	CCHa2-F	0.275
peptides	female	-0.498452	ccha1-F	CG13248-F	0.0371
peptides	female	-0.273478	ccha1-F	CG13743-F	0.271
peptides	female	0.343653	ccha1-F	CG16700-F	0.163
peptides	female	-0.5129	ccha1-F	CG4991-F	0.0314
peptides	female	-0.186791	ccha1-F	CG7272-F	0.456
peptides	female	-0.05676	ccha1-F	CNMa-F	0.824
peptides	female	0.213622	ccha1-F	Crz-F	0.393
peptides	female	-0.135191	ccha1-F	Dh31-F	0.592
peptides	female	0.401445	ccha1-F	Dh44-F	0.0998
peptides	female	-0.219814	ccha1-F	Dsk-F	0.379
peptides	female	-0.692466	ccha1-F	Eaat2-F	0.00196
peptides	female	0.314757	ccha1-F	Gpa2-F	0.203
peptides	female	-0.019608	ccha1-F	Gpb5-F	0.941
peptides	female	-0.128999	ccha1-F	Ilp3-F	0.609
peptides	female	-0.211558	ccha1-F	ITP-F	0.398
peptides	female	0.696594	ccha1-F	Lk-F	0.0018
peptides	female	0.164087	ccha1-F	Mip-F	0.514
peptides	female	0.029928	ccha1-F	Ms-F	0.908
peptides	female	-0.444788	ccha1-F	natalisin-F	0.066
peptides	female	-0.083591	ccha1-F	NPF-F	0.742
peptides	female	-0.0258	ccha1-F	Nplp1-F	0.921
peptides	female	-0.031992	ccha1-F	Nplp3-F	0.902
peptides	female	0.133127	ccha1-F	Nplp4-F	0.598
peptides	female	-0.442724	ccha1-F	Orcokinin-F	0.0674
peptides	female	-0.655315	ccha1-F	Pal2-F	0.00399
peptides	female	-0.380805	ccha1-F	Phm-F	0.12
peptides	female	0.003096	ccha1-F	Proc-F	0.993
peptides	female	0.034056	ccha1-F	RYa-F	0.895
peptides	female	0.186791	ccha1-F	SIFa-F	0.456
peptides	female	-0.052632	ccha1-F	sNPF-F	0.837
peptides	female	0.413829	ccha1-F	sut2-F	0.0891
peptides	female	0.283798	ccha1-F	sut3-F	0.253
peptides	female	0.118679	ccha1-F	svr-F	0.638
peptides	female	0.087719	ccha1-F	Tk-F	0.729
peptides	female	0.403509	ccha1-F	TrpA1-F	0.098
peptides	female	0.085655	ccha1-F	VGlut2-F	0.736
peptides	female	0.514964	ccha1-F	W1118-F	0.0306
peptides	female	-0.180599	ccha2-F	7B2-F	0.472
peptides	female	0.093911	ccha2-F	amon-F	0.711
peptides	female	0.013416	ccha2-F	AstA-F	0.961
peptides	female	-0.017544	ccha2-F	AstCC-F	0.948
peptides	female	0.669763	ccha2-F	AstC-F	0.00306
peptides	female	-0.382869	ccha2-F	Burs-F	0.118
peptides	female	0.271414	ccha2-F	CCHa1-F	0.275
peptides	female	1	ccha2-F	CCHa2-F	1
peptides	female	-0.370485	ccha2-F	CG13248-F	0.131
peptides	female	-0.358101	ccha2-F	CG13743-F	0.145
peptides	female	-0.102167	ccha2-F	CG16700-F	0.686
peptides	female	-0.273478	ccha2-F	CG4991-F	0.271
peptides	female	-0.393189	ccha2-F	CG7272-F	0.107
peptides	female	-0.312693	ccha2-F	CNMa-F	0.206
peptides	female	0.44066	ccha2-F	Crz-F	0.0688
peptides	female	-0.089783	ccha2-F	Dh31-F	0.723
peptides	female	0.180599	ccha2-F	Dh44-F	0.472
peptides	female	0.325077	ccha2-F	Dsk-F	0.188
peptides	female	-0.023736	ccha2-F	Eaat2-F	0.928
peptides	female	-0.106295	ccha2-F	Gpa2-F	0.674
peptides	female	-0.335397	ccha2-F	Gpb5-F	0.174
peptides	female	0.199174	ccha2-F	Ilp3-F	0.427
peptides	female	0.23839	ccha2-F	ITP-F	0.339
peptides	female	0.292054	ccha2-F	Lk-F	0.239
peptides	female	-0.378741	ccha2-F	Mip-F	0.122
peptides	female	0.052632	ccha2-F	Ms-F	0.837
peptides	female	-0.184727	ccha2-F	natalisin-F	0.462
peptides	female	0.506708	ccha2-F	NPF-F	0.0337
peptides	female	0.017544	ccha2-F	Nplp1-F	0.948
peptides	female	0.048504	ccha2-F	Nplp3-F	0.85
peptides	female	-0.360165	ccha2-F	Nplp4-F	0.143
peptides	female	-0.081527	ccha2-F	Orcokinin-F	0.748
peptides	female	-0.281734	ccha2-F	Pal2-F	0.256
peptides	female	-0.372549	ccha2-F	Phm-F	0.129
peptides	female	-0.380805	ccha2-F	Proc-F	0.12
peptides	female	0.141383	ccha2-F	RYa-F	0.575
peptides	female	0.234262	ccha2-F	SIFa-F	0.348
peptides	female	-0.170279	ccha2-F	sNPF-F	0.498
peptides	female	0.490196	ccha2-F	sut2-F	0.0408
peptides	female	-0.209494	ccha2-F	sut3-F	0.403
peptides	female	0.133127	ccha2-F	svr-F	0.598
peptides	female	-0.275542	ccha2-F	Tk-F	0.267
peptides	female	-0.234262	ccha2-F	TrpA1-F	0.348
peptides	female	-0.135191	ccha2-F	VGlut2-F	0.592
peptides	female	0.283798	ccha2-F	W1118-F	0.253
peptides	female	0.019608	cg13248-F	7B2-F	0.941
peptides	female	0.128999	cg13248-F	amon-F	0.609
peptides	female	-0.353973	cg13248-F	AstA-F	0.15
peptides	female	-0.663571	cg13248-F	AstCC-F	0.00343
peptides	female	-0.537668	cg13248-F	AstC-F	0.0232
peptides	female	0.244582	cg13248-F	Burs-F	0.327
peptides	female	-0.498452	cg13248-F	CCHa1-F	0.0371
peptides	female	-0.370485	cg13248-F	CCHa2-F	0.131
peptides	female	1	cg13248-F	CG13248-F	1
peptides	female	0.327141	cg13248-F	CG13743-F	0.185
peptides	female	-0.434469	cg13248-F	CG16700-F	0.0731
peptides	female	0.849329	cg13248-F	CG4991-F	0
peptides	female	0.473684	cg13248-F	CG7272-F	0.0489
peptides	female	-0.397317	cg13248-F	CNMa-F	0.104
peptides	female	-0.192982	cg13248-F	Crz-F	0.441
peptides	female	0.444788	cg13248-F	Dh31-F	0.066
peptides	female	-0.20743	cg13248-F	Dh44-F	0.407
peptides	female	0.246646	cg13248-F	Dsk-F	0.322
peptides	female	0.413829	cg13248-F	Eaat2-F	0.0891
peptides	female	0.050568	cg13248-F	Gpa2-F	0.843
peptides	female	0.304438	cg13248-F	Gpb5-F	0.219
peptides	female	-0.133127	cg13248-F	Ilp3-F	0.598
peptides	female	-0.03612	cg13248-F	ITP-F	0.889
peptides	female	-0.455108	cg13248-F	Lk-F	0.0594
peptides	female	0.28999	cg13248-F	Mip-F	0.242
peptides	female	-0.25903	cg13248-F	Ms-F	0.298
peptides	female	0.626419	cg13248-F	natalisin-F	0.00651
peptides	female	0.349845	cg13248-F	NPF-F	0.155
peptides	female	0.029928	cg13248-F	Nplp1-F	0.908
peptides	female	-0.075335	cg13248-F	Nplp3-F	0.767
peptides	female	-0.209494	cg13248-F	Nplp4-F	0.403
peptides	female	0.242518	cg13248-F	Orcokinin-F	0.331
peptides	female	0.504644	cg13248-F	Pal2-F	0.0346
peptides	female	-0.023736	cg13248-F	Phm-F	0.928
peptides	female	-0.356037	cg13248-F	Proc-F	0.147
peptides	female	0.137255	cg13248-F	RYa-F	0.586
peptides	female	-0.120743	cg13248-F	SIFa-F	0.633
peptides	female	0.360165	cg13248-F	sNPF-F	0.143
peptides	female	-0.506708	cg13248-F	sut2-F	0.0337
peptides	female	-0.484004	cg13248-F	sut3-F	0.0437
peptides	female	-0.448916	cg13248-F	svr-F	0.0633
peptides	female	0.178535	cg13248-F	Tk-F	0.477
peptides	female	-0.153767	cg13248-F	TrpA1-F	0.541
peptides	female	-0.03612	cg13248-F	VGlut2-F	0.889
peptides	female	-0.100103	cg13248-F	W1118-F	0.693
peptides	female	-0.642931	cg13743-F	7B2-F	0.00495
peptides	female	0.083591	cg13743-F	amon-F	0.742
peptides	female	0.304438	cg13743-F	AstA-F	0.219
peptides	female	-0.058824	cg13743-F	AstCC-F	0.818
peptides	female	-0.432405	cg13743-F	AstC-F	0.0746
peptides	female	0.281734	cg13743-F	Burs-F	0.256
peptides	female	-0.273478	cg13743-F	CCHa1-F	0.271
peptides	female	-0.358101	cg13743-F	CCHa2-F	0.145
peptides	female	0.327141	cg13743-F	CG13248-F	0.185
peptides	female	1	cg13743-F	CG13743-F	1
peptides	female	0.292054	cg13743-F	CG16700-F	0.239
peptides	female	0.430341	cg13743-F	CG4991-F	0.0761
peptides	female	0.089783	cg13743-F	CG7272-F	0.723
peptides	female	-0.106295	cg13743-F	CNMa-F	0.674
peptides	female	0.362229	cg13743-F	Crz-F	0.14
peptides	female	-0.287926	cg13743-F	Dh31-F	0.246
peptides	female	-0.271414	cg13743-F	Dh44-F	0.275
peptides	female	0.079463	cg13743-F	Dsk-F	0.754
peptides	female	-0.058824	cg13743-F	Eaat2-F	0.818
peptides	female	0.131063	cg13743-F	Gpa2-F	0.603
peptides	female	0.384933	cg13743-F	Gpb5-F	0.116
peptides	female	0.001032	cg13743-F	Ilp3-F	1
peptides	female	-0.203302	cg13743-F	ITP-F	0.417
peptides	female	-0.415893	cg13743-F	Lk-F	0.0874
peptides	female	0.53354	cg13743-F	Mip-F	0.0244
peptides	female	0.21775	cg13743-F	Ms-F	0.384
peptides	female	0.186791	cg13743-F	natalisin-F	0.456
peptides	female	0.374613	cg13743-F	NPF-F	0.126
peptides	female	-0.21775	cg13743-F	Nplp1-F	0.384
peptides	female	-0.420021	cg13743-F	Nplp3-F	0.084
peptides	female	0.488132	cg13743-F	Nplp4-F	0.0417
peptides	female	-0.106295	cg13743-F	Orcokinin-F	0.674
peptides	female	0.19711	cg13743-F	Pal2-F	0.431
peptides	female	-0.029928	cg13743-F	Phm-F	0.908
peptides	female	-0.22807	cg13743-F	Proc-F	0.361
peptides	female	-0.104231	cg13743-F	RYa-F	0.68
peptides	female	-0.044376	cg13743-F	SIFa-F	0.863
peptides	female	-0.186791	cg13743-F	sNPF-F	0.456
peptides	female	-0.21775	cg13743-F	sut2-F	0.384
peptides	female	-0.490196	cg13743-F	sut3-F	0.0408
peptides	female	-0.190918	cg13743-F	svr-F	0.446
peptides	female	0.139319	cg13743-F	Tk-F	0.58
peptides	female	0.021672	cg13743-F	TrpA1-F	0.934
peptides	female	0.810114	cg13743-F	VGlut2-F	5.59e-05
peptides	female	-0.234262	cg13743-F	W1118-F	0.348
peptides	female	-0.409701	cg16700-F	7B2-F	0.0926
peptides	female	-0.219814	cg16700-F	amon-F	0.379
peptides	female	0.640867	cg16700-F	AstA-F	0.00512
peptides	female	0.372549	cg16700-F	AstCC-F	0.129
peptides	female	0.017544	cg16700-F	AstC-F	0.948
peptides	female	0.048504	cg16700-F	Burs-F	0.85
peptides	female	0.343653	cg16700-F	CCHa1-F	0.163
peptides	female	-0.102167	cg16700-F	CCHa2-F	0.686
peptides	female	-0.434469	cg16700-F	CG13248-F	0.0731
peptides	female	0.292054	cg16700-F	CG13743-F	0.239
peptides	female	1	cg16700-F	CG16700-F	1
peptides	female	-0.407637	cg16700-F	CG4991-F	0.0943
peptides	female	-0.104231	cg16700-F	CG7272-F	0.68
peptides	female	-0.029928	cg16700-F	CNMa-F	0.908
peptides	female	0.075335	cg16700-F	Crz-F	0.767
peptides	female	-0.417957	cg16700-F	Dh31-F	0.0857
peptides	female	0.003096	cg16700-F	Dh44-F	0.993
peptides	female	-0.312693	cg16700-F	Dsk-F	0.206
peptides	female	-0.729618	cg16700-F	Eaat2-F	0.000861
peptides	female	0.382869	cg16700-F	Gpa2-F	0.118
peptides	female	-0.118679	cg16700-F	Gpb5-F	0.638
peptides	female	-0.087719	cg16700-F	Ilp3-F	0.729
peptides	female	-0.114551	cg16700-F	ITP-F	0.65
peptides	female	0.242518	cg16700-F	Lk-F	0.331
peptides	female	0.067079	cg16700-F	Mip-F	0.792
peptides	female	0.47162	cg16700-F	Ms-F	0.05
peptides	female	-0.655315	cg16700-F	natalisin-F	0.00399
peptides	female	-0.085655	cg16700-F	NPF-F	0.736
peptides	female	-0.343653	cg16700-F	Nplp1-F	0.163
peptides	female	-0.188854	cg16700-F	Nplp3-F	0.451
peptides	female	0.661507	cg16700-F	Nplp4-F	0.00357
peptides	female	-0.50258	cg16700-F	Orcokinin-F	0.0354
peptides	female	-0.585139	cg16700-F	Pal2-F	0.0122
peptides	female	-0.24871	cg16700-F	Phm-F	0.318
peptides	female	0.339525	cg16700-F	Proc-F	0.168
peptides	female	0.180599	cg16700-F	RYa-F	0.472
peptides	female	0.19711	cg16700-F	SIFa-F	0.431
peptides	female	-0.201238	cg16700-F	sNPF-F	0.422
peptides	female	0.389061	cg16700-F	sut2-F	0.111
peptides	female	0.246646	cg16700-F	sut3-F	0.322
peptides	female	0.339525	cg16700-F	svr-F	0.168
peptides	female	0.147575	cg16700-F	Tk-F	0.558
peptides	female	0.376677	cg16700-F	TrpA1-F	0.124
peptides	female	0.488132	cg16700-F	VGlut2-F	0.0417
peptides	female	0.001032	cg16700-F	W1118-F	1
peptides	female	-0.050568	cg4991-F	7B2-F	0.843
peptides	female	0.213622	cg4991-F	amon-F	0.393
peptides	female	-0.432405	cg4991-F	AstA-F	0.0746
peptides	female	-0.574819	cg4991-F	AstCC-F	0.0141
peptides	female	-0.640867	cg4991-F	AstC-F	0.00512
peptides	female	0.069143	cg4991-F	Burs-F	0.786
peptides	female	-0.5129	cg4991-F	CCHa1-F	0.0314
peptides	female	-0.273478	cg4991-F	CCHa2-F	0.271
peptides	female	0.849329	cg4991-F	CG13248-F	0
peptides	female	0.430341	cg4991-F	CG13743-F	0.0761
peptides	female	-0.407637	cg4991-F	CG16700-F	0.0943
peptides	female	1	cg4991-F	CG4991-F	1
peptides	female	0.459236	cg4991-F	CG7272-F	0.0569
peptides	female	-0.438596	cg4991-F	CNMa-F	0.0702
peptides	female	-0.073271	cg4991-F	Crz-F	0.773
peptides	female	0.244582	cg4991-F	Dh31-F	0.327
peptides	female	-0.201238	cg4991-F	Dh44-F	0.422
peptides	female	0.384933	cg4991-F	Dsk-F	0.116
peptides	female	0.55418	cg4991-F	Eaat2-F	0.0187
peptides	female	0.133127	cg4991-F	Gpa2-F	0.598
peptides	female	0.399381	cg4991-F	Gpb5-F	0.102
peptides	female	-0.273478	cg4991-F	Ilp3-F	0.271
peptides	female	-0.153767	cg4991-F	ITP-F	0.541
peptides	female	-0.469556	cg4991-F	Lk-F	0.0511
peptides	female	0.401445	cg4991-F	Mip-F	0.0998
peptides	female	-0.139319	cg4991-F	Ms-F	0.58
peptides	female	0.566563	cg4991-F	natalisin-F	0.0158
peptides	female	0.436533	cg4991-F	NPF-F	0.0717
peptides	female	-0.178535	cg4991-F	Nplp1-F	0.477
peptides	female	-0.114551	cg4991-F	Nplp3-F	0.65
peptides	female	-0.052632	cg4991-F	Nplp4-F	0.837
peptides	female	0.22807	cg4991-F	Orcokinin-F	0.361
peptides	female	0.614035	cg4991-F	Pal2-F	0.00793
peptides	female	-0.118679	cg4991-F	Phm-F	0.638
peptides	female	-0.521156	cg4991-F	Proc-F	0.0284
peptides	female	0.147575	cg4991-F	RYa-F	0.558
peptides	female	-0.405573	cg4991-F	SIFa-F	0.0961
peptides	female	0.01548	cg4991-F	sNPF-F	0.954
peptides	female	-0.347781	cg4991-F	sut2-F	0.158
peptides	female	-0.556244	cg4991-F	sut3-F	0.0182
peptides	female	-0.541796	cg4991-F	svr-F	0.022
peptides	female	-0.048504	cg4991-F	Tk-F	0.85
peptides	female	-0.182663	cg4991-F	TrpA1-F	0.467
peptides	female	0.126935	cg4991-F	VGlut2-F	0.615
peptides	female	-0.186791	cg4991-F	W1118-F	0.456
peptides	female	0.250774	cg7272-F	7B2-F	0.314
peptides	female	0.281734	cg7272-F	amon-F	0.256
peptides	female	-0.209494	cg7272-F	AstA-F	0.403
peptides	female	-0.19711	cg7272-F	AstCC-F	0.431
peptides	female	-0.657379	cg7272-F	AstC-F	0.00384
peptides	female	0.085655	cg7272-F	Burs-F	0.736
peptides	female	-0.186791	cg7272-F	CCHa1-F	0.456
peptides	female	-0.393189	cg7272-F	CCHa2-F	0.107
peptides	female	0.473684	cg7272-F	CG13248-F	0.0489
peptides	female	0.089783	cg7272-F	CG13743-F	0.723
peptides	female	-0.104231	cg7272-F	CG16700-F	0.68
peptides	female	0.459236	cg7272-F	CG4991-F	0.0569
peptides	female	1	cg7272-F	CG7272-F	1
peptides	female	-0.091847	cg7272-F	CNMa-F	0.717
peptides	female	-0.201238	cg7272-F	Crz-F	0.422
peptides	female	0.174407	cg7272-F	Dh31-F	0.487
peptides	female	-0.605779	cg7272-F	Dh44-F	0.009
peptides	female	0.312693	cg7272-F	Dsk-F	0.206
peptides	female	0.358101	cg7272-F	Eaat2-F	0.145
peptides	female	0.0258	cg7272-F	Gpa2-F	0.921
peptides	female	0.118679	cg7272-F	Gpb5-F	0.638
peptides	female	-0.166151	cg7272-F	Ilp3-F	0.509
peptides	female	-0.213622	cg7272-F	ITP-F	0.393
peptides	female	-0.30031	cg7272-F	Lk-F	0.225
peptides	female	0.572755	cg7272-F	Mip-F	0.0145
peptides	female	0.03612	cg7272-F	Ms-F	0.889
peptides	female	0.188854	cg7272-F	natalisin-F	0.451
peptides	female	-0.034056	cg7272-F	NPF-F	0.895
peptides	female	-0.087719	cg7272-F	Nplp1-F	0.729
peptides	female	0.304438	cg7272-F	Nplp3-F	0.219
peptides	female	0.182663	cg7272-F	Nplp4-F	0.467
peptides	female	-0.108359	cg7272-F	Orcokinin-F	0.668
peptides	female	0.075335	cg7272-F	Pal2-F	0.767
peptides	female	0.04644	cg7272-F	Phm-F	0.856
peptides	female	-0.102167	cg7272-F	Proc-F	0.686
peptides	female	0.422085	cg7272-F	RYa-F	0.0824
peptides	female	-0.673891	cg7272-F	SIFa-F	0.00283
peptides	female	-0.029928	cg7272-F	sNPF-F	0.908
peptides	female	0.060888	cg7272-F	sut2-F	0.811
peptides	female	-0.246646	cg7272-F	sut3-F	0.322
peptides	female	-0.31063	cg7272-F	svr-F	0.209
peptides	female	-0.007224	cg7272-F	Tk-F	0.98
peptides	female	-0.01548	cg7272-F	TrpA1-F	0.954
peptides	female	-0.003096	cg7272-F	VGlut2-F	0.993
peptides	female	-0.401445	cg7272-F	W1118-F	0.0998
peptides	female	0.345717	cnma-F	7B2-F	0.16
peptides	female	0.0258	cnma-F	amon-F	0.921
peptides	female	0.023736	cnma-F	AstA-F	0.928
peptides	female	0.498452	cnma-F	AstCC-F	0.0371
peptides	female	-0.087719	cnma-F	AstC-F	0.729
peptides	female	0.100103	cnma-F	Burs-F	0.693
peptides	female	-0.05676	cnma-F	CCHa1-F	0.824
peptides	female	-0.312693	cnma-F	CCHa2-F	0.206
peptides	female	-0.397317	cnma-F	CG13248-F	0.104
peptides	female	-0.106295	cnma-F	CG13743-F	0.674
peptides	female	-0.029928	cnma-F	CG16700-F	0.908
peptides	female	-0.438596	cnma-F	CG4991-F	0.0702
peptides	female	-0.091847	cnma-F	CG7272-F	0.717
peptides	female	1	cnma-F	CNMa-F	1
peptides	female	-0.133127	cnma-F	Crz-F	0.598
peptides	female	0.126935	cnma-F	Dh31-F	0.615
peptides	female	-0.118679	cnma-F	Dh44-F	0.638
peptides	female	-0.153767	cnma-F	Dsk-F	0.541
peptides	female	0.05676	cnma-F	Eaat2-F	0.824
peptides	female	-0.576883	cnma-F	Gpa2-F	0.0137
peptides	female	-0.27967	cnma-F	Gpb5-F	0.26
peptides	female	0.360165	cnma-F	Ilp3-F	0.143
peptides	female	-0.151703	cnma-F	ITP-F	0.547
peptides	female	0.0258	cnma-F	Lk-F	0.921
peptides	female	-0.093911	cnma-F	Mip-F	0.711
peptides	female	0.242518	cnma-F	Ms-F	0.331
peptides	female	-0.124871	cnma-F	natalisin-F	0.621
peptides	female	-0.690402	cnma-F	NPF-F	0.00205
peptides	female	0.296182	cnma-F	Nplp1-F	0.232
peptides	female	0.382869	cnma-F	Nplp3-F	0.118
peptides	female	0.023736	cnma-F	Nplp4-F	0.928
peptides	female	0.436533	cnma-F	Orcokinin-F	0.0717
peptides	female	0.040248	cnma-F	Pal2-F	0.876
peptides	female	0.719298	cnma-F	Phm-F	0.0011
peptides	female	0.651187	cnma-F	Proc-F	0.00429
peptides	female	-0.420021	cnma-F	RYa-F	0.084
peptides	female	-0.155831	cnma-F	SIFa-F	0.536
peptides	female	-0.007224	cnma-F	sNPF-F	0.98
peptides	female	0.007224	cnma-F	sut2-F	0.98
peptides	female	0.490196	cnma-F	sut3-F	0.0408
peptides	female	0.007224	cnma-F	svr-F	0.98
peptides	female	-0.287926	cnma-F	Tk-F	0.246
peptides	female	-0.176471	cnma-F	TrpA1-F	0.482
peptides	female	-0.067079	cnma-F	VGlut2-F	0.792
peptides	female	-0.389061	cnma-F	W1118-F	0.111
peptides	female	-0.706914	crz-F	7B2-F	0.00145
peptides	female	0.52322	crz-F	amon-F	0.0277
peptides	female	0.137255	crz-F	AstA-F	0.586
peptides	female	-0.091847	crz-F	AstCC-F	0.717
peptides	female	0.252838	crz-F	AstC-F	0.31
peptides	female	-0.054696	crz-F	Burs-F	0.831
peptides	female	0.213622	crz-F	CCHa1-F	0.393
peptides	female	0.44066	crz-F	CCHa2-F	0.0688
peptides	female	-0.192982	crz-F	CG13248-F	0.441
peptides	female	0.362229	crz-F	CG13743-F	0.14
peptides	female	0.075335	crz-F	CG16700-F	0.767
peptides	female	-0.073271	crz-F	CG4991-F	0.773
peptides	female	-0.201238	crz-F	CG7272-F	0.422
peptides	female	-0.133127	crz-F	CNMa-F	0.598
peptides	female	1	crz-F	Crz-F	1
peptides	female	-0.145511	crz-F	Dh31-F	0.563
peptides	female	-0.102167	crz-F	Dh44-F	0.686
peptides	female	0.184727	crz-F	Dsk-F	0.462
peptides	female	-0.159959	crz-F	Eaat2-F	0.525
peptides	female	-0.184727	crz-F	Gpa2-F	0.462
peptides	female	0.199174	crz-F	Gpb5-F	0.427
peptides	female	0.519092	crz-F	Ilp3-F	0.0291
peptides	female	0.349845	crz-F	ITP-F	0.155
peptides	female	0.118679	crz-F	Lk-F	0.638
peptides	female	0.384933	crz-F	Mip-F	0.116
peptides	female	-0.126935	crz-F	Ms-F	0.615
peptides	female	0.192982	crz-F	natalisin-F	0.441
peptides	female	0.488132	crz-F	NPF-F	0.0417
peptides	female	0.166151	crz-F	Nplp1-F	0.509
peptides	female	0.118679	crz-F	Nplp3-F	0.638
peptides	female	-0.058824	crz-F	Nplp4-F	0.818
peptides	female	-0.007224	crz-F	Orcokinin-F	0.98
peptides	female	-0.226006	crz-F	Pal2-F	0.366
peptides	female	0.021672	crz-F	Phm-F	0.934
peptides	female	-0.574819	crz-F	Proc-F	0.0141
peptides	female	-0.26935	crz-F	RYa-F	0.279
peptides	female	0.170279	crz-F	SIFa-F	0.498
peptides	female	-0.230134	crz-F	sNPF-F	0.357
peptides	female	0.230134	crz-F	sut2-F	0.357
peptides	female	-0.411765	crz-F	sut3-F	0.0908
peptides	female	-0.353973	crz-F	svr-F	0.15
peptides	female	-0.28999	crz-F	Tk-F	0.242
peptides	female	-0.384933	crz-F	TrpA1-F	0.116
peptides	female	0.457172	crz-F	VGlut2-F	0.0582
peptides	female	0.04644	crz-F	W1118-F	0.856
peptides	female	0.351909	dh31-F	7B2-F	0.152
peptides	female	0.102167	dh31-F	amon-F	0.686
peptides	female	-0.541796	dh31-F	AstA-F	0.022
peptides	female	-0.566563	dh31-F	AstCC-F	0.0158
peptides	female	-0.223942	dh31-F	AstC-F	0.37
peptides	female	-0.042312	dh31-F	Burs-F	0.869
peptides	female	-0.135191	dh31-F	CCHa1-F	0.592
peptides	female	-0.089783	dh31-F	CCHa2-F	0.723
peptides	female	0.444788	dh31-F	CG13248-F	0.066
peptides	female	-0.287926	dh31-F	CG13743-F	0.246
peptides	female	-0.417957	dh31-F	CG16700-F	0.0857
peptides	female	0.244582	dh31-F	CG4991-F	0.327
peptides	female	0.174407	dh31-F	CG7272-F	0.487
peptides	female	0.126935	dh31-F	CNMa-F	0.615
peptides	female	-0.145511	dh31-F	Crz-F	0.563
peptides	female	1	dh31-F	Dh31-F	1
peptides	female	0.048504	dh31-F	Dh44-F	0.85
peptides	female	0.110423	dh31-F	Dsk-F	0.662
peptides	female	0.203302	dh31-F	Eaat2-F	0.417
peptides	female	-0.236326	dh31-F	Gpa2-F	0.344
peptides	female	-0.00516	dh31-F	Gpb5-F	0.987
peptides	female	0.180599	dh31-F	Ilp3-F	0.472
peptides	female	0.345717	dh31-F	ITP-F	0.16
peptides	female	0.031992	dh31-F	Lk-F	0.902
peptides	female	0.007224	dh31-F	Mip-F	0.98
peptides	female	-0.366357	dh31-F	Ms-F	0.135
peptides	female	0.349845	dh31-F	natalisin-F	0.155
peptides	female	-0.240454	dh31-F	NPF-F	0.335
peptides	female	0.331269	dh31-F	Nplp1-F	0.179
peptides	female	0.430341	dh31-F	Nplp3-F	0.0761
peptides	female	-0.560372	dh31-F	Nplp4-F	0.0172
peptides	female	0.597523	dh31-F	Orcokinin-F	0.0102
peptides	female	-0.011352	dh31-F	Pal2-F	0.967
peptides	female	0.422085	dh31-F	Phm-F	0.0824
peptides	female	-0.017544	dh31-F	Proc-F	0.948
peptides	female	-0.28999	dh31-F	RYa-F	0.242
peptides	female	0.048504	dh31-F	SIFa-F	0.85
peptides	female	0.550052	dh31-F	sNPF-F	0.0198
peptides	female	-0.384933	dh31-F	sut2-F	0.116
peptides	female	0.174407	dh31-F	sut3-F	0.487
peptides	female	-0.4613	dh31-F	svr-F	0.0557
peptides	female	-0.04644	dh31-F	Tk-F	0.856
peptides	female	-0.211558	dh31-F	TrpA1-F	0.398
peptides	female	-0.605779	dh31-F	VGlut2-F	0.009
peptides	female	0.003096	dh31-F	W1118-F	0.993
peptides	female	0.03612	dh44-F	7B2-F	0.889
peptides	female	-0.52322	dh44-F	amon-F	0.0277
peptides	female	0.118679	dh44-F	AstA-F	0.638
peptides	female	0.067079	dh44-F	AstCC-F	0.792
peptides	female	0.252838	dh44-F	AstC-F	0.31
peptides	female	-0.490196	dh44-F	Burs-F	0.0408
peptides	female	0.401445	dh44-F	CCHa1-F	0.0998
peptides	female	0.180599	dh44-F	CCHa2-F	0.472
peptides	female	-0.20743	dh44-F	CG13248-F	0.407
peptides	female	-0.271414	dh44-F	CG13743-F	0.275
peptides	female	0.003096	dh44-F	CG16700-F	0.993
peptides	female	-0.201238	dh44-F	CG4991-F	0.422
peptides	female	-0.605779	dh44-F	CG7272-F	0.009
peptides	female	-0.118679	dh44-F	CNMa-F	0.638
peptides	female	-0.102167	dh44-F	Crz-F	0.686
peptides	female	0.048504	dh44-F	Dh31-F	0.85
peptides	female	1	dh44-F	Dh44-F	1
peptides	female	-0.141383	dh44-F	Dsk-F	0.575
peptides	female	-0.473684	dh44-F	Eaat2-F	0.0489
peptides	female	0.298246	dh44-F	Gpa2-F	0.229
peptides	female	0.184727	dh44-F	Gpb5-F	0.462
peptides	female	-0.335397	dh44-F	Ilp3-F	0.174
peptides	female	0.017544	dh44-F	ITP-F	0.948
peptides	female	0.504644	dh44-F	Lk-F	0.0346
peptides	female	-0.271414	dh44-F	Mip-F	0.275
peptides	female	-0.263158	dh44-F	Ms-F	0.29
peptides	female	-0.112487	dh44-F	natalisin-F	0.656
peptides	female	-0.060888	dh44-F	NPF-F	0.811
peptides	female	-0.205366	dh44-F	Nplp1-F	0.412
peptides	female	-0.378741	dh44-F	Nplp3-F	0.122
peptides	female	-0.050568	dh44-F	Nplp4-F	0.843
peptides	female	-0.21775	dh44-F	Orcokinin-F	0.384
peptides	female	-0.244582	dh44-F	Pal2-F	0.327
peptides	female	-0.374613	dh44-F	Phm-F	0.126
peptides	female	0.009288	dh44-F	Proc-F	0.974
peptides	female	0.001032	dh44-F	RYa-F	1
peptides	female	0.364293	dh44-F	SIFa-F	0.138
peptides	female	0.442724	dh44-F	sNPF-F	0.0674
peptides	female	0.017544	dh44-F	sut2-F	0.948
peptides	female	0.263158	dh44-F	sut3-F	0.29
peptides	female	0.21775	dh44-F	svr-F	0.384
peptides	female	0.180599	dh44-F	Tk-F	0.472
peptides	female	0.469556	dh44-F	TrpA1-F	0.0511
peptides	female	-0.172343	dh44-F	VGlut2-F	0.493
peptides	female	0.70485	dh44-F	W1118-F	0.00152
peptides	female	0.201238	dsk-F	7B2-F	0.422
peptides	female	0.252838	dsk-F	amon-F	0.31
peptides	female	-0.308566	dsk-F	AstA-F	0.212
peptides	female	-0.192982	dsk-F	AstCC-F	0.441
peptides	female	-0.273478	dsk-F	AstC-F	0.271
peptides	female	-0.275542	dsk-F	Burs-F	0.267
peptides	female	-0.219814	dsk-F	CCHa1-F	0.379
peptides	female	0.325077	dsk-F	CCHa2-F	0.188
peptides	female	0.246646	dsk-F	CG13248-F	0.322
peptides	female	0.079463	dsk-F	CG13743-F	0.754
peptides	female	-0.312693	dsk-F	CG16700-F	0.206
peptides	female	0.384933	dsk-F	CG4991-F	0.116
peptides	female	0.312693	dsk-F	CG7272-F	0.206
peptides	female	-0.153767	dsk-F	CNMa-F	0.541
peptides	female	0.184727	dsk-F	Crz-F	0.462
peptides	female	0.110423	dsk-F	Dh31-F	0.662
peptides	female	-0.141383	dsk-F	Dh44-F	0.575
peptides	female	1	dsk-F	Dsk-F	1
peptides	female	0.486068	dsk-F	Eaat2-F	0.0427
peptides	female	-0.137255	dsk-F	Gpa2-F	0.586
peptides	female	-0.157895	dsk-F	Gpb5-F	0.53
peptides	female	-0.058824	dsk-F	Ilp3-F	0.818
peptides	female	-0.03612	dsk-F	ITP-F	0.889
peptides	female	-0.27967	dsk-F	Lk-F	0.26
peptides	female	0.133127	dsk-F	Mip-F	0.598
peptides	female	0.087719	dsk-F	Ms-F	0.729
peptides	female	0.335397	dsk-F	natalisin-F	0.174
peptides	female	0.4613	dsk-F	NPF-F	0.0557
peptides	female	-0.081527	dsk-F	Nplp1-F	0.748
peptides	female	0.021672	dsk-F	Nplp3-F	0.934
peptides	female	-0.308566	dsk-F	Nplp4-F	0.212
peptides	female	0.116615	dsk-F	Orcokinin-F	0.644
peptides	female	0.040248	dsk-F	Pal2-F	0.876
peptides	female	-0.102167	dsk-F	Phm-F	0.686
peptides	female	-0.250774	dsk-F	Proc-F	0.314
peptides	female	0.316821	dsk-F	RYa-F	0.2
peptides	female	-0.296182	dsk-F	SIFa-F	0.232
peptides	female	0.021672	dsk-F	sNPF-F	0.934
peptides	female	0.246646	dsk-F	sut2-F	0.322
peptides	female	-0.729618	dsk-F	sut3-F	0.000861
peptides	female	-0.141383	dsk-F	svr-F	0.575
peptides	female	-0.075335	dsk-F	Tk-F	0.767
peptides	female	-0.343653	dsk-F	TrpA1-F	0.163
peptides	female	0.071207	dsk-F	VGlut2-F	0.78
peptides	female	-0.283798	dsk-F	W1118-F	0.253
peptides	female	0.44066	eaat2-F	7B2-F	0.0688
peptides	female	0.386997	eaat2-F	amon-F	0.114
peptides	female	-0.721362	eaat2-F	AstA-F	0.00105
peptides	female	-0.27967	eaat2-F	AstCC-F	0.26
peptides	female	-0.267286	eaat2-F	AstC-F	0.282
peptides	female	0.184727	eaat2-F	Burs-F	0.462
peptides	female	-0.692466	eaat2-F	CCHa1-F	0.00196
peptides	female	-0.023736	eaat2-F	CCHa2-F	0.928
peptides	female	0.413829	eaat2-F	CG13248-F	0.0891
peptides	female	-0.058824	eaat2-F	CG13743-F	0.818
peptides	female	-0.729618	eaat2-F	CG16700-F	0.000861
peptides	female	0.55418	eaat2-F	CG4991-F	0.0187
peptides	female	0.358101	eaat2-F	CG7272-F	0.145
peptides	female	0.05676	eaat2-F	CNMa-F	0.824
peptides	female	-0.159959	eaat2-F	Crz-F	0.525
peptides	female	0.203302	eaat2-F	Dh31-F	0.417
peptides	female	-0.473684	eaat2-F	Dh44-F	0.0489
peptides	female	0.486068	eaat2-F	Dsk-F	0.0427
peptides	female	1	eaat2-F	Eaat2-F	1
peptides	female	-0.374613	eaat2-F	Gpa2-F	0.126
peptides	female	-0.042312	eaat2-F	Gpb5-F	0.869
peptides	female	0.034056	eaat2-F	Ilp3-F	0.895
peptides	female	0.017544	eaat2-F	ITP-F	0.948
peptides	female	-0.570691	eaat2-F	Lk-F	0.015
peptides	female	-0.042312	eaat2-F	Mip-F	0.869
peptides	female	-0.118679	eaat2-F	Ms-F	0.638
peptides	female	0.55418	eaat2-F	natalisin-F	0.0187
peptides	female	0.095975	eaat2-F	NPF-F	0.705
peptides	female	0.172343	eaat2-F	Nplp1-F	0.493
peptides	female	0.211558	eaat2-F	Nplp3-F	0.398
peptides	female	-0.411765	eaat2-F	Nplp4-F	0.0908
peptides	female	0.547988	eaat2-F	Orcokinin-F	0.0203
peptides	female	0.713106	eaat2-F	Pal2-F	0.00126
peptides	female	0.358101	eaat2-F	Phm-F	0.145
peptides	female	-0.178535	eaat2-F	Proc-F	0.477
peptides	female	-0.027864	eaat2-F	RYa-F	0.915
peptides	female	-0.490196	eaat2-F	SIFa-F	0.0408
peptides	female	-0.232198	eaat2-F	sNPF-F	0.352
peptides	female	-0.263158	eaat2-F	sut2-F	0.29
peptides	female	-0.378741	eaat2-F	sut3-F	0.122
peptides	female	-0.306502	eaat2-F	svr-F	0.216
peptides	female	-0.261094	eaat2-F	Tk-F	0.294
peptides	female	-0.547988	eaat2-F	TrpA1-F	0.0203
peptides	female	-0.283798	eaat2-F	VGlut2-F	0.253
peptides	female	-0.490196	eaat2-F	W1118-F	0.0408
peptides	female	-0.21775	gpa2-F	7B2-F	0.384
peptides	female	-0.477812	gpa2-F	amon-F	0.0467
peptides	female	0.230134	gpa2-F	AstA-F	0.357
peptides	female	0.052632	gpa2-F	AstCC-F	0.837
peptides	female	-0.19711	gpa2-F	AstC-F	0.431
peptides	female	-0.401445	gpa2-F	Burs-F	0.0998
peptides	female	0.314757	gpa2-F	CCHa1-F	0.203
peptides	female	-0.106295	gpa2-F	CCHa2-F	0.674
peptides	female	0.050568	gpa2-F	CG13248-F	0.843
peptides	female	0.131063	gpa2-F	CG13743-F	0.603
peptides	female	0.382869	gpa2-F	CG16700-F	0.118
peptides	female	0.133127	gpa2-F	CG4991-F	0.598
peptides	female	0.0258	gpa2-F	CG7272-F	0.921
peptides	female	-0.576883	gpa2-F	CNMa-F	0.0137
peptides	female	-0.184727	gpa2-F	Crz-F	0.462
peptides	female	-0.236326	gpa2-F	Dh31-F	0.344
peptides	female	0.298246	gpa2-F	Dh44-F	0.229
peptides	female	-0.137255	gpa2-F	Dsk-F	0.586
peptides	female	-0.374613	gpa2-F	Eaat2-F	0.126
peptides	female	1	gpa2-F	Gpa2-F	1
peptides	female	0.436533	gpa2-F	Gpb5-F	0.0717
peptides	female	-0.713106	gpa2-F	Ilp3-F	0.00126
peptides	female	-0.149639	gpa2-F	ITP-F	0.552
peptides	female	0.339525	gpa2-F	Lk-F	0.168
peptides	female	0.038184	gpa2-F	Mip-F	0.882
peptides	female	-0.110423	gpa2-F	Ms-F	0.662
peptides	female	-0.176471	gpa2-F	natalisin-F	0.482
peptides	female	0.155831	gpa2-F	NPF-F	0.536
peptides	female	-0.717234	gpa2-F	Nplp1-F	0.00115
peptides	female	-0.581011	gpa2-F	Nplp3-F	0.013
peptides	female	0.395253	gpa2-F	Nplp4-F	0.106
peptides	female	-0.622291	gpa2-F	Orcokinin-F	0.00696
peptides	female	-0.298246	gpa2-F	Pal2-F	0.229
peptides	female	-0.69453	gpa2-F	Phm-F	0.00188
peptides	female	-0.172343	gpa2-F	Proc-F	0.493
peptides	female	0.261094	gpa2-F	RYa-F	0.294
peptides	female	-0.019608	gpa2-F	SIFa-F	0.941
peptides	female	0.052632	gpa2-F	sNPF-F	0.837
peptides	female	0.017544	gpa2-F	sut2-F	0.948
peptides	female	-0.011352	gpa2-F	sut3-F	0.967
peptides	female	0.267286	gpa2-F	svr-F	0.282
peptides	female	0.428277	gpa2-F	Tk-F	0.0777
peptides	female	0.673891	gpa2-F	TrpA1-F	0.00283
peptides	female	0.201238	gpa2-F	VGlut2-F	0.422
peptides	female	0.514964	gpa2-F	W1118-F	0.0306
peptides	female	-0.395253	gpb5-F	7B2-F	0.106
peptides	female	-0.048504	gpb5-F	amon-F	0.85
peptides	female	-0.108359	gpb5-F	AstA-F	0.668
peptides	female	-0.110423	gpb5-F	AstCC-F	0.662
peptides	female	-0.438596	gpb5-F	AstC-F	0.0702
peptides	female	-0.176471	gpb5-F	Burs-F	0.482
peptides	female	-0.019608	gpb5-F	CCHa1-F	0.941
peptides	female	-0.335397	gpb5-F	CCHa2-F	0.174
peptides	female	0.304438	gpb5-F	CG13248-F	0.219
peptides	female	0.384933	gpb5-F	CG13743-F	0.116
peptides	female	-0.118679	gpb5-F	CG16700-F	0.638
peptides	female	0.399381	gpb5-F	CG4991-F	0.102
peptides	female	0.118679	gpb5-F	CG7272-F	0.638
peptides	female	-0.27967	gpb5-F	CNMa-F	0.26
peptides	female	0.199174	gpb5-F	Crz-F	0.427
peptides	female	-0.00516	gpb5-F	Dh31-F	0.987
peptides	female	0.184727	gpb5-F	Dh44-F	0.462
peptides	female	-0.157895	gpb5-F	Dsk-F	0.53
peptides	female	-0.042312	gpb5-F	Eaat2-F	0.869
peptides	female	0.436533	gpb5-F	Gpa2-F	0.0717
peptides	female	1	gpb5-F	Gpb5-F	1
peptides	female	-0.434469	gpb5-F	Ilp3-F	0.0731
peptides	female	0.118679	gpb5-F	ITP-F	0.638
peptides	female	0.199174	gpb5-F	Lk-F	0.427
peptides	female	0.453044	gpb5-F	Mip-F	0.0607
peptides	female	-0.535604	gpb5-F	Ms-F	0.0238
peptides	female	0.541796	gpb5-F	natalisin-F	0.022
peptides	female	0.131063	gpb5-F	NPF-F	0.603
peptides	female	-0.432405	gpb5-F	Nplp1-F	0.0746
peptides	female	-0.374613	gpb5-F	Nplp3-F	0.126
peptides	female	0.356037	gpb5-F	Nplp4-F	0.147
peptides	female	-0.277606	gpb5-F	Orcokinin-F	0.264
peptides	female	0.077399	gpb5-F	Pal2-F	0.761
peptides	female	-0.137255	gpb5-F	Phm-F	0.586
peptides	female	-0.494324	gpb5-F	Proc-F	0.0389
peptides	female	-0.019608	gpb5-F	RYa-F	0.941
peptides	female	-0.263158	gpb5-F	SIFa-F	0.29
peptides	female	0.091847	gpb5-F	sNPF-F	0.717
peptides	female	-0.364293	gpb5-F	sut2-F	0.138
peptides	female	-0.145511	gpb5-F	sut3-F	0.563
peptides	female	-0.362229	gpb5-F	svr-F	0.14
peptides	female	0.044376	gpb5-F	Tk-F	0.863
peptides	female	0.285862	gpb5-F	TrpA1-F	0.249
peptides	female	0.277606	gpb5-F	VGlut2-F	0.264
peptides	female	0.49226	gpb5-F	W1118-F	0.0398
peptides	female	-0.157895	ilp3-F	7B2-F	0.53
peptides	female	0.521156	ilp3-F	amon-F	0.0284
peptides	female	0.009288	ilp3-F	AstA-F	0.974
peptides	female	-0.108359	ilp3-F	AstCC-F	0.668
peptides	female	0.426213	ilp3-F	AstC-F	0.0792
peptides	female	0.475748	ilp3-F	Burs-F	0.0478
peptides	female	-0.128999	ilp3-F	CCHa1-F	0.609
peptides	female	0.199174	ilp3-F	CCHa2-F	0.427
peptides	female	-0.133127	ilp3-F	CG13248-F	0.598
peptides	female	0.001032	ilp3-F	CG13743-F	1
peptides	female	-0.087719	ilp3-F	CG16700-F	0.729
peptides	female	-0.273478	ilp3-F	CG4991-F	0.271
peptides	female	-0.166151	ilp3-F	CG7272-F	0.509
peptides	female	0.360165	ilp3-F	CNMa-F	0.143
peptides	female	0.519092	ilp3-F	Crz-F	0.0291
peptides	female	0.180599	ilp3-F	Dh31-F	0.472
peptides	female	-0.335397	ilp3-F	Dh44-F	0.174
peptides	female	-0.058824	ilp3-F	Dsk-F	0.818
peptides	female	0.034056	ilp3-F	Eaat2-F	0.895
peptides	female	-0.713106	ilp3-F	Gpa2-F	0.00126
peptides	female	-0.434469	ilp3-F	Gpb5-F	0.0731
peptides	female	1	ilp3-F	Ilp3-F	1
peptides	female	0.397317	ilp3-F	ITP-F	0.104
peptides	female	-0.192982	ilp3-F	Lk-F	0.441
peptides	female	0.001032	ilp3-F	Mip-F	1
peptides	female	0.003096	ilp3-F	Ms-F	0.993
peptides	female	0.009288	ilp3-F	natalisin-F	0.974
peptides	female	0.001032	ilp3-F	NPF-F	1
peptides	female	0.70485	ilp3-F	Nplp1-F	0.00152
peptides	female	0.601651	ilp3-F	Nplp3-F	0.00958
peptides	female	-0.428277	ilp3-F	Nplp4-F	0.0777
peptides	female	0.504644	ilp3-F	Orcokinin-F	0.0346
peptides	female	0.031992	ilp3-F	Pal2-F	0.902
peptides	female	0.547988	ilp3-F	Phm-F	0.0203
peptides	female	0.01548	ilp3-F	Proc-F	0.954
peptides	female	-0.521156	ilp3-F	RYa-F	0.0284
peptides	female	0.358101	ilp3-F	SIFa-F	0.145
peptides	female	0.019608	ilp3-F	sNPF-F	0.941
peptides	female	0.050568	ilp3-F	sut2-F	0.843
peptides	female	0.001032	ilp3-F	sut3-F	1
peptides	female	-0.23839	ilp3-F	svr-F	0.339
peptides	female	-0.306502	ilp3-F	Tk-F	0.216
peptides	female	-0.655315	ilp3-F	TrpA1-F	0.00399
peptides	female	-0.03612	ilp3-F	VGlut2-F	0.889
peptides	female	-0.455108	ilp3-F	W1118-F	0.0594
peptides	female	-0.05676	itp-F	7B2-F	0.824
peptides	female	0.192982	itp-F	amon-F	0.441
peptides	female	-0.327141	itp-F	AstA-F	0.185
peptides	female	-0.386997	itp-F	AstCC-F	0.114
peptides	female	0.366357	itp-F	AstC-F	0.135
peptides	female	0.333333	itp-F	Burs-F	0.176
peptides	female	-0.211558	itp-F	CCHa1-F	0.398
peptides	female	0.23839	itp-F	CCHa2-F	0.339
peptides	female	-0.03612	itp-F	CG13248-F	0.889
peptides	female	-0.203302	itp-F	CG13743-F	0.417
peptides	female	-0.114551	itp-F	CG16700-F	0.65
peptides	female	-0.153767	itp-F	CG4991-F	0.541
peptides	female	-0.213622	itp-F	CG7272-F	0.393
peptides	female	-0.151703	itp-F	CNMa-F	0.547
peptides	female	0.349845	itp-F	Crz-F	0.155
peptides	female	0.345717	itp-F	Dh31-F	0.16
peptides	female	0.017544	itp-F	Dh44-F	0.948
peptides	female	-0.03612	itp-F	Dsk-F	0.889
peptides	female	0.017544	itp-F	Eaat2-F	0.948
peptides	female	-0.149639	itp-F	Gpa2-F	0.552
peptides	female	0.118679	itp-F	Gpb5-F	0.638
peptides	female	0.397317	itp-F	Ilp3-F	0.104
peptides	female	1	itp-F	ITP-F	1
peptides	female	0.007224	itp-F	Lk-F	0.98
peptides	female	-0.159959	itp-F	Mip-F	0.525
peptides	female	-0.609907	itp-F	Ms-F	0.00845
peptides	female	0.292054	itp-F	natalisin-F	0.239
peptides	female	0.013416	itp-F	NPF-F	0.961
peptides	female	0.304438	itp-F	Nplp1-F	0.219
peptides	female	0.211558	itp-F	Nplp3-F	0.398
peptides	female	-0.463364	itp-F	Nplp4-F	0.0545
peptides	female	0.180599	itp-F	Orcokinin-F	0.472
peptides	female	-0.219814	itp-F	Pal2-F	0.379
peptides	female	0.335397	itp-F	Phm-F	0.174
peptides	female	-0.184727	itp-F	Proc-F	0.462
peptides	female	-0.358101	itp-F	RYa-F	0.145
peptides	female	0.434469	itp-F	SIFa-F	0.0731
peptides	female	0.296182	itp-F	sNPF-F	0.232
peptides	female	-0.320949	itp-F	sut2-F	0.194
peptides	female	-0.001032	itp-F	sut3-F	1
peptides	female	-0.108359	itp-F	svr-F	0.668
peptides	female	0.062951	itp-F	Tk-F	0.805
peptides	female	-0.296182	itp-F	TrpA1-F	0.232
peptides	female	-0.370485	itp-F	VGlut2-F	0.131
peptides	female	0.091847	itp-F	W1118-F	0.717
peptides	female	-0.199174	lk-F	7B2-F	0.427
peptides	female	-0.172343	lk-F	amon-F	0.493
peptides	female	0.188854	lk-F	AstA-F	0.451
peptides	female	0.411765	lk-F	AstCC-F	0.0908
peptides	female	0.176471	lk-F	AstC-F	0.482
peptides	female	-0.706914	lk-F	Burs-F	0.00145
peptides	female	0.696594	lk-F	CCHa1-F	0.0018
peptides	female	0.292054	lk-F	CCHa2-F	0.239
peptides	female	-0.455108	lk-F	CG13248-F	0.0594
peptides	female	-0.415893	lk-F	CG13743-F	0.0874
peptides	female	0.242518	lk-F	CG16700-F	0.331
peptides	female	-0.469556	lk-F	CG4991-F	0.0511
peptides	female	-0.30031	lk-F	CG7272-F	0.225
peptides	female	0.0258	lk-F	CNMa-F	0.921
peptides	female	0.118679	lk-F	Crz-F	0.638
peptides	female	0.031992	lk-F	Dh31-F	0.902
peptides	female	0.504644	lk-F	Dh44-F	0.0346
peptides	female	-0.27967	lk-F	Dsk-F	0.26
peptides	female	-0.570691	lk-F	Eaat2-F	0.015
peptides	female	0.339525	lk-F	Gpa2-F	0.168
peptides	female	0.199174	lk-F	Gpb5-F	0.427
peptides	female	-0.192982	lk-F	Ilp3-F	0.441
peptides	female	0.007224	lk-F	ITP-F	0.98
peptides	female	1	lk-F	Lk-F	1
peptides	female	-0.192982	lk-F	Mip-F	0.441
peptides	female	-0.153767	lk-F	Ms-F	0.541
peptides	female	-0.203302	lk-F	natalisin-F	0.417
peptides	female	-0.083591	lk-F	NPF-F	0.742
peptides	female	-0.368421	lk-F	Nplp1-F	0.133
peptides	female	0.019608	lk-F	Nplp3-F	0.941
peptides	female	0.135191	lk-F	Nplp4-F	0.592
peptides	female	-0.304438	lk-F	Orcokinin-F	0.219
peptides	female	-0.556244	lk-F	Pal2-F	0.0182
peptides	female	-0.323013	lk-F	Phm-F	0.191
peptides	female	-0.001032	lk-F	Proc-F	1
peptides	female	0.089783	lk-F	RYa-F	0.723
peptides	female	0.03612	lk-F	SIFa-F	0.889
peptides	female	0.114551	lk-F	sNPF-F	0.65
peptides	female	0.44066	lk-F	sut2-F	0.0688
peptides	female	0.432405	lk-F	sut3-F	0.0746
peptides	female	-0.0258	lk-F	svr-F	0.921
peptides	female	-0.306502	lk-F	Tk-F	0.216
peptides	female	0.244582	lk-F	TrpA1-F	0.327
peptides	female	-0.01548	lk-F	VGlut2-F	0.954
peptides	female	0.717234	lk-F	W1118-F	0.00115
peptides	female	-0.333333	mip-F	7B2-F	0.176
peptides	female	0.436533	mip-F	amon-F	0.0717
peptides	female	-0.003096	mip-F	AstA-F	0.993
peptides	female	-0.205366	mip-F	AstCC-F	0.412
peptides	female	-0.525284	mip-F	AstC-F	0.027
peptides	female	-0.001032	mip-F	Burs-F	1
peptides	female	0.164087	mip-F	CCHa1-F	0.514
peptides	female	-0.378741	mip-F	CCHa2-F	0.122
peptides	female	0.28999	mip-F	CG13248-F	0.242
peptides	female	0.53354	mip-F	CG13743-F	0.0244
peptides	female	0.067079	mip-F	CG16700-F	0.792
peptides	female	0.401445	mip-F	CG4991-F	0.0998
peptides	female	0.572755	mip-F	CG7272-F	0.0145
peptides	female	-0.093911	mip-F	CNMa-F	0.711
peptides	female	0.384933	mip-F	Crz-F	0.116
peptides	female	0.007224	mip-F	Dh31-F	0.98
peptides	female	-0.271414	mip-F	Dh44-F	0.275
peptides	female	0.133127	mip-F	Dsk-F	0.598
peptides	female	-0.042312	mip-F	Eaat2-F	0.869
peptides	female	0.038184	mip-F	Gpa2-F	0.882
peptides	female	0.453044	mip-F	Gpb5-F	0.0607
peptides	female	0.001032	mip-F	Ilp3-F	1
peptides	female	-0.159959	mip-F	ITP-F	0.525
peptides	female	-0.192982	mip-F	Lk-F	0.441
peptides	female	1	mip-F	Mip-F	1
peptides	female	-0.122807	mip-F	Ms-F	0.627
peptides	female	0.215686	mip-F	natalisin-F	0.388
peptides	female	0.093911	mip-F	NPF-F	0.711
peptides	female	0.052632	mip-F	Nplp1-F	0.837
peptides	female	0.040248	mip-F	Nplp3-F	0.876
peptides	female	0.329205	mip-F	Nplp4-F	0.182
peptides	female	-0.180599	mip-F	Orcokinin-F	0.472
peptides	female	-0.027864	mip-F	Pal2-F	0.915
peptides	female	0.060888	mip-F	Phm-F	0.811
peptides	female	-0.335397	mip-F	Proc-F	0.174
peptides	female	-0.031992	mip-F	RYa-F	0.902
peptides	female	-0.368421	mip-F	SIFa-F	0.133
peptides	female	-0.155831	mip-F	sNPF-F	0.536
peptides	female	-0.067079	mip-F	sut2-F	0.792
peptides	female	-0.327141	mip-F	sut3-F	0.185
peptides	female	-0.54386	mip-F	svr-F	0.0214
peptides	female	0.034056	mip-F	Tk-F	0.895
peptides	female	0.058824	mip-F	TrpA1-F	0.818
peptides	female	0.442724	mip-F	VGlut2-F	0.0674
peptides	female	-0.19711	mip-F	W1118-F	0.431
peptides	female	-0.021672	ms-F	7B2-F	0.934
peptides	female	-0.20743	ms-F	amon-F	0.407
peptides	female	0.570691	ms-F	AstA-F	0.015
peptides	female	0.320949	ms-F	AstCC-F	0.194
peptides	female	-0.081527	ms-F	AstC-F	0.748
peptides	female	0.038184	ms-F	Burs-F	0.882
peptides	female	0.029928	ms-F	CCHa1-F	0.908
peptides	female	0.052632	ms-F	CCHa2-F	0.837
peptides	female	-0.25903	ms-F	CG13248-F	0.298
peptides	female	0.21775	ms-F	CG13743-F	0.384
peptides	female	0.47162	ms-F	CG16700-F	0.05
peptides	female	-0.139319	ms-F	CG4991-F	0.58
peptides	female	0.03612	ms-F	CG7272-F	0.889
peptides	female	0.242518	ms-F	CNMa-F	0.331
peptides	female	-0.126935	ms-F	Crz-F	0.615
peptides	female	-0.366357	ms-F	Dh31-F	0.135
peptides	female	-0.263158	ms-F	Dh44-F	0.29
peptides	female	0.087719	ms-F	Dsk-F	0.729
peptides	female	-0.118679	ms-F	Eaat2-F	0.638
peptides	female	-0.110423	ms-F	Gpa2-F	0.662
peptides	female	-0.535604	ms-F	Gpb5-F	0.0238
peptides	female	0.003096	ms-F	Ilp3-F	0.993
peptides	female	-0.609907	ms-F	ITP-F	0.00845
peptides	female	-0.153767	ms-F	Lk-F	0.541
peptides	female	-0.122807	ms-F	Mip-F	0.627
peptides	female	1	ms-F	Ms-F	1
peptides	female	-0.595459	ms-F	natalisin-F	0.0105
peptides	female	0.003096	ms-F	NPF-F	0.993
peptides	female	-0.153767	ms-F	Nplp1-F	0.541
peptides	female	0.102167	ms-F	Nplp3-F	0.686
peptides	female	0.409701	ms-F	Nplp4-F	0.0926
peptides	female	-0.0258	ms-F	Orcokinin-F	0.921
peptides	female	-0.042312	ms-F	Pal2-F	0.869
peptides	female	-0.147575	ms-F	Phm-F	0.558
peptides	female	0.271414	ms-F	Proc-F	0.275
peptides	female	0.329205	ms-F	RYa-F	0.182
peptides	female	-0.166151	ms-F	SIFa-F	0.509
peptides	female	-0.351909	ms-F	sNPF-F	0.152
peptides	female	0.504644	ms-F	sut2-F	0.0346
peptides	female	0.075335	ms-F	sut3-F	0.767
peptides	female	0.374613	ms-F	svr-F	0.126
peptides	female	-0.137255	ms-F	Tk-F	0.586
peptides	female	0.054696	ms-F	TrpA1-F	0.831
peptides	female	0.347781	ms-F	VGlut2-F	0.158
peptides	female	-0.393189	ms-F	W1118-F	0.107
peptides	female	-0.0258	natalisin-F	7B2-F	0.921
peptides	female	0.403509	natalisin-F	amon-F	0.098
peptides	female	-0.595459	natalisin-F	AstA-F	0.0105
peptides	female	-0.391125	natalisin-F	AstCC-F	0.109
peptides	female	-0.360165	natalisin-F	AstC-F	0.143
peptides	female	0.079463	natalisin-F	Burs-F	0.754
peptides	female	-0.444788	natalisin-F	CCHa1-F	0.066
peptides	female	-0.184727	natalisin-F	CCHa2-F	0.462
peptides	female	0.626419	natalisin-F	CG13248-F	0.00651
peptides	female	0.186791	natalisin-F	CG13743-F	0.456
peptides	female	-0.655315	natalisin-F	CG16700-F	0.00399
peptides	female	0.566563	natalisin-F	CG4991-F	0.0158
peptides	female	0.188854	natalisin-F	CG7272-F	0.451
peptides	female	-0.124871	natalisin-F	CNMa-F	0.621
peptides	female	0.192982	natalisin-F	Crz-F	0.441
peptides	female	0.349845	natalisin-F	Dh31-F	0.155
peptides	female	-0.112487	natalisin-F	Dh44-F	0.656
peptides	female	0.335397	natalisin-F	Dsk-F	0.174
peptides	female	0.55418	natalisin-F	Eaat2-F	0.0187
peptides	female	-0.176471	natalisin-F	Gpa2-F	0.482
peptides	female	0.541796	natalisin-F	Gpb5-F	0.022
peptides	female	0.009288	natalisin-F	Ilp3-F	0.974
peptides	female	0.292054	natalisin-F	ITP-F	0.239
peptides	female	-0.203302	natalisin-F	Lk-F	0.417
peptides	female	0.215686	natalisin-F	Mip-F	0.388
peptides	female	-0.595459	natalisin-F	Ms-F	0.0105
peptides	female	1	natalisin-F	natalisin-F	1
peptides	female	0.287926	natalisin-F	NPF-F	0.246
peptides	female	0.118679	natalisin-F	Nplp1-F	0.638
peptides	female	-0.007224	natalisin-F	Nplp3-F	0.98
peptides	female	-0.360165	natalisin-F	Nplp4-F	0.143
peptides	female	0.366357	natalisin-F	Orcokinin-F	0.135
peptides	female	0.438596	natalisin-F	Pal2-F	0.0702
peptides	female	0.285862	natalisin-F	Phm-F	0.249
peptides	female	-0.420021	natalisin-F	Proc-F	0.084
peptides	female	-0.110423	natalisin-F	RYa-F	0.662
peptides	female	-0.143447	natalisin-F	SIFa-F	0.569
peptides	female	0.213622	natalisin-F	sNPF-F	0.393
peptides	female	-0.486068	natalisin-F	sut2-F	0.0427
peptides	female	-0.521156	natalisin-F	sut3-F	0.0284
peptides	female	-0.572755	natalisin-F	svr-F	0.0145
peptides	female	-0.102167	natalisin-F	Tk-F	0.686
peptides	female	-0.453044	natalisin-F	TrpA1-F	0.0607
peptides	female	-0.021672	natalisin-F	VGlut2-F	0.934
peptides	female	0.048504	natalisin-F	W1118-F	0.85
peptides	female	-0.589267	npf-F	7B2-F	0.0115
peptides	female	0.236326	npf-F	amon-F	0.344
peptides	female	0.062951	npf-F	AstA-F	0.805
peptides	female	-0.226006	npf-F	AstCC-F	0.366
peptides	female	0.089783	npf-F	AstC-F	0.723
peptides	female	-0.131063	npf-F	Burs-F	0.603
peptides	female	-0.083591	npf-F	CCHa1-F	0.742
peptides	female	0.506708	npf-F	CCHa2-F	0.0337
peptides	female	0.349845	npf-F	CG13248-F	0.155
peptides	female	0.374613	npf-F	CG13743-F	0.126
peptides	female	-0.085655	npf-F	CG16700-F	0.736
peptides	female	0.436533	npf-F	CG4991-F	0.0717
peptides	female	-0.034056	npf-F	CG7272-F	0.895
peptides	female	-0.690402	npf-F	CNMa-F	0.00205
peptides	female	0.488132	npf-F	Crz-F	0.0417
peptides	female	-0.240454	npf-F	Dh31-F	0.335
peptides	female	-0.060888	npf-F	Dh44-F	0.811
peptides	female	0.4613	npf-F	Dsk-F	0.0557
peptides	female	0.095975	npf-F	Eaat2-F	0.705
peptides	female	0.155831	npf-F	Gpa2-F	0.536
peptides	female	0.131063	npf-F	Gpb5-F	0.603
peptides	female	0.001032	npf-F	Ilp3-F	1
peptides	female	0.013416	npf-F	ITP-F	0.961
peptides	female	-0.083591	npf-F	Lk-F	0.742
peptides	female	0.093911	npf-F	Mip-F	0.711
peptides	female	0.003096	npf-F	Ms-F	0.993
peptides	female	0.287926	npf-F	natalisin-F	0.246
peptides	female	1	npf-F	NPF-F	1
peptides	female	-0.240454	npf-F	Nplp1-F	0.335
peptides	female	-0.296182	npf-F	Nplp3-F	0.232
peptides	female	-0.073271	npf-F	Nplp4-F	0.773
peptides	female	-0.205366	npf-F	Orcokinin-F	0.412
peptides	female	0.106295	npf-F	Pal2-F	0.674
peptides	female	-0.574819	npf-F	Phm-F	0.0141
peptides	female	-0.686275	npf-F	Proc-F	0.00223
peptides	female	0.318885	npf-F	RYa-F	0.197
peptides	female	0.106295	npf-F	SIFa-F	0.674
peptides	female	-0.108359	npf-F	sNPF-F	0.668
peptides	female	0.199174	npf-F	sut2-F	0.427
peptides	female	-0.816305	npf-F	sut3-F	3.84e-05
peptides	female	-0.205366	npf-F	svr-F	0.412
peptides	female	-0.118679	npf-F	Tk-F	0.638
peptides	female	-0.28999	npf-F	TrpA1-F	0.242
peptides	female	0.463364	npf-F	VGlut2-F	0.0545
peptides	female	0.155831	npf-F	W1118-F	0.536
peptides	female	0.226006	nplp1-F	7B2-F	0.366
peptides	female	0.467492	nplp1-F	amon-F	0.0522
peptides	female	-0.226006	nplp1-F	AstA-F	0.366
peptides	female	-0.382869	nplp1-F	AstCC-F	0.118
peptides	female	0.382869	nplp1-F	AstC-F	0.118
peptides	female	0.486068	nplp1-F	Burs-F	0.0427
peptides	female	-0.0258	nplp1-F	CCHa1-F	0.921
peptides	female	0.017544	nplp1-F	CCHa2-F	0.948
peptides	female	0.029928	nplp1-F	CG13248-F	0.908
peptides	female	-0.21775	nplp1-F	CG13743-F	0.384
peptides	female	-0.343653	nplp1-F	CG16700-F	0.163
peptides	female	-0.178535	nplp1-F	CG4991-F	0.477
peptides	female	-0.087719	nplp1-F	CG7272-F	0.729
peptides	female	0.296182	nplp1-F	CNMa-F	0.232
peptides	female	0.166151	nplp1-F	Crz-F	0.509
peptides	female	0.331269	nplp1-F	Dh31-F	0.179
peptides	female	-0.205366	nplp1-F	Dh44-F	0.412
peptides	female	-0.081527	nplp1-F	Dsk-F	0.748
peptides	female	0.172343	nplp1-F	Eaat2-F	0.493
peptides	female	-0.717234	nplp1-F	Gpa2-F	0.00115
peptides	female	-0.432405	nplp1-F	Gpb5-F	0.0746
peptides	female	0.70485	nplp1-F	Ilp3-F	0.00152
peptides	female	0.304438	nplp1-F	ITP-F	0.219
peptides	female	-0.368421	nplp1-F	Lk-F	0.133
peptides	female	0.052632	nplp1-F	Mip-F	0.837
peptides	female	-0.153767	nplp1-F	Ms-F	0.541
peptides	female	0.118679	nplp1-F	natalisin-F	0.638
peptides	female	-0.240454	nplp1-F	NPF-F	0.335
peptides	female	1	nplp1-F	Nplp1-F	1
peptides	female	0.498452	nplp1-F	Nplp3-F	0.0371
peptides	female	-0.634675	nplp1-F	Nplp4-F	0.00568
peptides	female	0.570691	nplp1-F	Orcokinin-F	0.015
peptides	female	0.180599	nplp1-F	Pal2-F	0.472
peptides	female	0.634675	nplp1-F	Phm-F	0.00568
peptides	female	0.131063	nplp1-F	Proc-F	0.603
peptides	female	-0.50258	nplp1-F	RYa-F	0.0354
peptides	female	0.405573	nplp1-F	SIFa-F	0.0961
peptides	female	0.052632	nplp1-F	sNPF-F	0.837
peptides	female	-0.314757	nplp1-F	sut2-F	0.203
peptides	female	0.073271	nplp1-F	sut3-F	0.773
peptides	female	-0.166151	nplp1-F	svr-F	0.509
peptides	female	0.067079	nplp1-F	Tk-F	0.792
peptides	female	-0.475748	nplp1-F	TrpA1-F	0.0478
peptides	female	-0.391125	nplp1-F	VGlut2-F	0.109
peptides	female	-0.380805	nplp1-F	W1118-F	0.12
peptides	female	0.312693	nplp3-F	7B2-F	0.206
peptides	female	0.448916	nplp3-F	amon-F	0.0633
peptides	female	-0.199174	nplp3-F	AstA-F	0.427
peptides	female	-0.151703	nplp3-F	AstCC-F	0.547
peptides	female	0.021672	nplp3-F	AstC-F	0.934
peptides	female	0.178535	nplp3-F	Burs-F	0.477
peptides	female	-0.031992	nplp3-F	CCHa1-F	0.902
peptides	female	0.048504	nplp3-F	CCHa2-F	0.85
peptides	female	-0.075335	nplp3-F	CG13248-F	0.767
peptides	female	-0.420021	nplp3-F	CG13743-F	0.084
peptides	female	-0.188854	nplp3-F	CG16700-F	0.451
peptides	female	-0.114551	nplp3-F	CG4991-F	0.65
peptides	female	0.304438	nplp3-F	CG7272-F	0.219
peptides	female	0.382869	nplp3-F	CNMa-F	0.118
peptides	female	0.118679	nplp3-F	Crz-F	0.638
peptides	female	0.430341	nplp3-F	Dh31-F	0.0761
peptides	female	-0.378741	nplp3-F	Dh44-F	0.122
peptides	female	0.021672	nplp3-F	Dsk-F	0.934
peptides	female	0.211558	nplp3-F	Eaat2-F	0.398
peptides	female	-0.581011	nplp3-F	Gpa2-F	0.013
peptides	female	-0.374613	nplp3-F	Gpb5-F	0.126
peptides	female	0.601651	nplp3-F	Ilp3-F	0.00958
peptides	female	0.211558	nplp3-F	ITP-F	0.398
peptides	female	0.019608	nplp3-F	Lk-F	0.941
peptides	female	0.040248	nplp3-F	Mip-F	0.876
peptides	female	0.102167	nplp3-F	Ms-F	0.686
peptides	female	-0.007224	nplp3-F	natalisin-F	0.98
peptides	female	-0.296182	nplp3-F	NPF-F	0.232
peptides	female	0.498452	nplp3-F	Nplp1-F	0.0371
peptides	female	1	nplp3-F	Nplp3-F	1
peptides	female	-0.360165	nplp3-F	Nplp4-F	0.143
peptides	female	0.537668	nplp3-F	Orcokinin-F	0.0232
peptides	female	-0.019608	nplp3-F	Pal2-F	0.941
peptides	female	0.500516	nplp3-F	Phm-F	0.0363
peptides	female	0.011352	nplp3-F	Proc-F	0.967
peptides	female	-0.133127	nplp3-F	RYa-F	0.598
peptides	female	-0.192982	nplp3-F	SIFa-F	0.441
peptides	female	0.04644	nplp3-F	sNPF-F	0.856
peptides	female	0.240454	nplp3-F	sut2-F	0.335
peptides	female	0.27967	nplp3-F	sut3-F	0.26
peptides	female	-0.335397	nplp3-F	svr-F	0.174
peptides	female	-0.504644	nplp3-F	Tk-F	0.0346
peptides	female	-0.53354	nplp3-F	TrpA1-F	0.0244
peptides	female	-0.389061	nplp3-F	VGlut2-F	0.111
peptides	female	-0.434469	nplp3-F	W1118-F	0.0731
peptides	female	-0.391125	nplp4-F	7B2-F	0.109
peptides	female	-0.296182	nplp4-F	amon-F	0.232
peptides	female	0.547988	nplp4-F	AstA-F	0.0203
peptides	female	0.504644	nplp4-F	AstCC-F	0.0346
peptides	female	-0.362229	nplp4-F	AstC-F	0.14
peptides	female	-0.05676	nplp4-F	Burs-F	0.824
peptides	female	0.133127	nplp4-F	CCHa1-F	0.598
peptides	female	-0.360165	nplp4-F	CCHa2-F	0.143
peptides	female	-0.209494	nplp4-F	CG13248-F	0.403
peptides	female	0.488132	nplp4-F	CG13743-F	0.0417
peptides	female	0.661507	nplp4-F	CG16700-F	0.00357
peptides	female	-0.052632	nplp4-F	CG4991-F	0.837
peptides	female	0.182663	nplp4-F	CG7272-F	0.467
peptides	female	0.023736	nplp4-F	CNMa-F	0.928
peptides	female	-0.058824	nplp4-F	Crz-F	0.818
peptides	female	-0.560372	nplp4-F	Dh31-F	0.0172
peptides	female	-0.050568	nplp4-F	Dh44-F	0.843
peptides	female	-0.308566	nplp4-F	Dsk-F	0.212
peptides	female	-0.411765	nplp4-F	Eaat2-F	0.0908
peptides	female	0.395253	nplp4-F	Gpa2-F	0.106
peptides	female	0.356037	nplp4-F	Gpb5-F	0.147
peptides	female	-0.428277	nplp4-F	Ilp3-F	0.0777
peptides	female	-0.463364	nplp4-F	ITP-F	0.0545
peptides	female	0.135191	nplp4-F	Lk-F	0.592
peptides	female	0.329205	nplp4-F	Mip-F	0.182
peptides	female	0.409701	nplp4-F	Ms-F	0.0926
peptides	female	-0.360165	nplp4-F	natalisin-F	0.143
peptides	female	-0.073271	nplp4-F	NPF-F	0.773
peptides	female	-0.634675	nplp4-F	Nplp1-F	0.00568
peptides	female	-0.360165	nplp4-F	Nplp3-F	0.143
peptides	female	1	nplp4-F	Nplp4-F	1
peptides	female	-0.628483	nplp4-F	Orcokinin-F	0.00629
peptides	female	-0.20743	nplp4-F	Pal2-F	0.407
peptides	female	-0.31063	nplp4-F	Phm-F	0.209
peptides	female	0.114551	nplp4-F	Proc-F	0.65
peptides	female	0.372549	nplp4-F	RYa-F	0.129
peptides	female	-0.358101	nplp4-F	SIFa-F	0.145
peptides	female	-0.312693	nplp4-F	sNPF-F	0.206
peptides	female	0.273478	nplp4-F	sut2-F	0.271
peptides	female	0.143447	nplp4-F	sut3-F	0.569
peptides	female	0.172343	nplp4-F	svr-F	0.493
peptides	female	-0.00516	nplp4-F	Tk-F	0.987
peptides	female	0.537668	nplp4-F	TrpA1-F	0.0232
peptides	female	0.630547	nplp4-F	VGlut2-F	0.00609
peptides	female	0.079463	nplp4-F	W1118-F	0.754
peptides	female	0.314757	orcokinin-F	7B2-F	0.203
peptides	female	0.380805	orcokinin-F	amon-F	0.12
peptides	female	-0.53354	orcokinin-F	AstA-F	0.0244
peptides	female	-0.360165	orcokinin-F	AstCC-F	0.143
peptides	female	-0.077399	orcokinin-F	AstC-F	0.761
peptides	female	0.26935	orcokinin-F	Burs-F	0.279
peptides	female	-0.442724	orcokinin-F	CCHa1-F	0.0674
peptides	female	-0.081527	orcokinin-F	CCHa2-F	0.748
peptides	female	0.242518	orcokinin-F	CG13248-F	0.331
peptides	female	-0.106295	orcokinin-F	CG13743-F	0.674
peptides	female	-0.50258	orcokinin-F	CG16700-F	0.0354
peptides	female	0.22807	orcokinin-F	CG4991-F	0.361
peptides	female	-0.108359	orcokinin-F	CG7272-F	0.668
peptides	female	0.436533	orcokinin-F	CNMa-F	0.0717
peptides	female	-0.007224	orcokinin-F	Crz-F	0.98
peptides	female	0.597523	orcokinin-F	Dh31-F	0.0102
peptides	female	-0.21775	orcokinin-F	Dh44-F	0.384
peptides	female	0.116615	orcokinin-F	Dsk-F	0.644
peptides	female	0.547988	orcokinin-F	Eaat2-F	0.0203
peptides	female	-0.622291	orcokinin-F	Gpa2-F	0.00696
peptides	female	-0.277606	orcokinin-F	Gpb5-F	0.264
peptides	female	0.504644	orcokinin-F	Ilp3-F	0.0346
peptides	female	0.180599	orcokinin-F	ITP-F	0.472
peptides	female	-0.304438	orcokinin-F	Lk-F	0.219
peptides	female	-0.180599	orcokinin-F	Mip-F	0.472
peptides	female	-0.0258	orcokinin-F	Ms-F	0.921
peptides	female	0.366357	orcokinin-F	natalisin-F	0.135
peptides	female	-0.205366	orcokinin-F	NPF-F	0.412
peptides	female	0.570691	orcokinin-F	Nplp1-F	0.015
peptides	female	0.537668	orcokinin-F	Nplp3-F	0.0232
peptides	female	-0.628483	orcokinin-F	Nplp4-F	0.00629
peptides	female	1	orcokinin-F	Orcokinin-F	1
peptides	female	0.5129	orcokinin-F	Pal2-F	0.0314
peptides	female	0.71517	orcokinin-F	Phm-F	0.00121
peptides	female	0.079463	orcokinin-F	Proc-F	0.754
peptides	female	-0.552116	orcokinin-F	RYa-F	0.0192
peptides	female	0.021672	orcokinin-F	SIFa-F	0.934
peptides	female	0.04644	orcokinin-F	sNPF-F	0.856
peptides	female	-0.345717	orcokinin-F	sut2-F	0.16
peptides	female	0.085655	orcokinin-F	sut3-F	0.736
peptides	female	-0.426213	orcokinin-F	svr-F	0.0792
peptides	female	-0.353973	orcokinin-F	Tk-F	0.15
peptides	female	-0.684211	orcokinin-F	TrpA1-F	0.00232
peptides	female	-0.368421	orcokinin-F	VGlut2-F	0.133
peptides	female	-0.459236	orcokinin-F	W1118-F	0.0569
peptides	female	0.159959	pal2-F	7B2-F	0.525
peptides	female	0.23839	pal2-F	amon-F	0.339
peptides	female	-0.411765	pal2-F	AstA-F	0.0908
peptides	female	-0.252838	pal2-F	AstCC-F	0.31
peptides	female	-0.23839	pal2-F	AstC-F	0.339
peptides	female	0.358101	pal2-F	Burs-F	0.145
peptides	female	-0.655315	pal2-F	CCHa1-F	0.00399
peptides	female	-0.281734	pal2-F	CCHa2-F	0.256
peptides	female	0.504644	pal2-F	CG13248-F	0.0346
peptides	female	0.19711	pal2-F	CG13743-F	0.431
peptides	female	-0.585139	pal2-F	CG16700-F	0.0122
peptides	female	0.614035	pal2-F	CG4991-F	0.00793
peptides	female	0.075335	pal2-F	CG7272-F	0.767
peptides	female	0.040248	pal2-F	CNMa-F	0.876
peptides	female	-0.226006	pal2-F	Crz-F	0.366
peptides	female	-0.011352	pal2-F	Dh31-F	0.967
peptides	female	-0.244582	pal2-F	Dh44-F	0.327
peptides	female	0.040248	pal2-F	Dsk-F	0.876
peptides	female	0.713106	pal2-F	Eaat2-F	0.00126
peptides	female	-0.298246	pal2-F	Gpa2-F	0.229
peptides	female	0.077399	pal2-F	Gpb5-F	0.761
peptides	female	0.031992	pal2-F	Ilp3-F	0.902
peptides	female	-0.219814	pal2-F	ITP-F	0.379
peptides	female	-0.556244	pal2-F	Lk-F	0.0182
peptides	female	-0.027864	pal2-F	Mip-F	0.915
peptides	female	-0.042312	pal2-F	Ms-F	0.869
peptides	female	0.438596	pal2-F	natalisin-F	0.0702
peptides	female	0.106295	pal2-F	NPF-F	0.674
peptides	female	0.180599	pal2-F	Nplp1-F	0.472
peptides	female	-0.019608	pal2-F	Nplp3-F	0.941
peptides	female	-0.20743	pal2-F	Nplp4-F	0.407
peptides	female	0.5129	pal2-F	Orcokinin-F	0.0314
peptides	female	1	pal2-F	Pal2-F	1
peptides	female	0.244582	pal2-F	Phm-F	0.327
peptides	female	-0.139319	pal2-F	Proc-F	0.58
peptides	female	-0.155831	pal2-F	RYa-F	0.536
peptides	female	-0.281734	pal2-F	SIFa-F	0.256
peptides	female	-0.223942	pal2-F	sNPF-F	0.37
peptides	female	-0.415893	pal2-F	sut2-F	0.0874
peptides	female	-0.215686	pal2-F	sut3-F	0.388
peptides	female	-0.304438	pal2-F	svr-F	0.219
peptides	female	-0.219814	pal2-F	Tk-F	0.379
peptides	female	-0.393189	pal2-F	TrpA1-F	0.107
peptides	female	-0.031992	pal2-F	VGlut2-F	0.902
peptides	female	-0.353973	pal2-F	W1118-F	0.15
peptides	female	0.312693	phm-F	7B2-F	0.206
peptides	female	0.405573	phm-F	amon-F	0.0961
peptides	female	-0.411765	phm-F	AstA-F	0.0908
peptides	female	-0.079463	phm-F	AstCC-F	0.754
peptides	female	-0.104231	phm-F	AstC-F	0.68
peptides	female	0.494324	phm-F	Burs-F	0.0389
peptides	female	-0.380805	phm-F	CCHa1-F	0.12
peptides	female	-0.372549	phm-F	CCHa2-F	0.129
peptides	female	-0.023736	phm-F	CG13248-F	0.928
peptides	female	-0.029928	phm-F	CG13743-F	0.908
peptides	female	-0.24871	phm-F	CG16700-F	0.318
peptides	female	-0.118679	phm-F	CG4991-F	0.638
peptides	female	0.04644	phm-F	CG7272-F	0.856
peptides	female	0.719298	phm-F	CNMa-F	0.0011
peptides	female	0.021672	phm-F	Crz-F	0.934
peptides	female	0.422085	phm-F	Dh31-F	0.0824
peptides	female	-0.374613	phm-F	Dh44-F	0.126
peptides	female	-0.102167	phm-F	Dsk-F	0.686
peptides	female	0.358101	phm-F	Eaat2-F	0.145
peptides	female	-0.69453	phm-F	Gpa2-F	0.00188
peptides	female	-0.137255	phm-F	Gpb5-F	0.586
peptides	female	0.547988	phm-F	Ilp3-F	0.0203
peptides	female	0.335397	phm-F	ITP-F	0.174
peptides	female	-0.323013	phm-F	Lk-F	0.191
peptides	female	0.060888	phm-F	Mip-F	0.811
peptides	female	-0.147575	phm-F	Ms-F	0.558
peptides	female	0.285862	phm-F	natalisin-F	0.249
peptides	female	-0.574819	phm-F	NPF-F	0.0141
peptides	female	0.634675	phm-F	Nplp1-F	0.00568
peptides	female	0.500516	phm-F	Nplp3-F	0.0363
peptides	female	-0.31063	phm-F	Nplp4-F	0.209
peptides	female	0.71517	phm-F	Orcokinin-F	0.00121
peptides	female	0.244582	phm-F	Pal2-F	0.327
peptides	female	1	phm-F	Phm-F	1
peptides	female	0.393189	phm-F	Proc-F	0.107
peptides	female	-0.618163	phm-F	RYa-F	0.00743
peptides	female	-0.017544	phm-F	SIFa-F	0.948
peptides	female	-0.007224	phm-F	sNPF-F	0.98
peptides	female	-0.424149	phm-F	sut2-F	0.0808
peptides	female	0.263158	phm-F	sut3-F	0.29
peptides	female	-0.306502	phm-F	svr-F	0.216
peptides	female	-0.180599	phm-F	Tk-F	0.472
peptides	female	-0.494324	phm-F	TrpA1-F	0.0389
peptides	female	-0.271414	phm-F	VGlut2-F	0.275
peptides	female	-0.545924	phm-F	W1118-F	0.0208
peptides	female	0.473684	proc-F	7B2-F	0.0489
peptides	female	-0.23839	proc-F	amon-F	0.339
peptides	female	0.089783	proc-F	AstA-F	0.723
peptides	female	0.506708	proc-F	AstCC-F	0.0337
peptides	female	0.009288	proc-F	AstC-F	0.974
peptides	female	0.178535	proc-F	Burs-F	0.477
peptides	female	0.003096	proc-F	CCHa1-F	0.993
peptides	female	-0.380805	proc-F	CCHa2-F	0.12
peptides	female	-0.356037	proc-F	CG13248-F	0.147
peptides	female	-0.22807	proc-F	CG13743-F	0.361
peptides	female	0.339525	proc-F	CG16700-F	0.168
peptides	female	-0.521156	proc-F	CG4991-F	0.0284
peptides	female	-0.102167	proc-F	CG7272-F	0.686
peptides	female	0.651187	proc-F	CNMa-F	0.00429
peptides	female	-0.574819	proc-F	Crz-F	0.0141
peptides	female	-0.017544	proc-F	Dh31-F	0.948
peptides	female	0.009288	proc-F	Dh44-F	0.974
peptides	female	-0.250774	proc-F	Dsk-F	0.314
peptides	female	-0.178535	proc-F	Eaat2-F	0.477
peptides	female	-0.172343	proc-F	Gpa2-F	0.493
peptides	female	-0.494324	proc-F	Gpb5-F	0.0389
peptides	female	0.01548	proc-F	Ilp3-F	0.954
peptides	female	-0.184727	proc-F	ITP-F	0.462
peptides	female	-0.001032	proc-F	Lk-F	1
peptides	female	-0.335397	proc-F	Mip-F	0.174
peptides	female	0.271414	proc-F	Ms-F	0.275
peptides	female	-0.420021	proc-F	natalisin-F	0.084
peptides	female	-0.686275	proc-F	NPF-F	0.00223
peptides	female	0.131063	proc-F	Nplp1-F	0.603
peptides	female	0.011352	proc-F	Nplp3-F	0.967
peptides	female	0.114551	proc-F	Nplp4-F	0.65
peptides	female	0.079463	proc-F	Orcokinin-F	0.754
peptides	female	-0.139319	proc-F	Pal2-F	0.58
peptides	female	0.393189	proc-F	Phm-F	0.107
peptides	female	1	proc-F	Proc-F	1
peptides	female	-0.118679	proc-F	RYa-F	0.638
peptides	female	0.131063	proc-F	SIFa-F	0.603
peptides	female	0.05676	proc-F	sNPF-F	0.824
peptides	female	-0.013416	proc-F	sut2-F	0.961
peptides	female	0.527348	proc-F	sut3-F	0.0263
peptides	female	0.380805	proc-F	svr-F	0.12
peptides	female	0.162023	proc-F	Tk-F	0.519
peptides	female	0.137255	proc-F	TrpA1-F	0.586
peptides	female	-0.149639	proc-F	VGlut2-F	0.552
peptides	female	-0.302374	proc-F	W1118-F	0.222
peptides	female	0.093911	rya-F	7B2-F	0.711
peptides	female	-0.215686	rya-F	amon-F	0.388
peptides	female	0.21775	rya-F	AstA-F	0.384
peptides	female	0.085655	rya-F	AstCC-F	0.736
peptides	female	-0.211558	rya-F	AstC-F	0.398
peptides	female	-0.232198	rya-F	Burs-F	0.352
peptides	female	0.034056	rya-F	CCHa1-F	0.895
peptides	female	0.141383	rya-F	CCHa2-F	0.575
peptides	female	0.137255	rya-F	CG13248-F	0.586
peptides	female	-0.104231	rya-F	CG13743-F	0.68
peptides	female	0.180599	rya-F	CG16700-F	0.472
peptides	female	0.147575	rya-F	CG4991-F	0.558
peptides	female	0.422085	rya-F	CG7272-F	0.0824
peptides	female	-0.420021	rya-F	CNMa-F	0.084
peptides	female	-0.26935	rya-F	Crz-F	0.279
peptides	female	-0.28999	rya-F	Dh31-F	0.242
peptides	female	0.001032	rya-F	Dh44-F	1
peptides	female	0.316821	rya-F	Dsk-F	0.2
peptides	female	-0.027864	rya-F	Eaat2-F	0.915
peptides	female	0.261094	rya-F	Gpa2-F	0.294
peptides	female	-0.019608	rya-F	Gpb5-F	0.941
peptides	female	-0.521156	rya-F	Ilp3-F	0.0284
peptides	female	-0.358101	rya-F	ITP-F	0.145
peptides	female	0.089783	rya-F	Lk-F	0.723
peptides	female	-0.031992	rya-F	Mip-F	0.902
peptides	female	0.329205	rya-F	Ms-F	0.182
peptides	female	-0.110423	rya-F	natalisin-F	0.662
peptides	female	0.318885	rya-F	NPF-F	0.197
peptides	female	-0.50258	rya-F	Nplp1-F	0.0354
peptides	female	-0.133127	rya-F	Nplp3-F	0.598
peptides	female	0.372549	rya-F	Nplp4-F	0.129
peptides	female	-0.552116	rya-F	Orcokinin-F	0.0192
peptides	female	-0.155831	rya-F	Pal2-F	0.536
peptides	female	-0.618163	rya-F	Phm-F	0.00743
peptides	female	-0.118679	rya-F	Proc-F	0.638
peptides	female	1	rya-F	RYa-F	1
peptides	female	-0.358101	rya-F	SIFa-F	0.145
peptides	female	-0.009288	rya-F	sNPF-F	0.974
peptides	female	0.525284	rya-F	sut2-F	0.027
peptides	female	-0.246646	rya-F	sut3-F	0.322
peptides	female	0.24871	rya-F	svr-F	0.318
peptides	female	-0.003096	rya-F	Tk-F	0.993
peptides	female	0.25903	rya-F	TrpA1-F	0.298
peptides	female	0.098039	rya-F	VGlut2-F	0.699
peptides	female	0.172343	rya-F	W1118-F	0.493
peptides	female	-0.236326	sifa-F	7B2-F	0.344
peptides	female	-0.180599	sifa-F	amon-F	0.472
peptides	female	0.265222	sifa-F	AstA-F	0.286
peptides	female	-0.172343	sifa-F	AstCC-F	0.493
peptides	female	0.669763	sifa-F	AstC-F	0.00306
peptides	female	0.281734	sifa-F	Burs-F	0.256
peptides	female	0.186791	sifa-F	CCHa1-F	0.456
peptides	female	0.234262	sifa-F	CCHa2-F	0.348
peptides	female	-0.120743	sifa-F	CG13248-F	0.633
peptides	female	-0.044376	sifa-F	CG13743-F	0.863
peptides	female	0.19711	sifa-F	CG16700-F	0.431
peptides	female	-0.405573	sifa-F	CG4991-F	0.0961
peptides	female	-0.673891	sifa-F	CG7272-F	0.00283
peptides	female	-0.155831	sifa-F	CNMa-F	0.536
peptides	female	0.170279	sifa-F	Crz-F	0.498
peptides	female	0.048504	sifa-F	Dh31-F	0.85
peptides	female	0.364293	sifa-F	Dh44-F	0.138
peptides	female	-0.296182	sifa-F	Dsk-F	0.232
peptides	female	-0.490196	sifa-F	Eaat2-F	0.0408
peptides	female	-0.019608	sifa-F	Gpa2-F	0.941
peptides	female	-0.263158	sifa-F	Gpb5-F	0.29
peptides	female	0.358101	sifa-F	Ilp3-F	0.145
peptides	female	0.434469	sifa-F	ITP-F	0.0731
peptides	female	0.03612	sifa-F	Lk-F	0.889
peptides	female	-0.368421	sifa-F	Mip-F	0.133
peptides	female	-0.166151	sifa-F	Ms-F	0.509
peptides	female	-0.143447	sifa-F	natalisin-F	0.569
peptides	female	0.106295	sifa-F	NPF-F	0.674
peptides	female	0.405573	sifa-F	Nplp1-F	0.0961
peptides	female	-0.192982	sifa-F	Nplp3-F	0.441
peptides	female	-0.358101	sifa-F	Nplp4-F	0.145
peptides	female	0.021672	sifa-F	Orcokinin-F	0.934
peptides	female	-0.281734	sifa-F	Pal2-F	0.256
peptides	female	-0.017544	sifa-F	Phm-F	0.948
peptides	female	0.131063	sifa-F	Proc-F	0.603
peptides	female	-0.358101	sifa-F	RYa-F	0.145
peptides	female	1	sifa-F	SIFa-F	1
peptides	female	0.364293	sifa-F	sNPF-F	0.138
peptides	female	-0.263158	sifa-F	sut2-F	0.29
peptides	female	0.060888	sifa-F	sut3-F	0.811
peptides	female	0.320949	sifa-F	svr-F	0.194
peptides	female	0.455108	sifa-F	Tk-F	0.0594
peptides	female	0.01548	sifa-F	TrpA1-F	0.954
peptides	female	-0.095975	sifa-F	VGlut2-F	0.705
peptides	female	0.250774	sifa-F	W1118-F	0.314
peptides	female	0.256966	snpf-F	7B2-F	0.302
peptides	female	-0.444788	snpf-F	amon-F	0.066
peptides	female	0.04644	snpf-F	AstA-F	0.856
peptides	female	-0.273478	snpf-F	AstCC-F	0.271
peptides	female	-0.05676	snpf-F	AstC-F	0.824
peptides	female	0.017544	snpf-F	Burs-F	0.948
peptides	female	-0.052632	snpf-F	CCHa1-F	0.837
peptides	female	-0.170279	snpf-F	CCHa2-F	0.498
peptides	female	0.360165	snpf-F	CG13248-F	0.143
peptides	female	-0.186791	snpf-F	CG13743-F	0.456
peptides	female	-0.201238	snpf-F	CG16700-F	0.422
peptides	female	0.01548	snpf-F	CG4991-F	0.954
peptides	female	-0.029928	snpf-F	CG7272-F	0.908
peptides	female	-0.007224	snpf-F	CNMa-F	0.98
peptides	female	-0.230134	snpf-F	Crz-F	0.357
peptides	female	0.550052	snpf-F	Dh31-F	0.0198
peptides	female	0.442724	snpf-F	Dh44-F	0.0674
peptides	female	0.021672	snpf-F	Dsk-F	0.934
peptides	female	-0.232198	snpf-F	Eaat2-F	0.352
peptides	female	0.052632	snpf-F	Gpa2-F	0.837
peptides	female	0.091847	snpf-F	Gpb5-F	0.717
peptides	female	0.019608	snpf-F	Ilp3-F	0.941
peptides	female	0.296182	snpf-F	ITP-F	0.232
peptides	female	0.114551	snpf-F	Lk-F	0.65
peptides	female	-0.155831	snpf-F	Mip-F	0.536
peptides	female	-0.351909	snpf-F	Ms-F	0.152
peptides	female	0.213622	snpf-F	natalisin-F	0.393
peptides	female	-0.108359	snpf-F	NPF-F	0.668
peptides	female	0.052632	snpf-F	Nplp1-F	0.837
peptides	female	0.04644	snpf-F	Nplp3-F	0.856
peptides	female	-0.312693	snpf-F	Nplp4-F	0.206
peptides	female	0.04644	snpf-F	Orcokinin-F	0.856
peptides	female	-0.223942	snpf-F	Pal2-F	0.37
peptides	female	-0.007224	snpf-F	Phm-F	0.98
peptides	female	0.05676	snpf-F	Proc-F	0.824
peptides	female	-0.009288	snpf-F	RYa-F	0.974
peptides	female	0.364293	snpf-F	SIFa-F	0.138
peptides	female	1	snpf-F	sNPF-F	1
peptides	female	-0.28999	snpf-F	sut2-F	0.242
peptides	female	0.083591	snpf-F	sut3-F	0.742
peptides	female	0.091847	snpf-F	svr-F	0.717
peptides	female	0.376677	snpf-F	Tk-F	0.124
peptides	female	0.221878	snpf-F	TrpA1-F	0.375
peptides	female	-0.360165	snpf-F	VGlut2-F	0.143
peptides	female	0.302374	snpf-F	W1118-F	0.222
peptides	female	-0.108359	sut2-F	7B2-F	0.668
peptides	female	0.081527	sut2-F	amon-F	0.748
peptides	female	0.368421	sut2-F	AstA-F	0.133
peptides	female	0.469556	sut2-F	AstCC-F	0.0511
peptides	female	0.157895	sut2-F	AstC-F	0.53
peptides	female	-0.457172	sut2-F	Burs-F	0.0582
peptides	female	0.413829	sut2-F	CCHa1-F	0.0891
peptides	female	0.490196	sut2-F	CCHa2-F	0.0408
peptides	female	-0.506708	sut2-F	CG13248-F	0.0337
peptides	female	-0.21775	sut2-F	CG13743-F	0.384
peptides	female	0.389061	sut2-F	CG16700-F	0.111
peptides	female	-0.347781	sut2-F	CG4991-F	0.158
peptides	female	0.060888	sut2-F	CG7272-F	0.811
peptides	female	0.007224	sut2-F	CNMa-F	0.98
peptides	female	0.230134	sut2-F	Crz-F	0.357
peptides	female	-0.384933	sut2-F	Dh31-F	0.116
peptides	female	0.017544	sut2-F	Dh44-F	0.948
peptides	female	0.246646	sut2-F	Dsk-F	0.322
peptides	female	-0.263158	sut2-F	Eaat2-F	0.29
peptides	female	0.017544	sut2-F	Gpa2-F	0.948
peptides	female	-0.364293	sut2-F	Gpb5-F	0.138
peptides	female	0.050568	sut2-F	Ilp3-F	0.843
peptides	female	-0.320949	sut2-F	ITP-F	0.194
peptides	female	0.44066	sut2-F	Lk-F	0.0688
peptides	female	-0.067079	sut2-F	Mip-F	0.792
peptides	female	0.504644	sut2-F	Ms-F	0.0346
peptides	female	-0.486068	sut2-F	natalisin-F	0.0427
peptides	female	0.199174	sut2-F	NPF-F	0.427
peptides	female	-0.314757	sut2-F	Nplp1-F	0.203
peptides	female	0.240454	sut2-F	Nplp3-F	0.335
peptides	female	0.273478	sut2-F	Nplp4-F	0.271
peptides	female	-0.345717	sut2-F	Orcokinin-F	0.16
peptides	female	-0.415893	sut2-F	Pal2-F	0.0874
peptides	female	-0.424149	sut2-F	Phm-F	0.0808
peptides	female	-0.013416	sut2-F	Proc-F	0.961
peptides	female	0.525284	sut2-F	RYa-F	0.027
peptides	female	-0.263158	sut2-F	SIFa-F	0.29
peptides	female	-0.28999	sut2-F	sNPF-F	0.242
peptides	female	1	sut2-F	sut2-F	1
peptides	female	0.001032	sut2-F	sut3-F	1
peptides	female	0.147575	sut2-F	svr-F	0.558
peptides	female	-0.467492	sut2-F	Tk-F	0.0522
peptides	female	-0.031992	sut2-F	TrpA1-F	0.902
peptides	female	0.24871	sut2-F	VGlut2-F	0.318
peptides	female	0.007224	sut2-F	W1118-F	0.98
peptides	female	0.31063	sut3-F	7B2-F	0.209
peptides	female	-0.372549	sut3-F	amon-F	0.129
peptides	female	0.143447	sut3-F	AstA-F	0.569
peptides	female	0.27967	sut3-F	AstCC-F	0.26
peptides	female	0.182663	sut3-F	AstC-F	0.467
peptides	female	-0.017544	sut3-F	Burs-F	0.948
peptides	female	0.283798	sut3-F	CCHa1-F	0.253
peptides	female	-0.209494	sut3-F	CCHa2-F	0.403
peptides	female	-0.484004	sut3-F	CG13248-F	0.0437
peptides	female	-0.490196	sut3-F	CG13743-F	0.0408
peptides	female	0.246646	sut3-F	CG16700-F	0.322
peptides	female	-0.556244	sut3-F	CG4991-F	0.0182
peptides	female	-0.246646	sut3-F	CG7272-F	0.322
peptides	female	0.490196	sut3-F	CNMa-F	0.0408
peptides	female	-0.411765	sut3-F	Crz-F	0.0908
peptides	female	0.174407	sut3-F	Dh31-F	0.487
peptides	female	0.263158	sut3-F	Dh44-F	0.29
peptides	female	-0.729618	sut3-F	Dsk-F	0.000861
peptides	female	-0.378741	sut3-F	Eaat2-F	0.122
peptides	female	-0.011352	sut3-F	Gpa2-F	0.967
peptides	female	-0.145511	sut3-F	Gpb5-F	0.563
peptides	female	0.001032	sut3-F	Ilp3-F	1
peptides	female	-0.001032	sut3-F	ITP-F	1
peptides	female	0.432405	sut3-F	Lk-F	0.0746
peptides	female	-0.327141	sut3-F	Mip-F	0.185
peptides	female	0.075335	sut3-F	Ms-F	0.767
peptides	female	-0.521156	sut3-F	natalisin-F	0.0284
peptides	female	-0.816305	sut3-F	NPF-F	3.84e-05
peptides	female	0.073271	sut3-F	Nplp1-F	0.773
peptides	female	0.27967	sut3-F	Nplp3-F	0.26
peptides	female	0.143447	sut3-F	Nplp4-F	0.569
peptides	female	0.085655	sut3-F	Orcokinin-F	0.736
peptides	female	-0.215686	sut3-F	Pal2-F	0.388
peptides	female	0.263158	sut3-F	Phm-F	0.29
peptides	female	0.527348	sut3-F	Proc-F	0.0263
peptides	female	-0.246646	sut3-F	RYa-F	0.322
peptides	female	0.060888	sut3-F	SIFa-F	0.811
peptides	female	0.083591	sut3-F	sNPF-F	0.742
peptides	female	0.001032	sut3-F	sut2-F	1
peptides	female	1	sut3-F	sut3-F	1
peptides	female	0.236326	sut3-F	svr-F	0.344
peptides	female	-0.081527	sut3-F	Tk-F	0.748
peptides	female	0.351909	sut3-F	TrpA1-F	0.152
peptides	female	-0.44066	sut3-F	VGlut2-F	0.0688
peptides	female	0.172343	sut3-F	W1118-F	0.493
peptides	female	0.252838	svr-F	7B2-F	0.31
peptides	female	-0.727554	svr-F	amon-F	0.000905
peptides	female	0.562436	svr-F	AstA-F	0.0168
peptides	female	0.314757	svr-F	AstCC-F	0.203
peptides	female	0.415893	svr-F	AstC-F	0.0874
peptides	female	0.077399	svr-F	Burs-F	0.761
peptides	female	0.118679	svr-F	CCHa1-F	0.638
peptides	female	0.133127	svr-F	CCHa2-F	0.598
peptides	female	-0.448916	svr-F	CG13248-F	0.0633
peptides	female	-0.190918	svr-F	CG13743-F	0.446
peptides	female	0.339525	svr-F	CG16700-F	0.168
peptides	female	-0.541796	svr-F	CG4991-F	0.022
peptides	female	-0.31063	svr-F	CG7272-F	0.209
peptides	female	0.007224	svr-F	CNMa-F	0.98
peptides	female	-0.353973	svr-F	Crz-F	0.15
peptides	female	-0.4613	svr-F	Dh31-F	0.0557
peptides	female	0.21775	svr-F	Dh44-F	0.384
peptides	female	-0.141383	svr-F	Dsk-F	0.575
peptides	female	-0.306502	svr-F	Eaat2-F	0.216
peptides	female	0.267286	svr-F	Gpa2-F	0.282
peptides	female	-0.362229	svr-F	Gpb5-F	0.14
peptides	female	-0.23839	svr-F	Ilp3-F	0.339
peptides	female	-0.108359	svr-F	ITP-F	0.668
peptides	female	-0.0258	svr-F	Lk-F	0.921
peptides	female	-0.54386	svr-F	Mip-F	0.0214
peptides	female	0.374613	svr-F	Ms-F	0.126
peptides	female	-0.572755	svr-F	natalisin-F	0.0145
peptides	female	-0.205366	svr-F	NPF-F	0.412
peptides	female	-0.166151	svr-F	Nplp1-F	0.509
peptides	female	-0.335397	svr-F	Nplp3-F	0.174
peptides	female	0.172343	svr-F	Nplp4-F	0.493
peptides	female	-0.426213	svr-F	Orcokinin-F	0.0792
peptides	female	-0.304438	svr-F	Pal2-F	0.219
peptides	female	-0.306502	svr-F	Phm-F	0.216
peptides	female	0.380805	svr-F	Proc-F	0.12
peptides	female	0.24871	svr-F	RYa-F	0.318
peptides	female	0.320949	svr-F	SIFa-F	0.194
peptides	female	0.091847	svr-F	sNPF-F	0.717
peptides	female	0.147575	svr-F	sut2-F	0.558
peptides	female	0.236326	svr-F	sut3-F	0.344
peptides	female	1	svr-F	svr-F	1
peptides	female	0.558308	svr-F	Tk-F	0.0177
peptides	female	0.552116	svr-F	TrpA1-F	0.0192
peptides	female	-0.118679	svr-F	VGlut2-F	0.638
peptides	female	0.137255	svr-F	W1118-F	0.586
peptides	female	0.145511	tk-F	7B2-F	0.563
peptides	female	-0.500516	tk-F	amon-F	0.0363
peptides	female	0.24871	tk-F	AstA-F	0.318
peptides	female	-0.256966	tk-F	AstCC-F	0.302
peptides	female	0.054696	tk-F	AstC-F	0.831
peptides	female	0.21775	tk-F	Burs-F	0.384
peptides	female	0.087719	tk-F	CCHa1-F	0.729
peptides	female	-0.275542	tk-F	CCHa2-F	0.267
peptides	female	0.178535	tk-F	CG13248-F	0.477
peptides	female	0.139319	tk-F	CG13743-F	0.58
peptides	female	0.147575	tk-F	CG16700-F	0.558
peptides	female	-0.048504	tk-F	CG4991-F	0.85
peptides	female	-0.007224	tk-F	CG7272-F	0.98
peptides	female	-0.287926	tk-F	CNMa-F	0.246
peptides	female	-0.28999	tk-F	Crz-F	0.242
peptides	female	-0.04644	tk-F	Dh31-F	0.856
peptides	female	0.180599	tk-F	Dh44-F	0.472
peptides	female	-0.075335	tk-F	Dsk-F	0.767
peptides	female	-0.261094	tk-F	Eaat2-F	0.294
peptides	female	0.428277	tk-F	Gpa2-F	0.0777
peptides	female	0.044376	tk-F	Gpb5-F	0.863
peptides	female	-0.306502	tk-F	Ilp3-F	0.216
peptides	female	0.062951	tk-F	ITP-F	0.805
peptides	female	-0.306502	tk-F	Lk-F	0.216
peptides	female	0.034056	tk-F	Mip-F	0.895
peptides	female	-0.137255	tk-F	Ms-F	0.586
peptides	female	-0.102167	tk-F	natalisin-F	0.686
peptides	female	-0.118679	tk-F	NPF-F	0.638
peptides	female	0.067079	tk-F	Nplp1-F	0.792
peptides	female	-0.504644	tk-F	Nplp3-F	0.0346
peptides	female	-0.00516	tk-F	Nplp4-F	0.987
peptides	female	-0.353973	tk-F	Orcokinin-F	0.15
peptides	female	-0.219814	tk-F	Pal2-F	0.379
peptides	female	-0.180599	tk-F	Phm-F	0.472
peptides	female	0.162023	tk-F	Proc-F	0.519
peptides	female	-0.003096	tk-F	RYa-F	0.993
peptides	female	0.455108	tk-F	SIFa-F	0.0594
peptides	female	0.376677	tk-F	sNPF-F	0.124
peptides	female	-0.467492	tk-F	sut2-F	0.0522
peptides	female	-0.081527	tk-F	sut3-F	0.748
peptides	female	0.558308	tk-F	svr-F	0.0177
peptides	female	1	tk-F	Tk-F	1
peptides	female	0.601651	tk-F	TrpA1-F	0.00958
peptides	female	-0.108359	tk-F	VGlut2-F	0.668
peptides	female	0.145511	tk-F	W1118-F	0.563
peptides	female	0.042312	trpa1-F	7B2-F	0.869
peptides	female	-0.78741	trpa1-F	amon-F	0.000156
peptides	female	0.479876	trpa1-F	AstA-F	0.0457
peptides	female	0.164087	trpa1-F	AstCC-F	0.514
peptides	female	-0.081527	trpa1-F	AstC-F	0.748
peptides	female	-0.275542	trpa1-F	Burs-F	0.267
peptides	female	0.403509	trpa1-F	CCHa1-F	0.098
peptides	female	-0.234262	trpa1-F	CCHa2-F	0.348
peptides	female	-0.153767	trpa1-F	CG13248-F	0.541
peptides	female	0.021672	trpa1-F	CG13743-F	0.934
peptides	female	0.376677	trpa1-F	CG16700-F	0.124
peptides	female	-0.182663	trpa1-F	CG4991-F	0.467
peptides	female	-0.01548	trpa1-F	CG7272-F	0.954
peptides	female	-0.176471	trpa1-F	CNMa-F	0.482
peptides	female	-0.384933	trpa1-F	Crz-F	0.116
peptides	female	-0.211558	trpa1-F	Dh31-F	0.398
peptides	female	0.469556	trpa1-F	Dh44-F	0.0511
peptides	female	-0.343653	trpa1-F	Dsk-F	0.163
peptides	female	-0.547988	trpa1-F	Eaat2-F	0.0203
peptides	female	0.673891	trpa1-F	Gpa2-F	0.00283
peptides	female	0.285862	trpa1-F	Gpb5-F	0.249
peptides	female	-0.655315	trpa1-F	Ilp3-F	0.00399
peptides	female	-0.296182	trpa1-F	ITP-F	0.232
peptides	female	0.244582	trpa1-F	Lk-F	0.327
peptides	female	0.058824	trpa1-F	Mip-F	0.818
peptides	female	0.054696	trpa1-F	Ms-F	0.831
peptides	female	-0.453044	trpa1-F	natalisin-F	0.0607
peptides	female	-0.28999	trpa1-F	NPF-F	0.242
peptides	female	-0.475748	trpa1-F	Nplp1-F	0.0478
peptides	female	-0.53354	trpa1-F	Nplp3-F	0.0244
peptides	female	0.537668	trpa1-F	Nplp4-F	0.0232
peptides	female	-0.684211	trpa1-F	Orcokinin-F	0.00232
peptides	female	-0.393189	trpa1-F	Pal2-F	0.107
peptides	female	-0.494324	trpa1-F	Phm-F	0.0389
peptides	female	0.137255	trpa1-F	Proc-F	0.586
peptides	female	0.25903	trpa1-F	RYa-F	0.298
peptides	female	0.01548	trpa1-F	SIFa-F	0.954
peptides	female	0.221878	trpa1-F	sNPF-F	0.375
peptides	female	-0.031992	trpa1-F	sut2-F	0.902
peptides	female	0.351909	trpa1-F	sut3-F	0.152
peptides	female	0.552116	trpa1-F	svr-F	0.0192
peptides	female	0.601651	trpa1-F	Tk-F	0.00958
peptides	female	1	trpa1-F	TrpA1-F	1
peptides	female	0.003096	trpa1-F	VGlut2-F	0.993
peptides	female	0.504644	trpa1-F	W1118-F	0.0346
peptides	female	-0.750258	vglut2-F	7B2-F	0.000507
peptides	female	0.143447	vglut2-F	amon-F	0.569
peptides	female	0.500516	vglut2-F	AstA-F	0.0363
peptides	female	0.382869	vglut2-F	AstCC-F	0.118
peptides	female	-0.26935	vglut2-F	AstC-F	0.279
peptides	female	-0.029928	vglut2-F	Burs-F	0.908
peptides	female	0.085655	vglut2-F	CCHa1-F	0.736
peptides	female	-0.135191	vglut2-F	CCHa2-F	0.592
peptides	female	-0.03612	vglut2-F	CG13248-F	0.889
peptides	female	0.810114	vglut2-F	CG13743-F	5.59e-05
peptides	female	0.488132	vglut2-F	CG16700-F	0.0417
peptides	female	0.126935	vglut2-F	CG4991-F	0.615
peptides	female	-0.003096	vglut2-F	CG7272-F	0.993
peptides	female	-0.067079	vglut2-F	CNMa-F	0.792
peptides	female	0.457172	vglut2-F	Crz-F	0.0582
peptides	female	-0.605779	vglut2-F	Dh31-F	0.009
peptides	female	-0.172343	vglut2-F	Dh44-F	0.493
peptides	female	0.071207	vglut2-F	Dsk-F	0.78
peptides	female	-0.283798	vglut2-F	Eaat2-F	0.253
peptides	female	0.201238	vglut2-F	Gpa2-F	0.422
peptides	female	0.277606	vglut2-F	Gpb5-F	0.264
peptides	female	-0.03612	vglut2-F	Ilp3-F	0.889
peptides	female	-0.370485	vglut2-F	ITP-F	0.131
peptides	female	-0.01548	vglut2-F	Lk-F	0.954
peptides	female	0.442724	vglut2-F	Mip-F	0.0674
peptides	female	0.347781	vglut2-F	Ms-F	0.158
peptides	female	-0.021672	vglut2-F	natalisin-F	0.934
peptides	female	0.463364	vglut2-F	NPF-F	0.0545
peptides	female	-0.391125	vglut2-F	Nplp1-F	0.109
peptides	female	-0.389061	vglut2-F	Nplp3-F	0.111
peptides	female	0.630547	vglut2-F	Nplp4-F	0.00609
peptides	female	-0.368421	vglut2-F	Orcokinin-F	0.133
peptides	female	-0.031992	vglut2-F	Pal2-F	0.902
peptides	female	-0.271414	vglut2-F	Phm-F	0.275
peptides	female	-0.149639	vglut2-F	Proc-F	0.552
peptides	female	0.098039	vglut2-F	RYa-F	0.699
peptides	female	-0.095975	vglut2-F	SIFa-F	0.705
peptides	female	-0.360165	vglut2-F	sNPF-F	0.143
peptides	female	0.24871	vglut2-F	sut2-F	0.318
peptides	female	-0.44066	vglut2-F	sut3-F	0.0688
peptides	female	-0.118679	vglut2-F	svr-F	0.638
peptides	female	-0.108359	vglut2-F	Tk-F	0.668
peptides	female	0.003096	vglut2-F	TrpA1-F	0.993
peptides	female	1	vglut2-F	VGlut2-F	1
peptides	female	-0.085655	vglut2-F	W1118-F	0.736
peptides	female	-0.26935	w1118-F	7B2-F	0.279
peptides	female	-0.44066	w1118-F	amon-F	0.0688
peptides	female	0.178535	w1118-F	AstA-F	0.477
peptides	female	0.038184	w1118-F	AstCC-F	0.882
peptides	female	0.242518	w1118-F	AstC-F	0.331
peptides	female	-0.560372	w1118-F	Burs-F	0.0172
peptides	female	0.514964	w1118-F	CCHa1-F	0.0306
peptides	female	0.283798	w1118-F	CCHa2-F	0.253
peptides	female	-0.100103	w1118-F	CG13248-F	0.693
peptides	female	-0.234262	w1118-F	CG13743-F	0.348
peptides	female	0.001032	w1118-F	CG16700-F	1
peptides	female	-0.186791	w1118-F	CG4991-F	0.456
peptides	female	-0.401445	w1118-F	CG7272-F	0.0998
peptides	female	-0.389061	w1118-F	CNMa-F	0.111
peptides	female	0.04644	w1118-F	Crz-F	0.856
peptides	female	0.003096	w1118-F	Dh31-F	0.993
peptides	female	0.70485	w1118-F	Dh44-F	0.00152
peptides	female	-0.283798	w1118-F	Dsk-F	0.253
peptides	female	-0.490196	w1118-F	Eaat2-F	0.0408
[truncated: 26 more rows]
[truncated: 50 more columns]
