# Supplementary material for: Gut hormone signaling drives sex differences in metabolism and behavior
Source: Mol Metab. 2025 Dec 19;103:102312. doi: 10.1016/j.molmet.2025.102312 (PMC12808592; doi:10.1016/j.molmet.2025.102312)
Supplement: Multimedia component 3 [file mmc3.xlsx]

## Sheet: All genes females abs=delta
allgenes	fema	!!header	7B2-F	ActB-F	amon-F	Ance-F	Apoltp-F	AstA-F	AstC-F	AstCC-F	AttD-F	bnl-F	Burs-F	CCHa1-F	CCHa2-F	CG10005-F	CG10140-F	CG10163-F	CG10175-F	CG12934-F	CG13086-F	CG13135-F	CG13229-F	CG13248-F	CG13743-F	CG14075-F	CG14125-F	CG14258-F	CG14292-F	CG14374-F	CG14642-F	CG14762-F	CG15199-F	CG15202-F	CG15537-F	CG15614-F	CG16700-F	CG16756-F	CG16826-F	CG17047-F	CG30046-F	CG30148-F	CG30371-F	CG30486-F	CG31286-F	CG31431-F	CG31659-F	CG33109-F	CG33795-F
allgenes	fema	7B2-F	1	0.409701	-0.24871	-0.428277	-0.087719	-0.413829	-0.112487	0.01548	0.170279	0.01548	-0.011352	-0.203302	-0.116615	-0.651187	0.073271	0.102167	0.027864	0.186791	-0.570691	0.27967	-0.188854	-0.058824	-0.517028	-0.0258	0.021672	0.007224	0.031992	0.087719	0.149639	-0.001032	0.01548	0.00516	-0.205366	-0.085655	-0.368421	0.467492	-0.514964	-0.040248	-0.380805	-0.135191	0.203302	0.050568	-0.283798	-0.368421	0.345717	-0.157895	-0.120743
allgenes	fema	ActB-F	0.409701	1	-0.219814	-0.261094	0.131063	0.067079	-0.157895	-0.285862	0.265222	-0.184727	0.219814	0.143447	-0.234262	-0.087719	-0.250774	0.106295	-0.009288	0.199174	-0.283798	0.114551	-0.374613	0.318885	-0.184727	0.151703	-0.077399	-0.552116	-0.089783	0.155831	0.141383	0.180599	-0.124871	0.095975	-0.180599	0.246646	-0.019608	-0.093911	-0.368421	0.166151	-0.411765	0.415893	0.176471	-0.265222	0.188854	-0.560372	0.149639	0.372549	-0.050568
allgenes	fema	amon-F	-0.24871	-0.219814	1	-0.292054	-0.230134	-0.333333	-0.261094	-0.083591	0.001032	0.242518	0.184727	-0.131063	-0.102167	0.126935	0.465428	0.343653	-0.527348	0.514964	0.195046	-0.250774	0.595459	0.065015	0.118679	0.24871	0.081527	0.601651	0.779154	-0.4613	-0.48194	0.023736	0.581011	0.153767	0.733746	0.271414	-0.019608	-0.364293	0.180599	-0.287926	-0.366357	0.211558	-0.174407	0.386997	-0.327141	0.331269	-0.050568	0.153767	0.372549
allgenes	fema	Ance-F	-0.428277	-0.261094	-0.292054	1	0.003096	0.397317	-0.013416	0.376677	-0.060888	-0.420021	-0.446852	0.467492	-0.017544	-0.073271	0.029928	-0.380805	0.510836	-0.170279	0.514964	0.155831	-0.215686	-0.162023	0.135191	-0.463364	-0.001032	-0.22807	-0.30031	0.358101	-0.232198	-0.391125	-0.432405	-0.164087	-0.104231	-0.727554	0.370485	0.04644	0.380805	0.060888	0.339525	-0.232198	-0.252838	-0.085655	0.089783	0.128999	-0.192982	-0.47162	-0.413829
allgenes	fema	Apoltp-F	-0.087719	0.131063	-0.230134	0.003096	1	0.145511	0.748194	-0.102167	0.087719	0.430341	0.168215	0.209494	0.211558	0.318885	-0.566563	0.442724	-0.409701	-0.339525	0.03612	0.27967	-0.190918	-0.434469	-0.137255	0.333333	-0.203302	-0.376677	-0.170279	-0.164087	0.077399	0.48194	-0.337461	-0.304438	-0.339525	0.378741	0.126935	-0.591331	-0.205366	0.566563	0.316821	0.190918	-0.003096	-0.285862	0.240454	0.007224	0.062951	0.413829	0.283798
allgenes	fema	AstA-F	-0.413829	0.067079	-0.333333	0.397317	0.145511	1	0.213622	0.479876	-0.541796	-0.180599	0.0258	0.527348	0.071207	0.457172	-0.370485	-0.232198	0.337461	-0.529412	-0.131063	-0.106295	-0.50258	-0.186791	0.4613	-0.075335	-0.434469	-0.44066	-0.323013	0.27967	0.01548	0.083591	-0.692466	-0.124871	-0.215686	-0.118679	0.723426	-0.013416	0.017544	0.391125	0.372549	-0.087719	-0.49226	-0.603715	0.062951	-0.065015	0.337461	0.312693	-0.337461
allgenes	fema	AstCC-F	0.01548	-0.285862	-0.083591	0.376677	-0.102167	0.479876	0.126935	1	-0.529412	-0.126935	-0.27967	0.403509	-0.009288	-0.178535	0.106295	-0.089783	0.320949	-0.343653	-0.151703	0.242518	-0.455108	-0.498452	0.077399	-0.273478	-0.413829	0.04644	-0.040248	0.424149	-0.137255	-0.178535	-0.45098	-0.223942	-0.00516	-0.519092	0.475748	0.28999	0.071207	0.093911	0.145511	-0.263158	-0.576883	-0.403509	-0.314757	-0.069143	0.432405	-0.22807	-0.232198
allgenes	fema	AstC-F	-0.112487	-0.157895	-0.261094	-0.013416	0.748194	0.213622	1	0.126935	-0.378741	0.484004	-0.00516	0.246646	0.547988	0.469556	-0.529412	0.430341	-0.242518	-0.638803	-0.03612	0.420021	-0.378741	-0.686275	-0.349845	0.389061	-0.23839	-0.428277	-0.372549	-0.031992	0.065015	0.626419	-0.384933	-0.186791	-0.525284	0.360165	0.124871	-0.475748	-0.145511	0.399381	0.638803	0.283798	-0.329205	-0.531476	0.170279	0.069143	0.327141	0.26935	0.308566
allgenes	fema	AttD-F	0.170279	0.265222	0.001032	-0.060888	0.087719	-0.541796	-0.378741	-0.529412	1	-0.254902	0.157895	-0.457172	-0.386997	-0.271414	0.151703	0.155831	-0.128999	0.686275	0.174407	-0.135191	0.314757	0.302374	-0.075335	-0.087719	0.477812	0.164087	0.21775	-0.153767	0.128999	-0.157895	0.434469	0.329205	0.180599	-0.118679	-0.510836	-0.131063	-0.048504	-0.141383	-0.498452	0.147575	0.71517	0.564499	0.341589	-0.164087	-0.504644	-0.112487	0.353973
allgenes	fema	bnl-F	0.01548	-0.184727	0.242518	-0.420021	0.430341	-0.180599	0.484004	-0.126935	-0.254902	1	0.21775	-0.093911	0.26935	0.285862	-0.426213	0.091847	-0.327141	-0.386997	-0.083591	0.205366	0.137255	-0.104231	-0.126935	0.417957	-0.172343	0.069143	0.137255	-0.560372	0.164087	0.366357	0.00516	-0.087719	-0.182663	0.574819	0.071207	-0.25903	-0.199174	0.339525	0.308566	0.071207	0.050568	-0.151703	-0.126935	0.254902	0.170279	0.133127	0.162023
allgenes	fema	Burs-F	-0.011352	0.219814	0.184727	-0.446852	0.168215	0.0258	-0.00516	-0.27967	0.157895	0.21775	1	-0.578947	-0.517028	0.254902	-0.145511	0.205366	-0.603715	0.26935	-0.54386	-0.556244	0.166151	0.195046	0.271414	-0.087719	-0.065015	0.27967	0.529412	-0.368421	-0.098039	0.463364	0.221878	0.108359	0.232198	0.420021	0.095975	-0.211558	-0.638803	0.28999	-0.488132	0.141383	0.120743	0.180599	0.244582	-0.378741	-0.30031	0.616099	0.195046
allgenes	fema	CCHa1-F	-0.203302	0.143447	-0.131063	0.467492	0.209494	0.527348	0.246646	0.403509	-0.457172	-0.093911	-0.578947	1	0.265222	0.073271	-0.174407	-0.071207	0.339525	-0.428277	0.261094	0.473684	-0.420021	-0.312693	-0.011352	0.106295	-0.48194	-0.576883	-0.44066	0.283798	-0.104231	0.00516	-0.692466	-0.254902	-0.190918	-0.178535	0.48194	-0.159959	0.219814	0.337461	0.465428	-0.003096	-0.47162	-0.581011	-0.159959	0.04644	0.444788	-0.044376	-0.320949
allgenes	fema	CCHa2-F	-0.116615	-0.234262	-0.102167	-0.017544	0.211558	0.071207	0.547988	-0.009288	-0.386997	0.26935	-0.517028	0.265222	1	0.424149	-0.128999	0.164087	0.135191	-0.514964	0.364293	0.306502	-0.120743	-0.420021	-0.380805	0.527348	0.162023	-0.351909	-0.44066	0.093911	0.003096	0.073271	-0.048504	-0.102167	-0.370485	0.28999	-0.019608	-0.252838	0.529412	-0.323013	0.713106	0.164087	-0.325077	-0.294118	-0.263158	0.632611	0.5129	-0.052632	0.147575
allgenes	fema	CG10005-F	-0.651187	-0.087719	0.126935	-0.073271	0.318885	0.457172	0.469556	-0.178535	-0.271414	0.285862	0.254902	0.073271	0.424149	1	-0.391125	0.211558	-0.143447	-0.325077	0.149639	-0.159959	-0.058824	-0.153767	0.234262	0.529412	-0.03612	-0.281734	-0.093911	-0.172343	0.021672	0.467492	-0.017544	0.219814	-0.128999	0.504644	0.320949	-0.591331	0.174407	0.145511	0.467492	0.428277	-0.277606	-0.325077	0.275542	0.250774	0.153767	0.529412	0.343653
allgenes	fema	CG10140-F	0.073271	-0.250774	0.465428	0.029928	-0.566563	-0.370485	-0.529412	0.106295	0.151703	-0.426213	-0.145511	-0.174407	-0.128999	-0.391125	1	0.201238	-0.075335	0.589267	0.184727	-0.27967	0.335397	-0.038184	-0.100103	-0.389061	0.27967	0.578947	0.475748	0.271414	-0.614035	-0.294118	0.508772	-0.00516	0.789474	-0.347781	-0.093911	0.079463	0.296182	-0.678019	-0.434469	-0.267286	-0.170279	0.514964	-0.380805	0.190918	-0.114551	-0.31063	-0.085655
allgenes	fema	CG10163-F	0.102167	0.106295	0.343653	-0.380805	0.442724	-0.232198	0.430341	-0.089783	0.155831	0.091847	0.205366	-0.071207	0.164087	0.211558	0.201238	1	-0.649123	0.263158	-0.079463	0.095975	-0.052632	-0.525284	-0.380805	0.405573	0.044376	0.031992	0.298246	-0.009288	-0.306502	0.562436	0.265222	0.040248	0.277606	0.391125	-0.174407	-0.661507	-0.141383	-0.087719	-0.199174	0.477812	-0.195046	-0.042312	0.065015	-0.048504	0.21775	0.453044	0.659443
allgenes	fema	CG10175-F	0.027864	-0.009288	-0.527348	0.510836	-0.409701	0.337461	-0.242518	0.320949	-0.128999	-0.327141	-0.603715	0.339525	0.135191	-0.143447	-0.075335	-0.649123	1	-0.329205	0.164087	0.28999	-0.459236	0.118679	0.038184	-0.23839	-0.009288	-0.399381	-0.581011	0.477812	0.351909	-0.467492	-0.413829	0.195046	-0.393189	-0.618163	0.195046	0.53354	0.296182	-0.079463	0.366357	-0.232198	0.023736	-0.331269	0.031992	-0.034056	0.232198	-0.597523	-0.514964
allgenes	fema	CG12934-F	0.186791	0.199174	0.514964	-0.170279	-0.339525	-0.529412	-0.638803	-0.343653	0.686275	-0.386997	0.26935	-0.428277	-0.514964	-0.325077	0.589267	0.263158	-0.329205	1	0.04644	-0.312693	0.52322	0.246646	-0.048504	-0.120743	0.417957	0.510836	0.700722	-0.195046	-0.395253	-0.114551	0.661507	0.403509	0.620227	-0.149639	-0.384933	-0.052632	-0.098039	-0.358101	-0.781218	0.131063	0.252838	0.692466	-0.003096	-0.120743	-0.337461	-0.009288	0.292054
allgenes	fema	CG13086-F	-0.570691	-0.283798	0.195046	0.514964	0.03612	-0.131063	-0.03612	-0.151703	0.174407	-0.083591	-0.54386	0.261094	0.364293	0.149639	0.184727	-0.079463	0.164087	0.04644	1	0.226006	0.283798	0.034056	-0.118679	0.087719	0.417957	-0.071207	-0.089783	0.065015	-0.24871	-0.277606	0.23839	0.027864	0.108359	-0.131063	-0.075335	-0.329205	0.79773	-0.349845	0.372549	0.128999	-0.0258	0.155831	0.135191	0.597523	-0.292054	-0.376677	0.100103
allgenes	fema	CG13135-F	0.27967	0.114551	-0.250774	0.155831	0.27967	-0.106295	0.420021	0.242518	-0.135191	0.205366	-0.556244	0.473684	0.306502	-0.159959	-0.27967	0.095975	0.28999	-0.312693	0.226006	1	-0.442724	-0.405573	-0.616099	0.347781	-0.162023	-0.490196	-0.351909	0.283798	0.143447	0.209494	-0.246646	0.069143	-0.556244	-0.122807	-0.073271	0.048504	0.00516	0.242518	0.428277	0.234262	-0.188854	-0.531476	0.182663	-0.131063	0.391125	-0.285862	0.052632
allgenes	fema	CG13229-F	-0.188854	-0.374613	0.595459	-0.215686	-0.190918	-0.50258	-0.378741	-0.455108	0.314757	0.137255	0.166151	-0.420021	-0.120743	-0.058824	0.335397	-0.052632	-0.459236	0.52322	0.283798	-0.442724	1	0.30031	0.176471	0.021672	0.45098	0.739938	0.560372	-0.663571	-0.267286	-0.172343	0.636739	0.102167	0.50258	0.159959	-0.415893	-0.038184	0.178535	-0.256966	-0.21775	-0.234262	0.294118	0.847265	-0.213622	0.529412	-0.484004	-0.073271	0.213622
allgenes	fema	CG13248-F	-0.058824	0.318885	0.065015	-0.162023	-0.434469	-0.186791	-0.686275	-0.498452	0.302374	-0.104231	0.195046	-0.312693	-0.420021	-0.153767	-0.038184	-0.525284	0.118679	0.246646	0.034056	-0.405573	0.30031	1	0.395253	-0.162023	0.21775	0.104231	0.044376	-0.192982	0.360165	-0.426213	0.283798	0.052632	0.153767	0.145511	-0.223942	0.277606	0.069143	-0.157895	-0.409701	-0.0258	0.620227	0.320949	0.159959	-0.110423	-0.545924	-0.034056	-0.234262
allgenes	fema	CG13743-F	-0.517028	-0.184727	0.118679	0.135191	-0.137255	0.4613	-0.349845	0.077399	-0.075335	-0.126935	0.271414	-0.011352	-0.380805	0.234262	-0.100103	-0.380805	0.038184	-0.048504	-0.118679	-0.616099	0.176471	0.395253	1	-0.149639	-0.384933	0.232198	0.102167	-0.128999	0.201238	-0.349845	-0.147575	-0.199174	0.27967	-0.0258	0.457172	0.104231	0.114551	0.22807	-0.124871	-0.31063	0.075335	0.087719	-0.021672	-0.007224	-0.261094	0.318885	-0.213622
allgenes	fema	CG14075-F	-0.0258	0.151703	0.24871	-0.463364	0.333333	-0.075335	0.389061	-0.273478	-0.087719	0.417957	-0.087719	0.106295	0.527348	0.529412	-0.389061	0.405573	-0.23839	-0.120743	0.087719	0.347781	0.021672	-0.162023	-0.149639	1	-0.05676	-0.271414	-0.031992	-0.250774	0.230134	0.339525	0.199174	0.205366	-0.292054	0.636739	-0.137255	-0.364293	0.135191	0.050568	0.267286	0.550052	-0.102167	-0.28999	0.042312	0.209494	0.459236	0.463364	0.556244
allgenes	fema	CG14125-F	0.021672	-0.077399	0.081527	-0.001032	-0.203302	-0.434469	-0.23839	-0.413829	0.477812	-0.172343	-0.065015	-0.48194	0.162023	-0.03612	0.27967	0.044376	-0.009288	0.417957	0.417957	-0.162023	0.45098	0.21775	-0.384933	-0.05676	1	0.256966	0.143447	-0.180599	-0.133127	-0.162023	0.591331	0.382869	0.135191	-0.075335	-0.671827	-0.021672	0.304438	-0.618163	-0.098039	0.091847	0.378741	0.595459	0.116615	0.446852	-0.358101	-0.393189	0.256966
allgenes	fema	CG14258-F	0.007224	-0.552116	0.601651	-0.22807	-0.376677	-0.44066	-0.428277	0.04644	0.164087	0.069143	0.27967	-0.576883	-0.351909	-0.281734	0.578947	0.031992	-0.399381	0.510836	-0.071207	-0.490196	0.739938	0.104231	0.232198	-0.271414	0.256966	1	0.73581	-0.389061	-0.306502	-0.23839	0.595459	0.017544	0.684211	-0.118679	-0.244582	0.20743	0.009288	-0.312693	-0.444788	-0.415893	0.122807	0.760578	-0.341589	0.285862	-0.356037	-0.168215	0.131063
allgenes	fema	CG14292-F	0.031992	-0.089783	0.779154	-0.30031	-0.170279	-0.323013	-0.372549	-0.040248	0.21775	0.137255	0.529412	-0.44066	-0.44066	-0.093911	0.475748	0.298246	-0.581011	0.700722	-0.089783	-0.351909	0.560372	0.044376	0.102167	-0.031992	0.143447	0.73581	1	-0.382869	-0.572755	0.079463	0.611971	0.180599	0.713106	0.093911	0.003096	-0.128999	-0.186791	-0.162023	-0.636739	0.00516	-0.112487	0.519092	-0.21775	0.073271	-0.159959	0.199174	0.244582
allgenes	fema	CG14374-F	0.087719	0.155831	-0.4613	0.358101	-0.164087	0.27967	-0.031992	0.424149	-0.153767	-0.560372	-0.368421	0.283798	0.093911	-0.172343	0.271414	-0.009288	0.477812	-0.195046	0.065015	0.283798	-0.663571	-0.192982	-0.128999	-0.250774	-0.180599	-0.389061	-0.382869	1	-0.069143	-0.159959	-0.19711	-0.240454	-0.100103	-0.407637	0.30031	0.223942	0.246646	-0.22807	0.073271	-0.079463	-0.364293	-0.432405	0.118679	-0.306502	0.192982	-0.126935	-0.353973
allgenes	fema	CG14642-F	0.149639	0.141383	-0.48194	-0.232198	0.077399	0.01548	0.065015	-0.137255	0.128999	0.164087	-0.098039	-0.104231	0.003096	0.021672	-0.614035	-0.306502	0.351909	-0.395253	-0.24871	0.143447	-0.267286	0.360165	0.201238	0.230134	-0.133127	-0.306502	-0.572755	-0.069143	1	-0.139319	-0.240454	0.091847	-0.564499	0.147575	-0.265222	0.298246	-0.091847	0.267286	0.170279	0.071207	0.624355	-0.265222	0.320949	-0.261094	-0.009288	-0.023736	0.089783
allgenes	fema	CG14762-F	-0.001032	0.180599	0.023736	-0.391125	0.48194	0.083591	0.626419	-0.178535	-0.157895	0.366357	0.463364	0.00516	0.073271	0.467492	-0.294118	0.562436	-0.467492	-0.114551	-0.277606	0.209494	-0.172343	-0.426213	-0.349845	0.339525	-0.162023	-0.23839	0.079463	-0.159959	-0.139319	1	-0.05676	0.275542	-0.166151	0.510836	0.027864	-0.484004	-0.564499	0.463364	0.178535	0.422085	-0.240454	-0.360165	0.422085	-0.287926	0.188854	0.525284	0.391125
allgenes	fema	CG15199-F	0.01548	-0.124871	0.581011	-0.432405	-0.337461	-0.692466	-0.384933	-0.45098	0.434469	0.00516	0.221878	-0.692466	-0.048504	-0.017544	0.508772	0.265222	-0.413829	0.661507	0.23839	-0.246646	0.636739	0.283798	-0.147575	0.199174	0.591331	0.595459	0.611971	-0.19711	-0.240454	-0.05676	1	0.30031	0.479876	0.24871	-0.52322	-0.075335	0.230134	-0.634675	-0.44066	0.205366	0.21775	0.634675	0.031992	0.242518	-0.358101	0.011352	0.459236
allgenes	fema	CG15202-F	0.00516	0.095975	0.153767	-0.164087	-0.304438	-0.124871	-0.186791	-0.223942	0.329205	-0.087719	0.108359	-0.254902	-0.102167	0.219814	-0.00516	0.040248	0.195046	0.403509	0.027864	0.069143	0.102167	0.052632	-0.199174	0.205366	0.382869	0.017544	0.180599	-0.240454	0.091847	0.275542	0.30031	1	-0.052632	-0.069143	-0.314757	-0.007224	-0.151703	-0.075335	-0.071207	0.442724	0.190918	0.062951	0.399381	-0.126935	0.069143	-0.110423	0.444788
allgenes	fema	CG15537-F	-0.205366	-0.180599	0.733746	-0.104231	-0.339525	-0.215686	-0.525284	-0.00516	0.180599	-0.182663	0.232198	-0.190918	-0.370485	-0.128999	0.789474	0.277606	-0.393189	0.620227	0.108359	-0.556244	0.50258	0.153767	0.27967	-0.292054	0.135191	0.684211	0.713106	-0.100103	-0.564499	-0.166151	0.479876	-0.052632	1	-0.048504	0.067079	-0.213622	0.166151	-0.384933	-0.576883	-0.178535	-0.054696	0.547988	-0.302374	0.186791	-0.27967	0.04644	0.042312
allgenes	fema	CG15614-F	-0.085655	0.246646	0.271414	-0.727554	0.378741	-0.118679	0.360165	-0.519092	-0.118679	0.574819	0.420021	-0.178535	0.28999	0.504644	-0.347781	0.391125	-0.618163	-0.149639	-0.131063	-0.122807	0.159959	0.145511	-0.0258	0.636739	-0.075335	-0.118679	0.093911	-0.407637	0.147575	0.510836	0.24871	-0.069143	-0.048504	1	-0.110423	-0.494324	-0.122807	0.087719	0.027864	0.4613	0.077399	-0.151703	0.091847	0.098039	0.077399	0.70485	0.430341
allgenes	fema	CG16700-F	-0.368421	-0.019608	-0.019608	0.370485	0.126935	0.723426	0.124871	0.475748	-0.510836	0.071207	0.095975	0.48194	-0.019608	0.320949	-0.093911	-0.174407	0.195046	-0.384933	-0.075335	-0.073271	-0.415893	-0.223942	0.457172	-0.137255	-0.671827	-0.244582	0.003096	0.30031	-0.265222	0.027864	-0.52322	-0.314757	0.067079	-0.110423	1	-0.133127	0.021672	0.353973	0.209494	-0.176471	-0.618163	-0.506708	-0.182663	-0.077399	0.320949	0.271414	-0.47162
allgenes	fema	CG16756-F	0.467492	-0.093911	-0.364293	0.04644	-0.591331	-0.013416	-0.475748	0.28999	-0.131063	-0.25903	-0.211558	-0.159959	-0.252838	-0.591331	0.079463	-0.661507	0.53354	-0.052632	-0.329205	0.048504	-0.038184	0.277606	0.104231	-0.364293	-0.021672	0.20743	-0.128999	0.223942	0.298246	-0.484004	-0.075335	-0.007224	-0.213622	-0.494324	-0.133127	1	-0.122807	-0.075335	-0.100103	-0.578947	0.133127	0.091847	-0.178535	-0.174407	0.03612	-0.446852	-0.531476
allgenes	fema	CG16826-F	-0.514964	-0.368421	0.180599	0.380805	-0.205366	0.017544	-0.145511	0.071207	-0.048504	-0.199174	-0.638803	0.219814	0.529412	0.174407	0.296182	-0.141383	0.296182	-0.098039	0.79773	0.00516	0.178535	0.069143	0.114551	0.135191	0.304438	0.009288	-0.186791	0.246646	-0.091847	-0.564499	0.230134	-0.151703	0.166151	-0.122807	0.021672	-0.122807	1	-0.616099	0.333333	-0.003096	-0.122807	0.100103	-0.192982	0.686275	-0.048504	-0.31063	0.023736
allgenes	fema	CG17047-F	-0.040248	0.166151	-0.287926	0.060888	0.566563	0.391125	0.399381	0.093911	-0.141383	0.339525	0.28999	0.337461	-0.323013	0.145511	-0.678019	-0.087719	-0.079463	-0.358101	-0.349845	0.242518	-0.256966	-0.157895	0.22807	0.050568	-0.618163	-0.312693	-0.162023	-0.22807	0.267286	0.463364	-0.634675	-0.075335	-0.384933	0.087719	0.353973	-0.075335	-0.616099	1	0.226006	-0.071207	0.00516	-0.411765	0.320949	-0.44066	0.042312	0.318885	-0.118679
allgenes	fema	CG30046-F	-0.380805	-0.411765	-0.366357	0.339525	0.316821	0.372549	0.638803	0.145511	-0.498452	0.308566	-0.488132	0.465428	0.713106	0.467492	-0.434469	-0.199174	0.366357	-0.781218	0.372549	0.428277	-0.21775	-0.409701	-0.124871	0.267286	-0.098039	-0.444788	-0.636739	0.073271	0.170279	0.178535	-0.44066	-0.071207	-0.576883	0.027864	0.209494	-0.100103	0.333333	0.226006	1	-0.077399	-0.28999	-0.463364	0.089783	0.432405	0.281734	-0.180599	-0.104231
allgenes	fema	CG30148-F	-0.135191	0.415893	0.211558	-0.232198	0.190918	-0.087719	0.283798	-0.263158	0.147575	0.071207	0.141383	-0.003096	0.164087	0.428277	-0.267286	0.477812	-0.232198	0.131063	0.128999	0.234262	-0.234262	-0.0258	-0.31063	0.550052	0.091847	-0.415893	0.00516	-0.079463	0.071207	0.422085	0.205366	0.442724	-0.178535	0.4613	-0.176471	-0.578947	-0.003096	-0.071207	-0.077399	1	-0.027864	-0.335397	0.428277	-0.226006	0.116615	0.380805	0.692466
allgenes	fema	CG30371-F	0.203302	0.176471	-0.174407	-0.252838	-0.003096	-0.49226	-0.329205	-0.576883	0.71517	0.050568	0.120743	-0.47162	-0.325077	-0.277606	-0.170279	-0.195046	0.023736	0.252838	-0.0258	-0.188854	0.294118	0.620227	0.075335	-0.102167	0.378741	0.122807	-0.112487	-0.364293	0.624355	-0.240454	0.21775	0.190918	-0.054696	0.077399	-0.618163	0.133127	-0.122807	0.00516	-0.28999	-0.027864	1	0.442724	0.304438	-0.122807	-0.539732	-0.211558	0.155831
allgenes	fema	CG30486-F	0.050568	-0.265222	0.386997	-0.085655	-0.285862	-0.603715	-0.531476	-0.403509	0.564499	-0.151703	0.180599	-0.581011	-0.294118	-0.325077	0.514964	-0.042312	-0.331269	0.692466	0.155831	-0.531476	0.847265	0.320949	0.087719	-0.28999	0.595459	0.760578	0.519092	-0.432405	-0.265222	-0.360165	0.634675	0.062951	0.547988	-0.151703	-0.506708	0.091847	0.100103	-0.411765	-0.463364	-0.335397	0.442724	1	-0.230134	0.331269	-0.589267	-0.26935	0.098039
allgenes	fema	CG31286-F	-0.283798	0.188854	-0.327141	0.089783	0.240454	0.062951	0.170279	-0.314757	0.341589	-0.126935	0.244582	-0.159959	-0.263158	0.275542	-0.380805	0.065015	0.031992	-0.003096	0.135191	0.182663	-0.213622	0.159959	-0.021672	0.042312	0.116615	-0.341589	-0.21775	0.118679	0.320949	0.422085	0.031992	0.399381	-0.302374	0.091847	-0.182663	-0.178535	-0.192982	0.320949	0.089783	0.428277	0.304438	-0.230134	1	-0.444788	-0.442724	0.174407	0.308566
allgenes	fema	CG31431-F	-0.368421	-0.560372	0.331269	0.128999	0.007224	-0.065015	0.069143	-0.069143	-0.164087	0.254902	-0.378741	0.04644	0.632611	0.250774	0.190918	-0.048504	-0.034056	-0.120743	0.597523	-0.131063	0.529412	-0.110423	-0.007224	0.209494	0.446852	0.285862	0.073271	-0.306502	-0.261094	-0.287926	0.242518	-0.126935	0.186791	0.098039	-0.077399	-0.174407	0.686275	-0.44066	0.432405	-0.226006	-0.122807	0.331269	-0.444788	1	0.052632	-0.252838	0.04644
allgenes	fema	CG31659-F	0.345717	0.149639	-0.050568	-0.192982	0.062951	0.337461	0.327141	0.432405	-0.504644	0.170279	-0.30031	0.444788	0.5129	0.153767	-0.114551	0.21775	0.232198	-0.337461	-0.292054	0.391125	-0.484004	-0.545924	-0.261094	0.459236	-0.358101	-0.356037	-0.159959	0.192982	-0.009288	0.188854	-0.358101	0.069143	-0.27967	0.077399	0.320949	0.03612	-0.048504	0.042312	0.281734	0.116615	-0.539732	-0.589267	-0.442724	0.052632	1	0.143447	-0.017544
allgenes	fema	CG33109-F	-0.157895	0.372549	0.153767	-0.47162	0.413829	0.312693	0.26935	-0.22807	-0.112487	0.133127	0.616099	-0.044376	-0.052632	0.529412	-0.31063	0.453044	-0.597523	-0.009288	-0.376677	-0.285862	-0.073271	-0.034056	0.318885	0.463364	-0.393189	-0.168215	0.199174	-0.126935	-0.023736	0.525284	0.011352	-0.110423	0.04644	0.70485	0.271414	-0.446852	-0.31063	0.318885	-0.180599	0.380805	-0.211558	-0.26935	0.174407	-0.252838	0.143447	1	0.323013
allgenes	fema	CG33795-F	-0.120743	-0.050568	0.372549	-0.413829	0.283798	-0.337461	0.308566	-0.232198	0.353973	0.162023	0.195046	-0.320949	0.147575	0.343653	-0.085655	0.659443	-0.514964	0.292054	0.100103	0.052632	0.213622	-0.234262	-0.213622	0.556244	0.256966	0.131063	0.244582	-0.353973	0.089783	0.391125	0.459236	0.444788	0.042312	0.430341	-0.47162	-0.531476	0.023736	-0.118679	-0.104231	0.692466	0.155831	0.098039	0.308566	0.04644	-0.017544	0.323013	1
allgenes	fema	CG34034-F	-0.110423	-0.364293	0.428277	0.042312	-0.250774	0.265222	0.0258	0.465428	-0.568627	0.153767	-0.116615	0.149639	0.403509	0.195046	0.351909	0.040248	0.007224	-0.095975	0.048504	-0.176471	0.126935	-0.358101	-0.029928	0.021672	0.079463	0.302374	0.327141	-0.071207	-0.547988	-0.095975	0.034056	-0.048504	0.323013	-0.062951	0.345717	-0.021672	0.287926	-0.364293	0.155831	-0.188854	-0.638803	0.017544	-0.700722	0.593395	0.504644	-0.098039	-0.133127
allgenes	fema	CG34386-F	0.073271	0.172343	0.00516	-0.397317	-0.044376	-0.019608	-0.007224	-0.337461	0.042312	0.199174	0.675955	-0.422085	-0.273478	0.26935	-0.071207	-0.001032	-0.21775	0.174407	-0.356037	-0.172343	0.122807	0.085655	-0.058824	-0.01548	0.034056	0.100103	0.320949	-0.157895	-0.139319	0.628483	0.244582	0.430341	-0.001032	0.273478	0.050568	0.019608	-0.576883	0.265222	-0.106295	0.040248	-0.011352	0.044376	0.364293	-0.323013	-0.114551	0.320949	0.007224
allgenes	fema	CG34458-F	-0.221878	0.044376	0.323013	-0.477812	-0.011352	-0.327141	-0.211558	-0.791538	0.25903	0.250774	0.358101	-0.420021	-0.029928	0.252838	-0.145511	-0.087719	-0.455108	0.252838	0.126935	-0.417957	0.717234	0.583075	0.256966	0.333333	0.283798	0.254902	0.234262	-0.624355	0.137255	0.065015	0.517028	0.114551	0.124871	0.638803	-0.382869	-0.141383	0.042312	-0.060888	-0.126935	0.116615	0.442724	0.457172	0.143447	0.265222	-0.446852	0.360165	0.263158
allgenes	fema	CG3546-F	0.077399	0.077399	-0.162023	-0.252838	0.192982	0.417957	0.521156	0.341589	-0.591331	0.494324	0.021672	0.22807	0.339525	0.386997	-0.616099	0.007224	0.157895	-0.678019	-0.426213	0.23839	-0.545924	-0.201238	-0.00516	0.403509	-0.411765	-0.399381	-0.347781	-0.095975	0.469556	0.265222	-0.479876	0.019608	-0.504644	0.327141	0.254902	-0.021672	-0.205366	0.320949	0.366357	0.283798	-0.19711	-0.700722	-0.087719	-0.106295	0.616099	0.221878	0.085655
allgenes	fema	CG42272-F	-0.20743	-0.013416	0.234262	-0.434469	-0.308566	-0.00516	-0.04644	-0.384933	-0.052632	0.011352	0.162023	-0.178535	0.164087	0.49226	-0.017544	0.069143	-0.03612	0.145511	-0.044376	-0.145511	0.213622	0.089783	0.04644	0.428277	0.077399	-0.007224	0.058824	-0.232198	0.085655	0.407637	0.316821	0.684211	-0.017544	0.386997	-0.159959	-0.091847	-0.034056	-0.089783	0.118679	0.384933	-0.0258	-0.054696	0.267286	0.00516	0.141383	0.308566	0.397317
allgenes	fema	CG4306-F	-0.219814	0.164087	-0.164087	-0.149639	-0.143447	0.188854	-0.186791	-0.287926	0.062951	0.166151	0.219814	-0.24871	-0.067079	0.296182	-0.486068	-0.477812	0.24871	-0.226006	-0.079463	-0.366357	0.019608	0.684211	0.384933	0.023736	0.201238	-0.135191	-0.256966	-0.335397	0.640867	-0.201238	-0.05676	0.213622	-0.221878	0.256966	-0.114551	0.102167	0.042312	0.029928	0.027864	0.143447	0.55418	-0.023736	0.232198	0.0258	-0.240454	0.027864	-0.009288
allgenes	fema	CG4382-F	-0.190918	-0.135191	0.050568	0.432405	-0.017544	0.294118	0.174407	0.261094	-0.572755	0.03612	-0.087719	0.413829	0.083591	0.029928	0.01548	-0.211558	0.017544	-0.203302	0.190918	0.25903	-0.048504	-0.263158	-0.128999	-0.141383	-0.232198	-0.118679	0.085655	0.137255	-0.609907	0.170279	-0.221878	-0.215686	-0.091847	-0.153767	0.453044	0.05676	-0.021672	0.186791	0.31063	-0.141383	-0.717234	-0.22807	-0.112487	0.095975	0.098039	-0.034056	-0.442724
allgenes	fema	CG4835-F	-0.133127	-0.147575	-0.219814	0.820433	-0.079463	0.292054	-0.170279	0.48194	-0.042312	-0.428277	-0.380805	0.409701	-0.102167	-0.316821	0.380805	-0.232198	0.455108	-0.03612	0.331269	0.095975	-0.287926	-0.221878	0.042312	-0.626419	-0.085655	-0.087719	-0.093911	0.574819	-0.432405	-0.411765	-0.353973	-0.325077	0.184727	-0.75645	0.500516	0.110423	0.285862	-0.079463	0.077399	-0.434469	-0.333333	-0.044376	-0.168215	0.048504	-0.040248	-0.467492	-0.599587
allgenes	fema	CG4991-F	-0.058824	-0.038184	0.199174	-0.265222	-0.585139	-0.358101	-0.748194	-0.446852	0.31063	-0.095975	0.031992	-0.407637	-0.273478	-0.190918	0.261094	-0.477812	0.135191	0.31063	0.093911	-0.44066	0.514964	0.826625	0.434469	-0.114551	0.209494	0.395253	0.126935	-0.157895	0.31063	-0.504644	0.479876	0.085655	0.325077	0.071207	-0.26935	0.376677	0.24871	-0.335397	-0.318885	-0.263158	0.574819	0.498452	-0.027864	0.098039	-0.4613	-0.151703	-0.168215
allgenes	fema	CG5937-F	-0.050568	-0.49226	-0.034056	0.401445	-0.453044	-0.021672	-0.465428	0.306502	0.0258	-0.236326	-0.102167	-0.145511	-0.486068	-0.436533	0.178535	-0.620227	0.314757	0.145511	0.01548	-0.091847	0.323013	0.178535	0.368421	-0.510836	0.001032	0.521156	0.166151	-0.040248	0.01548	-0.465428	0.013416	0.038184	0.098039	-0.671827	-0.01548	0.692466	-0.007224	0.095975	-0.062951	-0.630547	0.095975	0.382869	-0.029928	-0.009288	-0.376677	-0.504644	-0.370485
allgenes	fema	CG6271-F	0.017544	0.19711	-0.607843	0.537668	0.327141	0.547988	0.341589	0.320949	-0.27967	-0.188854	-0.077399	0.393189	0.145511	-0.007224	-0.199174	-0.104231	0.271414	-0.47162	-0.081527	0.04644	-0.624355	-0.275542	-0.091847	-0.415893	-0.178535	-0.537668	-0.459236	0.453044	-0.151703	-0.021672	-0.686275	-0.475748	-0.304438	-0.273478	0.479876	-0.065015	-0.071207	0.178535	0.250774	-0.172343	-0.312693	-0.399381	-0.071207	-0.114551	0.157895	-0.042312	-0.525284
allgenes	fema	CG6277-F	-0.213622	0.031992	-0.087719	0.624355	-0.364293	0.312693	-0.479876	0.362229	-0.102167	-0.469556	-0.145511	0.341589	-0.48194	-0.320949	0.201238	-0.550052	0.409701	0.050568	0.106295	-0.062951	-0.178535	0.252838	0.463364	-0.552116	-0.420021	-0.03612	-0.017544	0.436533	-0.176471	-0.490196	-0.285862	-0.275542	0.166151	-0.589267	0.545924	0.337461	0.126935	0.114551	-0.168215	-0.329205	-0.219814	-0.065015	-0.048504	-0.308566	-0.230134	-0.203302	-0.632611
allgenes	fema	CG6329-F	0.696594	0.556244	0.019608	-0.490196	0.044376	-0.413829	-0.031992	-0.162023	0.353973	0.0258	0.211558	-0.386997	0.009288	-0.223942	0.013416	0.386997	-0.223942	0.399381	-0.283798	0.20743	-0.102167	-0.034056	-0.597523	0.28999	0.351909	-0.04644	0.277606	-0.003096	-0.021672	0.166151	0.391125	0.281734	-0.135191	0.201238	-0.436533	0.023736	-0.302374	-0.26935	-0.469556	0.432405	0.124871	0.069143	-0.031992	-0.23839	0.25903	0.120743	0.366357
allgenes	fema	CG6403-F	-0.306502	-0.153767	-0.331269	0.568627	-0.465428	0.118679	-0.417957	-0.143447	0.04644	-0.391125	-0.252838	0.060888	-0.182663	-0.137255	0.021672	-0.791538	0.589267	-0.042312	0.353973	-0.110423	0.133127	0.473684	0.213622	-0.5129	0.232198	-0.071207	-0.337461	0.120743	0.087719	-0.393189	-0.112487	0.135191	-0.137255	-0.490196	-0.021672	0.430341	0.226006	-0.04644	0.221878	-0.333333	0.213622	0.186791	0.25903	0.040248	-0.498452	-0.52322	-0.527348
allgenes	fema	CG6867-F	0.283798	0.318885	-0.634675	-0.05676	0.234262	-0.192982	0.124871	-0.393189	0.273478	0.122807	0.164087	-0.261094	-0.209494	-0.203302	-0.603715	-0.335397	0.110423	-0.21775	-0.184727	0.232198	-0.195046	0.378741	-0.131063	-0.067079	0.01548	-0.358101	-0.426213	-0.029928	0.599587	0.073271	-0.143447	-0.040248	-0.661507	0.110423	-0.325077	0.277606	-0.393189	0.368421	0.044376	0.065015	0.562436	-0.104231	0.541796	-0.457172	-0.382869	-0.03612	-0.104231
allgenes	fema	CG7017-F	0.252838	0.151703	0.337461	-0.391125	-0.581011	-0.566563	-0.616099	-0.417957	0.415893	-0.188854	0.261094	-0.717234	-0.186791	-0.215686	0.44066	-0.044376	-0.157895	0.657379	0.001032	-0.393189	0.486068	0.539732	-0.149639	-0.067079	0.678019	0.473684	0.47162	-0.159959	-0.122807	-0.252838	0.818369	0.341589	0.351909	0.087719	-0.55418	0.219814	0.075335	-0.688338	-0.601651	0.131063	0.345717	0.634675	-0.071207	0.077399	-0.329205	-0.124871	0.176471
allgenes	fema	CG7191-F	0.22807	-0.261094	-0.5129	0.504644	-0.403509	0.095975	-0.172343	0.587203	-0.180599	-0.44066	-0.593395	0.192982	-0.029928	-0.572755	0.170279	-0.49226	0.690402	-0.252838	0.04644	0.333333	-0.333333	-0.095975	-0.118679	-0.5129	-0.017544	-0.03612	-0.432405	0.574819	0.164087	-0.49226	-0.304438	-0.137255	-0.267286	-0.76677	-0.044376	0.727554	0.184727	-0.143447	0.192982	-0.459236	-0.069143	-0.120743	-0.067079	-0.110423	0.034056	-0.700722	-0.4613
allgenes	fema	CG7272-F	0.110423	0.316821	0.314757	-0.04644	-0.572755	-0.007224	-0.698658	-0.01548	0.029928	-0.345717	0.201238	-0.071207	-0.44066	-0.320949	0.50258	-0.172343	-0.003096	0.432405	-0.168215	-0.552116	0.155831	0.53354	0.19711	-0.49226	0.151703	0.275542	0.345717	0.007224	-0.306502	-0.353973	0.137255	-0.073271	0.620227	-0.137255	0.058824	0.149639	-0.034056	-0.358101	-0.647059	-0.155831	0.071207	0.337461	-0.360165	-0.087719	-0.178535	-0.079463	-0.389061
allgenes	fema	CG8012-F	0.062951	0.199174	-0.102167	0.083591	-0.143447	-0.04644	-0.384933	0.042312	0.393189	-0.323013	-0.422085	0.141383	-0.023736	-0.180599	0.077399	-0.100103	0.428277	0.108359	0.139319	0.044376	-0.19711	0.263158	0.28999	0.122807	-0.102167	-0.164087	-0.25903	0.306502	0.477812	-0.601651	-0.027864	-0.023736	0.03612	-0.226006	-0.009288	0.108359	0.415893	-0.211558	-0.178535	0.029928	0.364293	-0.031992	-0.073271	-0.085655	0.091847	-0.139319	0.021672
allgenes	fema	CG9682-F	-0.00516	0.087719	-0.267286	-0.168215	0.583075	0.465428	0.698658	0.273478	-0.457172	0.541796	0.106295	0.353973	0.20743	0.366357	-0.750258	0.128999	-0.03612	-0.71517	-0.405573	0.283798	-0.531476	-0.329205	0.087719	0.360165	-0.616099	-0.465428	-0.380805	-0.145511	0.4613	0.426213	-0.665635	-0.168215	-0.519092	0.372549	0.343653	-0.20743	-0.351909	0.673891	0.413829	0.195046	-0.133127	-0.723426	0.075335	-0.205366	0.47162	0.389061	0.106295
allgenes	fema	CG9812-F	-0.221878	0.114551	-0.215686	-0.143447	0.04644	0.448916	0.304438	-0.089783	-0.376677	0.345717	0.011352	0.135191	0.446852	0.618163	-0.632611	-0.271414	0.318885	-0.566563	-0.095975	-0.0258	-0.275542	0.126935	0.104231	0.374613	-0.04644	-0.484004	-0.455108	-0.23839	0.475748	0.164087	-0.333333	0.285862	-0.517028	0.378741	0.153767	-0.093911	0.042312	0.143447	0.49226	0.327141	0.023736	-0.48194	0.081527	0.141383	0.362229	0.162023	0.054696
allgenes	fema	clos-F	0.411765	0.44066	0.182663	-0.595459	-0.108359	-0.647059	-0.308566	-0.547988	0.570691	-0.085655	0.488132	-0.647059	-0.356037	-0.234262	0.306502	0.370485	-0.469556	0.624355	-0.230134	-0.188854	0.20743	0.351909	-0.246646	0.031992	0.27967	0.232198	0.409701	0.01548	-0.048504	0.184727	0.682147	0.139319	0.292054	0.335397	-0.463364	-0.069143	-0.304438	-0.285862	-0.702786	0.273478	0.389061	0.384933	0.223942	-0.397317	-0.343653	0.261094	0.296182
allgenes	fema	CNMa-F	0.353973	0.186791	0.038184	-0.147575	0.007224	0.211558	0.001032	0.560372	-0.040248	-0.246646	0.221878	-0.019608	-0.331269	-0.168215	0.120743	0.411765	-0.100103	0.184727	-0.566563	0.065015	-0.44066	-0.384933	0.071207	0.021672	-0.409701	0.075335	0.292054	0.331269	-0.05676	0.118679	-0.106295	0.040248	0.122807	-0.186791	0.232198	0.120743	-0.368421	0.118679	-0.446852	0.118679	-0.325077	-0.283798	-0.060888	-0.527348	0.424149	0.325077	0.184727
allgenes	fema	Cow-F	0.031992	0.405573	0.073271	-0.366357	-0.01548	0.106295	0.137255	-0.157895	-0.22807	0.345717	0.093911	0.174407	0.098039	0.254902	-0.453044	-0.021672	0.042312	-0.26935	-0.261094	0.027864	-0.283798	0.294118	-0.007224	0.316821	-0.22807	-0.409701	-0.254902	-0.31063	0.442724	0.186791	-0.256966	0.190918	-0.240454	0.48194	0.001032	-0.209494	-0.190918	0.164087	0.013416	0.537668	0.178535	-0.428277	0.017544	-0.209494	0.267286	0.21775	0.153767
allgenes	fema	Crz-F	-0.680083	-0.341589	0.484004	0.170279	0.201238	0.24871	0.083591	0.054696	-0.003096	0.003096	-0.118679	0.244582	0.285862	0.541796	0.19711	0.335397	-0.186791	0.050568	0.457172	-0.27967	0.240454	-0.226006	0.415893	0.292054	-0.029928	0.137255	0.178535	-0.112487	-0.252838	-0.081527	0.089783	-0.058824	0.463364	0.124871	0.320949	-0.611971	0.578947	-0.149639	0.172343	0.098039	-0.23839	0.075335	-0.164087	0.537668	0.071207	0.24871	0.316821
allgenes	fema	cv-2-F	-0.265222	-0.077399	0.316821	-0.364293	0.104231	-0.26935	0.203302	-0.405573	0.182663	0.131063	-0.091847	-0.075335	0.339525	0.465428	-0.145511	0.356037	-0.250774	0.139319	0.281734	0.172343	0.277606	-0.069143	-0.069143	0.760578	0.102167	-0.052632	-0.007224	-0.271414	0.20743	0.30031	0.417957	0.448916	-0.110423	0.473684	-0.372549	-0.376677	0.242518	-0.085655	0.195046	0.583075	0.091847	-0.007224	0.302374	0.151703	0.054696	0.306502	0.764706
allgenes	fema	daw-F	0.25903	0.100103	0.252838	-0.661507	0.120743	-0.620227	0.118679	-0.686275	0.327141	0.306502	0.147575	-0.453044	0.337461	0.098039	0.034056	0.415893	-0.500516	0.296182	0.04644	-0.079463	0.500516	0.077399	-0.477812	0.45098	0.578947	0.168215	0.170279	-0.517028	0.017544	0.304438	0.570691	0.275542	0.021672	0.605779	-0.729618	-0.27967	-0.048504	-0.329205	-0.089783	0.318885	0.374613	0.403509	-0.019608	0.323013	-0.044376	0.137255	0.55418
allgenes	fema	Dh31-F	0.341589	0.737874	0.011352	-0.30031	-0.034056	-0.393189	-0.335397	-0.48194	0.578947	-0.329205	0.087719	-0.124871	-0.273478	-0.23839	0.124871	0.302374	-0.131063	0.510836	-0.03612	0.089783	-0.131063	0.389061	-0.180599	0.188854	0.069143	-0.263158	0.050568	0.244582	0.126935	0.001032	0.325077	0.110423	0.091847	0.203302	-0.302374	-0.135191	-0.102167	-0.176471	-0.585139	0.463364	0.356037	0.03612	0.28999	-0.500516	-0.137255	0.25903	0.19711
allgenes	fema	Dh44-F	-0.017544	0.085655	-0.562436	0.473684	0.331269	0.100103	0.275542	0.007224	0.201238	-0.003096	-0.504644	0.420021	0.180599	-0.013416	-0.506708	-0.267286	0.564499	-0.343653	0.287926	0.607843	-0.411765	-0.147575	-0.137255	0.120743	-0.168215	-0.628483	-0.651187	0.164087	0.465428	-0.091847	-0.498452	0.122807	-0.678019	-0.314757	0.048504	0.011352	0.093911	0.384933	0.50258	0.110423	0.209494	-0.376677	0.333333	-0.149639	0.093911	-0.329205	-0.05676
allgenes	fema	Drsl2-F	-0.05676	0.170279	-0.589267	0.758514	0.017544	0.420021	-0.155831	0.143447	0.141383	-0.479876	-0.420021	0.415893	0.034056	-0.128999	-0.116615	-0.467492	0.69453	-0.151703	0.24871	0.077399	-0.353973	0.027864	0.112487	-0.362229	0.048504	-0.47162	-0.496388	0.386997	0.058824	-0.467492	-0.53354	-0.100103	-0.294118	-0.636739	0.296182	0.188854	0.234262	0.060888	0.230134	-0.281734	0.027864	-0.106295	-0.007224	0.011352	0.023736	-0.382869	-0.550052
allgenes	fema	Dsk-F	0.358101	-0.054696	0.236326	-0.306502	-0.316821	-0.327141	-0.362229	0.007224	0.050568	0.157895	-0.380805	-0.087719	0.325077	-0.254902	0.265222	-0.135191	0.190918	0.087719	0.027864	-0.038184	0.221878	0.174407	0.01548	0.261094	0.106295	0.246646	0.085655	-0.075335	0.172343	-0.589267	0.265222	-0.112487	0.141383	0.031992	-0.131063	0.281734	0.399381	-0.496388	-0.120743	-0.22807	0.164087	0.240454	-0.702786	0.428277	0.368421	-0.246646	-0.079463
allgenes	fema	Eaat2-F	0.54386	-0.098039	0.30031	-0.659443	-0.44066	-0.750258	-0.384933	-0.314757	0.302374	0.054696	0.201238	-0.717234	-0.149639	-0.411765	0.442724	0.126935	-0.31063	0.504644	-0.325077	-0.273478	0.525284	0.250774	-0.211558	-0.011352	0.403509	0.659443	0.407637	-0.285862	0.048504	-0.102167	0.682147	0.172343	0.312693	0.135191	-0.680083	0.345717	-0.186791	-0.4613	-0.506708	-0.155831	0.407637	0.644995	-0.265222	0.031992	-0.155831	-0.145511	0.21775
allgenes	fema	Est-6-F	0.151703	-0.211558	-0.434469	0.537668	-0.420021	0.093911	-0.343653	0.54386	-0.052632	-0.405573	-0.463364	0.141383	-0.242518	-0.570691	0.186791	-0.581011	0.711042	-0.174407	0.011352	0.192982	-0.337461	0.087719	0.151703	-0.583075	-0.184727	0.01548	-0.329205	0.576883	0.226006	-0.634675	-0.296182	-0.213622	-0.124871	-0.795666	0.159959	0.692466	0.176471	-0.067079	0.027864	-0.5129	0.040248	-0.073271	-0.075335	-0.22807	-0.085655	-0.644995	-0.566563
allgenes	fema	Frq1-F	0.192982	0.234262	-0.614035	0.539732	0.230134	0.424149	0.240454	0.337461	-0.095975	-0.401445	-0.159959	0.504644	-0.188854	-0.226006	-0.192982	-0.054696	0.327141	-0.20743	-0.226006	0.296182	-0.576883	-0.374613	-0.155831	-0.397317	-0.28999	-0.490196	-0.442724	0.378741	-0.048504	0.151703	-0.748194	-0.112487	-0.353973	-0.537668	0.23839	0.116615	-0.391125	0.484004	0.159959	-0.166151	-0.201238	-0.351909	0.159959	-0.467492	0.143447	-0.141383	-0.389061
allgenes	fema	Fst-F	-0.671827	-0.399381	0.236326	0.106295	0.042312	-0.110423	0.128999	-0.405573	0.20743	0.141383	-0.003096	-0.201238	0.254902	0.556244	-0.128999	-0.0258	-0.079463	0.054696	0.597523	-0.135191	0.473684	0.100103	0.048504	0.230134	0.506708	0.106295	-0.00516	-0.44066	0.040248	0.131063	0.349845	0.479876	-0.007224	0.190918	-0.298246	-0.399381	0.395253	-0.141383	0.372549	0.329205	0.21775	0.25903	0.409701	0.47162	-0.403509	-0.087719	0.508772
allgenes	fema	Gad1-F	-0.395253	-0.362229	-0.395253	0.541796	0.372549	0.54386	0.378741	0.254902	-0.349845	0.009288	-0.351909	0.558308	0.323013	0.199174	-0.174407	-0.190918	0.267286	-0.616099	0.21775	-0.001032	-0.174407	-0.331269	0.252838	-0.221878	-0.254902	-0.263158	-0.527348	0.151703	-0.001032	-0.071207	-0.673891	-0.475748	-0.149639	-0.219814	0.44066	-0.114551	0.244582	0.320949	0.663571	-0.506708	-0.203302	-0.223942	-0.122807	0.345717	0.073271	-0.126935	-0.432405
allgenes	fema	gas-F	-0.713106	-0.484004	0.254902	0.246646	0.085655	0.351909	0.095975	0.044376	-0.323013	0.302374	-0.209494	0.236326	0.405573	0.541796	-0.230134	-0.306502	0.087719	-0.380805	0.455108	-0.215686	0.304438	0.081527	0.552116	0.285862	-0.067079	0.067079	-0.085655	-0.320949	0.075335	-0.306502	-0.085655	-0.182663	0.023736	0.164087	0.339525	-0.201238	0.614035	-0.003096	0.506708	-0.122807	-0.137255	-0.003096	-0.232198	0.700722	0.007224	0.048504	-0.021672
allgenes	fema	gbb-F	-0.170279	0.034056	-0.473684	0.186791	0.428277	0.490196	0.521156	0.180599	-0.411765	0.19711	-0.221878	0.630547	0.151703	0.250774	-0.642931	-0.176471	0.256966	-0.711042	-0.118679	0.426213	-0.479876	-0.232198	0.180599	0.203302	-0.698658	-0.605779	-0.657379	0.128999	0.436533	0.283798	-0.758514	-0.221878	-0.585139	0.071207	0.384933	-0.0258	-0.168215	0.750258	0.620227	-0.048504	-0.145511	-0.678019	0.236326	-0.263158	0.254902	0.182663	-0.205366
allgenes	fema	gb-F	-0.122807	-0.124871	-0.021672	0.799794	-0.261094	0.28999	-0.223942	0.574819	-0.104231	-0.47162	-0.304438	0.366357	-0.190918	-0.298246	0.382869	-0.20743	0.411765	0.126935	0.27967	0.104231	-0.230134	-0.232198	-0.060888	-0.593395	0.042312	0.001032	0.087719	0.399381	-0.539732	-0.337461	-0.267286	-0.027864	0.205366	-0.801858	0.378741	0.131063	0.188854	-0.135191	-0.040248	-0.201238	-0.430341	-0.017544	-0.159959	0.007224	0.009288	-0.50258	-0.417957
allgenes	fema	Gpa2-F	-0.180599	-0.102167	-0.467492	0.498452	-0.151703	0.31063	-0.203302	0.159959	-0.203302	-0.168215	-0.353973	0.366357	-0.077399	-0.201238	0.019608	-0.636739	0.591331	-0.428277	0.195046	0.031992	-0.211558	0.275542	0.27967	-0.525284	-0.192982	-0.20743	-0.490196	0.432405	0.159959	-0.374613	-0.444788	-0.411765	-0.071207	-0.401445	0.353973	0.368421	0.221878	0.149639	0.327141	-0.628483	0.071207	-0.141383	0.023736	0.009288	-0.219814	-0.407637	-0.814241
allgenes	fema	Gpb5-F	-0.486068	-0.234262	-0.029928	0.574819	-0.135191	0.190918	-0.500516	-0.021672	0.366357	-0.484004	-0.065015	0.029928	-0.436533	-0.091847	0.178535	-0.393189	0.20743	0.250774	0.351909	-0.413829	0.327141	0.345717	0.657379	-0.45098	0.112487	0.256966	0.040248	0.027864	-0.013416	-0.531476	-0.029928	-0.102167	0.341589	-0.500516	0.122807	0.118679	0.318885	0.038184	-0.112487	-0.444788	0.26935	0.436533	0.147575	0.122807	-0.597523	-0.19711	-0.265222
allgenes	fema	Gr28b-F	0.085655	-0.155831	-0.339525	0.131063	0.201238	0.5129	0.52322	0.622291	-0.616099	0.23839	-0.071207	0.337461	0.201238	0.184727	-0.283798	-0.011352	0.28999	-0.593395	-0.287926	0.494324	-0.611971	-0.622291	-0.137255	0.071207	-0.514964	-0.304438	-0.209494	0.368421	-0.00516	0.409701	-0.510836	-0.011352	-0.430341	-0.147575	0.53354	0.182663	-0.271414	0.446852	0.500516	-0.120743	-0.607843	-0.717234	0.05676	-0.203302	0.591331	0.050568	-0.219814
allgenes	fema	Gr36c-F	0.073271	-0.069143	-0.312693	0.277606	-0.060888	-0.079463	-0.147575	-0.145511	0.116615	-0.213622	-0.023736	0.085655	-0.47162	-0.399381	-0.126935	-0.399381	0.118679	0.04644	-0.124871	0.089783	0.093911	0.153767	0.195046	-0.349845	-0.316821	-0.00516	-0.184727	-0.034056	0.139319	-0.044376	-0.271414	-0.083591	-0.203302	-0.333333	-0.04644	0.389061	-0.364293	0.484004	0.007224	-0.362229	0.205366	0.116615	0.25903	-0.403509	-0.389061	-0.147575	-0.351909
allgenes	fema	Hn-F	-0.013416	0.250774	-0.275542	0.062951	0.711042	0.49226	0.599587	0.058824	-0.327141	0.205366	0.285862	0.407637	0.04644	0.26935	-0.457172	0.267286	-0.312693	-0.376677	-0.296182	0.137255	-0.349845	-0.432405	0.023736	0.131063	-0.53354	-0.44066	-0.131063	0.021672	-0.182663	0.562436	-0.578947	-0.391125	-0.27967	0.26935	0.490196	-0.329205	-0.463364	0.688338	0.242518	-0.013416	-0.411765	-0.465428	0.079463	-0.219814	0.263158	0.585139	-0.168215
allgenes	fema	IA-2-F	0.04644	0.22807	-0.566563	-0.050568	0.230134	0.20743	0.203302	0.0258	0.044376	0.038184	-0.058824	0.141383	-0.131063	0.038184	-0.568627	-0.155831	0.335397	-0.459236	-0.267286	0.281734	-0.574819	0.149639	0.22807	0.110423	-0.494324	-0.510836	-0.614035	0.25903	0.828689	0.067079	-0.455108	-0.040248	-0.525284	0.069143	0.075335	0.139319	-0.203302	0.490196	0.180599	0.126935	0.358101	-0.558308	0.50258	-0.566563	0.019608	0.141383	-0.00516
allgenes	fema	Ilp3-F	-0.195046	0.166151	0.432405	-0.389061	0.292054	0.083591	0.349845	0.007224	-0.011352	0.256966	0.428277	-0.135191	0.081527	0.583075	-0.114551	0.708978	-0.465428	0.095975	-0.143447	-0.067079	-0.178535	-0.230134	-0.03612	0.50258	-0.044376	-0.050568	0.320949	-0.145511	-0.05676	0.50258	0.215686	0.267286	0.182663	0.506708	0.083591	-0.661507	-0.100103	-0.007224	-0.178535	0.723426	-0.186791	-0.263158	0.188854	-0.110423	0.234262	0.574819	0.692466
allgenes	fema	ITP-F	-0.170279	0.151703	0.038184	0.003096	0.717234	-0.174407	0.347781	-0.362229	0.47162	0.203302	0.405573	-0.213622	-0.034056	0.240454	-0.075335	0.537668	-0.547988	0.164087	0.209494	-0.073271	0.054696	-0.155831	-0.133127	0.062951	0.172343	-0.062951	0.211558	-0.073271	-0.232198	0.337461	0.182663	-0.19711	0.143447	0.304438	0.019608	-0.706914	-0.073271	0.122807	-0.118679	0.244582	0.143447	0.147575	0.316821	0.007224	-0.349845	0.335397	0.320949
allgenes	fema	Jhbp16-F	0.339525	0.287926	-0.027864	-0.595459	0.153767	0.155831	-0.001032	-0.007224	-0.065015	0.246646	0.642931	-0.223942	-0.409701	0.021672	-0.205366	0.147575	-0.318885	-0.031992	-0.863777	-0.349845	-0.131063	0.093911	0.376677	0.029928	-0.5129	0.122807	0.19711	-0.174407	0.277606	0.294118	-0.178535	-0.143447	0.098039	0.345717	0.21775	0.091847	-0.688338	0.463364	-0.382869	-0.170279	0.137255	-0.110423	-0.089783	-0.484004	0.172343	0.576883	-0.065015
allgenes	fema	Jon99Cii-F	0.048504	0.331269	-0.034056	-0.616099	0.071207	-0.267286	-0.001032	-0.636739	0.30031	0.120743	0.47162	-0.50258	-0.151703	0.250774	-0.302374	0.149639	-0.331269	0.166151	-0.176471	-0.052632	0.147575	0.403509	-0.011352	0.407637	0.141383	-0.065015	0.054696	-0.170279	0.382869	0.434469	0.45098	0.337461	-0.184727	0.614035	-0.428277	-0.048504	-0.287926	0.095975	-0.180599	0.422085	0.403509	0.009288	0.634675	-0.331269	-0.28999	0.498452	0.430341
allgenes	fema	lectin-24A-F	-0.145511	-0.141383	0.03612	-0.075335	0.050568	-0.271414	-0.062951	-0.48194	0.176471	0.500516	0.013416	-0.296182	0.143447	0.147575	-0.448916	-0.488132	0.054696	-0.093911	0.314757	0.029928	0.465428	0.463364	0.085655	0.281734	0.318885	0.075335	-0.009288	-0.576883	0.353973	-0.19711	0.250774	0.159959	-0.335397	0.25903	-0.267286	0.114551	0.164087	0.048504	0.246646	0.007224	0.455108	0.256966	0.108359	0.391125	-0.302374	-0.168215	0.050568
allgenes	fema	lectin-30A-F	0.411765	0.47162	0.180599	-0.017544	0.05676	-0.019608	-0.178535	0.048504	0.277606	-0.232198	0.24871	0.081527	-0.44066	-0.24871	0.062951	0.281734	-0.211558	0.572755	-0.320949	0.042312	0.01548	-0.153767	-0.192982	-0.019608	0.040248	0.042312	0.430341	-0.20743	-0.335397	0.182663	-0.052632	0.30031	0.147575	-0.219814	-0.073271	-0.04644	-0.52322	0.219814	-0.514964	0.155831	-0.077399	0.159959	-0.100103	-0.341589	0.176471	0.122807	0.100103
allgenes	fema	Lk-F	-0.234262	-0.03612	-0.20743	0.69453	0.029928	0.411765	0.139319	0.572755	-0.312693	-0.23839	-0.574819	0.644995	0.23839	-0.009288	0.100103	-0.093911	0.531476	-0.331269	0.477812	0.537668	-0.566563	-0.339525	-0.170279	-0.139319	-0.174407	-0.444788	-0.296182	0.700722	-0.256966	-0.159959	-0.370485	-0.174407	-0.122807	-0.469556	0.50258	-0.029928	0.438596	-0.048504	0.382869	0.011352	-0.54386	-0.535604	0.04644	0.048504	0.265222	-0.320949	-0.339525
allgenes	fema	Lkr-F	0.178535	-0.287926	0.514964	-0.44066	-0.640867	-0.486068	-0.54386	-0.242518	0.034056	0.065015	0.040248	-0.374613	-0.128999	-0.267286	0.539732	-0.139319	-0.137255	0.424149	-0.104231	-0.395253	0.700722	0.337461	0.052632	-0.108359	0.302374	0.708978	0.422085	-0.422085	-0.124871	-0.186791	0.514964	0.215686	0.52322	0.042312	-0.401445	0.325077	0.007224	-0.391125	-0.296182	-0.349845	0.236326	0.636739	-0.417957	0.298246	-0.133127	-0.254902	-0.042312
allgenes	fema	Mal-A2-F	0.157895	0.285862	-0.75645	0.314757	0.153767	0.362229	0.098039	0.081527	-0.081527	-0.240454	0.118679	0.091847	-0.242518	-0.261094	-0.368421	-0.374613	0.242518	-0.378741	-0.308566	-0.093911	-0.442724	0.178535	0.048504	-0.578947	-0.110423	-0.397317	-0.514964	0.236326	0.250774	-0.067079	-0.609907	-0.360165	-0.405573	-0.209494	0.089783	0.277606	-0.349845	0.320949	0.034056	-0.242518	0.184727	-0.21775	0.213622	-0.393189	-0.22807	-0.067079	-0.506708
allgenes	fema	Mal-A3-F	0.071207	0.285862	-0.20743	-0.215686	-0.192982	0.304438	-0.190918	-0.151703	-0.073271	-0.312693	0.552116	-0.215686	-0.368421	0.052632	0.093911	-0.034056	-0.120743	0.095975	-0.525284	-0.589267	-0.040248	0.242518	0.186791	-0.434469	0.054696	0.042312	0.031992	0.044376	-0.089783	0.285862	-0.106295	0.048504	0.205366	0.087719	0.034056	0.120743	-0.477812	0.087719	-0.294118	-0.188854	0.058824	0.081527	0.145511	-0.333333	-0.172343	0.308566	-0.265222
allgenes	fema	mav-F	0.382869	-0.021672	-0.067079	-0.180599	0.469556	-0.124871	0.351909	0.325077	0.0258	0.089783	-0.155831	0.159959	0.085655	-0.250774	0.054696	0.550052	-0.265222	-0.081527	-0.223942	0.384933	-0.24871	-0.562436	-0.155831	0.24871	-0.409701	0.009288	0.009288	0.277606	0.040248	0.120743	-0.118679	-0.415893	-0.017544	0.023736	0.034056	-0.067079	-0.118679	0.186791	-0.04644	-0.114551	-0.162023	-0.192982	-0.174407	-0.155831	0.358101	0.203302	0.188854
allgenes	fema	Mip-F	-0.519092	-0.048504	0.517028	0.244582	-0.230134	0.234262	-0.420021	0.054696	0.013416	-0.240454	0.100103	0.27967	-0.380805	0.085655	0.325077	-0.060888	-0.102167	0.302374	0.149639	-0.527348	0.261094	0.250774	0.601651	-0.281734	-0.223942	0.234262	0.296182	-0.190918	-0.302374	-0.242518	-0.083591	-0.058824	0.673891	-0.118679	0.378741	-0.302374	0.180599	0.01548	-0.30031	-0.050568	-0.065015	0.213622	-0.205366	0.05676	-0.230134	0.108359	-0.106295
allgenes	fema	miple1-F	-0.219814	-0.30031	-0.265222	0.351909	-0.131063	0.525284	-0.141383	0.213622	-0.420021	-0.073271	0.017544	0.21775	-0.128999	0.00516	-0.083591	-0.628483	0.273478	-0.356037	-0.170279	-0.358101	0.093911	0.102167	0.589267	-0.424149	-0.325077	0.108359	-0.168215	-0.001032	-0.029928	-0.252838	-0.469556	-0.386997	-0.011352	-0.292054	0.490196	0.417957	-0.044376	0.329205	0.275542	-0.78741	-0.172343	0.048504	-0.271414	0.141383	-0.071207	-0.060888	-0.744066
allgenes	fema	Mmp2-F	0.611971	0.265222	0.05676	-0.30031	0.302374	-0.393189	0.166151	-0.081527	0.308566	-0.04644	0.114551	-0.071207	-0.077399	-0.351909	0.325077	0.706914	-0.430341	0.415893	-0.263158	0.230134	-0.031992	-0.48194	-0.589267	0.042312	0.071207	0.077399	0.296182	0.071207	-0.374613	0.422085	0.135191	0.013416	0.182663	0.021672	-0.263158	-0.192982	-0.446852	0.017544	-0.341589	0.040248	-0.062951	0.137255	-0.091847	-0.226006	0.221878	0.116615	0.21775
allgenes	fema	Ms-F	0.075335	0.102167	0.038184	-0.19711	-0.353973	0.566563	-0.106295	0.484004	-0.620227	-0.060888	0.098039	0.151703	0.069143	0.209494	0.011352	-0.126935	0.23839	-0.23839	-0.465428	-0.108359	-0.378741	-0.081527	0.306502	0.147575	-0.463364	-0.073271	0.075335	0.312693	-0.021672	0.009288	-0.182663	0.013416	-0.001032	0.050568	0.55418	0.327141	-0.067079	-0.017544	-0.021672	-0.05676	-0.568627	-0.484004	-0.302374	-0.145511	0.640867	0.345717	-0.25903
allgenes	fema	MsR2-F	0.267286	-0.126935	0.079463	-0.162023	-0.430341	-0.541796	-0.53354	-0.323013	0.475748	-0.285862	-0.209494	-0.281734	-0.211558	-0.475748	0.397317	-0.157895	0.067079	0.479876	0.054696	-0.203302	0.576883	0.339525	-0.060888	-0.221878	0.496388	0.463364	0.050568	-0.256966	0.153767	-0.327141	0.349845	0.246646	0.271414	-0.256966	-0.708978	0.362229	0.050568	-0.296182	-0.256966	-0.353973	0.605779	0.706914	-0.108359	0.143447	-0.349845	-0.47162	0.029928
allgenes	fema	Muc18B-F	0.234262	-0.05676	0.442724	-0.490196	-0.376677	-0.711042	-0.560372	-0.514964	0.506708	-0.091847	0.320949	-0.675955	-0.372549	-0.347781	0.47162	0.077399	-0.467492	0.713106	-0.114551	-0.508772	0.77709	0.463364	0.067079	-0.106295	0.434469	0.727554	0.53354	-0.424149	-0.079463	-0.184727	0.737874	0.112487	0.531476	0.143447	-0.628483	0.153767	-0.095975	-0.384933	-0.634675	-0.157895	0.510836	0.863777	-0.147575	0.069143	-0.506708	-0.021672	0.219814
allgenes	fema	natalisin-F	-0.05676	-0.031992	0.397317	-0.073271	-0.108359	-0.595459	-0.510836	-0.415893	0.692466	-0.085655	0.052632	-0.4613	-0.285862	-0.242518	0.254902	0.001032	-0.275542	0.638803	0.417957	-0.19711	0.688338	0.490196	0.081527	0.03612	0.593395	0.510836	0.45098	-0.327141	-0.011352	-0.409701	0.70485	0.098039	0.386997	-0.003096	-0.55418	-0.01548	0.302374	-0.360165	-0.455108	0.01548	0.552116	0.74613	0.081527	0.263158	-0.618163	-0.172343	0.306502
allgenes	fema	NLaz-F	0.601651	0.267286	0.215686	-0.719298	-0.26935	-0.420021	-0.182663	-0.170279	0.178535	0.011352	0.496388	-0.657379	-0.139319	-0.159959	0.356037	0.411765	-0.374613	0.457172	-0.570691	-0.277606	0.081527	0.038184	-0.325077	0.040248	0.26935	0.353973	0.467492	-0.042312	-0.131063	0.236326	0.535604	0.240454	0.26935	0.263158	-0.353973	0.100103	-0.415893	-0.389061	-0.611971	0.157895	0.085655	0.26935	-0.168215	-0.244582	0.143447	0.213622	0.261094
allgenes	fema	Notum-F	-0.0258	-0.296182	0.500516	-0.669763	-0.003096	-0.314757	0.01548	-0.294118	-0.013416	0.376677	0.574819	-0.539732	-0.149639	0.116615	0.106295	0.271414	-0.742002	0.21775	-0.353973	-0.54386	0.636739	0.093911	0.21775	0.116615	0.031992	0.661507	0.50258	-0.655315	-0.052632	0.283798	0.422085	-0.00516	0.395253	0.547988	-0.28999	-0.124871	-0.292054	0.00516	-0.275542	-0.069143	0.174407	0.453044	-0.153767	0.149639	-0.221878	0.397317	0.391125
allgenes	fema	Npc2b-F	-0.048504	0.271414	0.162023	-0.172343	0.23839	0.351909	0.263158	0.174407	-0.426213	0.333333	-0.042312	0.337461	0.4613	0.430341	-0.223942	0.201238	-0.027864	-0.360165	-0.062951	0.087719	-0.372549	-0.126935	0.091847	0.539732	-0.358101	-0.370485	-0.044376	0.122807	-0.00516	0.009288	-0.172343	-0.304438	-0.079463	0.426213	0.519092	-0.323013	0.221878	-0.038184	0.133127	0.27967	-0.426213	-0.504644	-0.391125	0.170279	0.624355	0.436533	-0.029928
allgenes	fema	Npc2f-F	-0.001032	-0.372549	0.118679	-0.143447	-0.143447	-0.547988	-0.24871	-0.403509	0.589267	-0.048504	0.116615	-0.696594	-0.067079	-0.116615	0.234262	-0.013416	-0.186791	0.434469	0.190918	-0.374613	0.692466	0.213622	-0.050568	-0.137255	0.770898	0.599587	0.232198	-0.428277	0.083591	-0.203302	0.593395	0.296182	0.209494	-0.075335	-0.71517	0.085655	0.137255	-0.384933	-0.164087	-0.170279	0.603715	0.816305	0.083591	0.370485	-0.545924	-0.329205	0.364293
allgenes	fema	NPF-F	-0.599587	-0.391125	0.209494	0.04644	-0.104231	0.069143	-0.011352	-0.155831	-0.221878	0.314757	-0.298246	0.044376	0.498452	0.446852	-0.157895	-0.358101	0.166151	-0.362229	0.558308	-0.126935	0.312693	0.329205	0.333333	0.325077	0.157895	0.029928	-0.192982	-0.215686	0.246646	-0.351909	0.176471	-0.087719	-0.03612	0.302374	0.044376	-0.104231	0.73581	-0.27967	0.469556	0.019608	0.083591	0.019608	-0.098039	0.682147	-0.106295	-0.087719	0.04644
allgenes	fema	Nplp1-F	0.188854	0.434469	0.368421	-0.539732	0.399381	-0.184727	0.221878	-0.283798	0.236326	0.267286	0.49226	-0.060888	-0.261094	0.151703	-0.24871	0.618163	-0.659443	0.351909	-0.345717	0.050568	0.100103	-0.106295	-0.159959	0.442724	-0.126935	-0.01548	0.376677	-0.514964	-0.013416	0.624355	0.102167	0.302374	0.079463	0.5129	-0.22807	-0.484004	-0.576883	0.391125	-0.372549	0.566563	0.114551	-0.027864	0.190918	-0.349845	0.098039	0.570691	0.618163
allgenes	fema	Nplp3-F	0.213622	0.558308	0.31063	-0.320949	-0.195046	-0.085655	-0.147575	-0.05676	0.126935	-0.213622	0.170279	-0.0258	0.009288	0.114551	0.356037	0.496388	-0.124871	0.448916	-0.075335	0.044376	-0.226006	-0.073271	-0.401445	0.201238	0.153767	-0.159959	0.323013	0.256966	-0.370485	0.314757	0.333333	0.417957	0.283798	0.178535	0.003096	-0.318885	-0.073271	-0.364293	-0.422085	0.593395	-0.256966	-0.145511	0.017544	-0.25903	0.335397	0.252838	0.292054
allgenes	fema	Nplp4-F	-0.325077	-0.205366	-0.03612	0.545924	-0.395253	0.684211	-0.294118	0.611971	-0.438596	-0.397317	0.027864	0.271414	-0.26935	0.019608	0.22807	-0.432405	0.391125	-0.112487	-0.102167	-0.327141	-0.21775	-0.048504	0.531476	-0.545924	-0.343653	0.091847	0.085655	0.351909	-0.337461	-0.292054	-0.374613	-0.128999	0.242518	-0.545924	0.729618	0.298246	0.079463	0.050568	-0.00516	-0.407637	-0.529412	-0.155831	-0.215686	-0.067079	0.087719	-0.071207	-0.578947
allgenes	fema	Obp56a-F	-0.011352	-0.042312	-0.048504	-0.308566	0.409701	-0.232198	0.436533	-0.399381	0.060888	0.327141	-0.252838	-0.079463	0.706914	0.335397	-0.347781	0.28999	-0.20743	-0.242518	0.296182	0.221878	0.164087	-0.077399	-0.283798	0.723426	0.362229	-0.203302	-0.287926	-0.232198	0.314757	0.081527	0.232198	-0.058824	-0.376677	0.550052	-0.475748	-0.273478	0.360165	-0.209494	0.393189	0.304438	0.190918	-0.011352	0.031992	0.510836	0.141383	0.162023	0.475748
allgenes	fema	Obp69a-F	-0.345717	0.176471	-0.527348	0.545924	-0.166151	0.556244	-0.048504	0.153767	-0.302374	-0.442724	-0.230134	0.453044	-0.079463	0.050568	-0.182663	-0.473684	0.541796	-0.430341	0.145511	0.038184	-0.50258	0.267286	0.211558	-0.409701	-0.201238	-0.558308	-0.630547	0.529412	0.162023	-0.133127	-0.529412	-0.182663	-0.256966	-0.267286	0.323013	0.162023	0.147575	0.141383	0.27967	-0.04644	-0.102167	-0.453044	0.364293	-0.277606	-0.186791	-0.114551	-0.529412
allgenes	fema	Or49b-F	-0.628483	-0.50258	0.20743	0.244582	-0.065015	0.327141	-0.027864	0.106295	-0.339525	0.029928	-0.389061	0.273478	0.500516	0.401445	0.085655	-0.234262	0.145511	-0.302374	0.521156	-0.20743	0.296182	0.001032	0.479876	0.226006	-0.021672	0.108359	-0.106295	0.00516	-0.079463	-0.391125	0.0258	-0.281734	0.155831	0.069143	0.314757	-0.075335	0.783282	-0.250774	0.475748	-0.273478	-0.277606	0.031992	-0.318885	0.752322	0.081527	0.021672	-0.116615
allgenes	fema	Orcokinin-F	0.298246	0.244582	0.362229	-0.678019	-0.112487	-0.372549	-0.135191	-0.104231	0.24871	-0.011352	0.271414	-0.368421	-0.176471	-0.038184	0.192982	0.510836	-0.384933	0.44066	-0.283798	0.073271	0.040248	0.001032	-0.095975	0.446852	-0.098039	0.209494	0.422085	0.054696	0.081527	0.261094	0.552116	0.306502	0.203302	0.368421	-0.26935	-0.040248	-0.182663	-0.164087	-0.50258	0.444788	0.038184	-0.01548	0.155831	-0.366357	0.155831	0.44066	0.593395
allgenes	fema	Pal2-F	0.184727	-0.141383	0.201238	-0.494324	-0.47162	-0.349845	-0.362229	-0.230134	0.174407	0.031992	0.358101	-0.620227	-0.417957	-0.131063	0.042312	-0.151703	-0.120743	0.362229	-0.347781	-0.199174	0.420021	0.356037	0.112487	0.027864	0.190918	0.5129	0.341589	-0.380805	0.273478	0.112487	0.47162	0.550052	0.073271	0.085655	-0.500516	0.455108	-0.362229	-0.013416	-0.320949	-0.00516	0.370485	0.339525	0.25903	-0.221878	-0.256966	0.001032	0.271414
allgenes	fema	Peritrophin-15a-F	0.116615	-0.195046	0.236326	-0.23839	-0.731682	-0.302374	-0.50258	-0.013416	0.172343	-0.475748	-0.182663	-0.302374	-0.054696	-0.174407	0.671827	0.093911	0.184727	0.45098	-0.029928	-0.223942	0.20743	0.108359	-0.031992	-0.091847	0.320949	0.403509	0.139319	0.205366	-0.011352	-0.182663	0.488132	0.45098	0.422085	-0.234262	-0.393189	0.292054	0.209494	-0.607843	-0.27967	-0.044376	0.112487	0.327141	-0.05676	0.007224	0.007224	-0.254902	0.182663
allgenes	fema	Peritrophin-15b-F	0.017544	-0.199174	-0.079463	0.578947	-0.341589	0.003096	-0.31063	0.601651	0.04644	-0.422085	-0.609907	0.308566	-0.166151	-0.494324	0.30031	-0.263158	0.566563	0.029928	0.267286	0.343653	-0.292054	-0.067079	0.069143	-0.325077	-0.168215	0.019608	-0.147575	0.519092	0.060888	-0.630547	-0.162023	-0.100103	0.052632	-0.75645	0.137255	0.364293	0.386997	-0.182663	-0.052632	-0.170279	-0.085655	-0.093911	-0.110423	-0.124871	0.021672	-0.589267	-0.219814
allgenes	fema	Phm-F	0.308566	0.234262	0.403509	-0.44066	0.133127	-0.312693	-0.118679	-0.050568	0.417957	-0.079463	0.562436	-0.422085	-0.500516	-0.157895	0.230134	0.636739	-0.651187	0.647059	-0.420021	-0.182663	0.141383	-0.118679	0.017544	0.128999	-0.077399	0.395253	0.678019	-0.135191	-0.203302	0.250774	0.409701	0.112487	0.411765	0.162023	-0.162023	-0.192982	-0.446852	0.034056	-0.752322	0.263158	0.042312	0.25903	0.052632	-0.415893	-0.052632	0.48194	0.506708
allgenes	fema	PICK1-F	0.085655	0.304438	0.22807	-0.252838	0.042312	0.126935	0.120743	0.213622	-0.106295	0.081527	-0.186791	0.19711	0.448916	0.302374	0.013416	0.397317	0.073271	-0.042312	0.027864	0.195046	-0.372549	-0.21775	-0.168215	0.564499	-0.067079	-0.294118	0.019608	0.209494	0.029928	-0.003096	0.073271	0.141383	-0.001032	0.25903	0.176471	-0.316821	0.308566	-0.327141	-0.031992	0.535604	-0.283798	-0.407637	-0.25903	0.100103	0.675955	0.240454	0.351909
allgenes	fema	ple-F	-0.285862	-0.343653	0.023736	-0.042312	0.611971	0.110423	0.605779	-0.131063	-0.302374	0.781218	0.001032	0.157895	0.444788	0.422085	-0.595459	-0.054696	-0.234262	-0.556244	0.164087	0.153767	0.20743	-0.205366	0.079463	0.420021	-0.166151	-0.085655	-0.137255	-0.556244	0.155831	0.226006	-0.240454	-0.252838	-0.358101	0.448916	0.143447	-0.292054	0.040248	0.44066	0.626419	-0.075335	-0.031992	-0.141383	-0.091847	0.496388	0.095975	0.159959	0.083591
allgenes	fema	ppk17-F	-0.273478	0.069143	0.128999	-0.347781	0.285862	-0.009288	0.413829	-0.298246	0.009288	0.380805	-0.00516	-0.003096	0.413829	0.647059	-0.539732	0.271414	-0.110423	-0.234262	0.104231	0.168215	-0.075335	0.017544	0.007224	0.793602	-0.003096	-0.331269	-0.244582	-0.325077	0.519092	0.287926	0.087719	0.339525	-0.351909	0.589267	-0.19711	-0.455108	0.155831	0.079463	0.302374	0.70485	0.178535	-0.316821	0.304438	0.089783	0.188854	0.351909	0.675955
allgenes	fema	PPO1-F	0.100103	0.424149	0.304438	-0.539732	0.500516	-0.019608	0.271414	-0.271414	0.186791	0.213622	0.547988	-0.071207	-0.108359	0.287926	-0.151703	0.72549	-0.711042	0.234262	-0.389061	-0.250774	0.0258	-0.133127	-0.001032	0.364293	-0.126935	-0.034056	0.298246	-0.384933	-0.058824	0.52322	0.031992	0.009288	0.232198	0.597523	-0.054696	-0.640867	-0.426213	0.240454	-0.374613	0.436533	0.075335	-0.009288	0.003096	-0.19711	0.139319	0.711042	0.514964
allgenes	fema	Proc-F	0.539732	0.230134	-0.098039	-0.131063	0.079463	0.168215	0.058824	0.578947	-0.240454	0.03612	0.240454	0.052632	-0.368421	-0.389061	-0.060888	0.120743	-0.087719	-0.05676	-0.688338	0.170279	-0.467492	-0.275542	0.0258	-0.124871	-0.605779	0.0258	0.213622	0.246646	-0.021672	0.052632	-0.31063	-0.292054	-0.062951	-0.149639	0.349845	0.312693	-0.545924	0.327141	-0.376677	-0.120743	-0.314757	-0.335397	-0.24871	-0.564499	0.397317	0.221878	-0.186791
allgenes	fema	prt-F	0.587203	0.267286	0.083591	-0.680083	-0.219814	-0.593395	-0.209494	-0.4613	0.376677	0.073271	0.27967	-0.71517	0.007224	-0.195046	0.05676	0.178535	-0.263158	0.401445	-0.337461	-0.188854	0.275542	0.312693	-0.347781	0.223942	0.547988	0.256966	0.223942	-0.308566	0.226006	-0.00516	0.583075	0.30031	-0.03612	0.329205	-0.733746	0.192982	-0.22807	-0.434469	-0.463364	0.232198	0.477812	0.413829	-0.071207	-0.031992	-0.034056	0.040248	0.368421
allgenes	fema	Ptth-F	-0.395253	0.001032	-0.180599	0.017544	0.4613	0.120743	0.603715	-0.407637	-0.034056	0.246646	0.098039	-0.011352	0.469556	0.675955	-0.442724	0.226006	-0.141383	-0.285862	0.356037	0.192982	-0.03612	-0.176471	-0.333333	0.384933	0.360165	-0.422085	-0.275542	-0.141383	0.007224	0.599587	0.044376	0.283798	-0.409701	0.428277	-0.157895	-0.510836	0.067079	0.112487	0.560372	0.473684	-0.044376	-0.230134	0.576883	0.223942	-0.089783	0.213622	0.370485
allgenes	fema	Pvf3-F	-0.415893	-0.296182	0.446852	-0.246646	0.514964	-0.060888	0.323013	-0.382869	0.019608	0.562436	0.246646	-0.05676	0.244582	0.48194	-0.215686	0.281734	-0.620227	-0.0258	0.219814	-0.256966	0.603715	-0.089783	0.21775	0.434469	0.069143	0.256966	0.281734	-0.733746	-0.116615	0.267286	0.162023	-0.102167	0.186791	0.583075	-0.034056	-0.564499	0.091847	0.203302	0.21775	0.029928	0.069143	0.26935	-0.102167	0.576883	-0.116615	0.393189	0.384933
allgenes	fema	Pxo-F	0.19711	0.159959	-0.151703	-0.221878	0.226006	0.308566	0.537668	0.28999	-0.49226	0.069143	0.162023	0.21775	0.195046	0.254902	-0.112487	0.438596	-0.145511	-0.281734	-0.430341	0.347781	-0.550052	-0.614035	-0.27967	0.281734	-0.504644	-0.345717	-0.062951	0.393189	-0.19711	0.686275	-0.234262	-0.009288	-0.254902	0.215686	0.351909	-0.106295	-0.403509	0.283798	0.184727	0.230134	-0.667699	-0.640867	0.100103	-0.399381	0.583075	0.484004	0.065015
allgenes	fema	pyr-F	-0.223942	0.001032	-0.556244	0.44066	0.058824	0.250774	0.157895	-0.034056	-0.213622	-0.174407	-0.296182	0.184727	0.31063	0.031992	-0.114551	-0.306502	0.360165	-0.519092	0.335397	0.031992	-0.329205	0.182663	-0.093911	-0.333333	0.205366	-0.438596	-0.628483	0.453044	0.093911	-0.20743	-0.283798	-0.436533	-0.277606	-0.083591	0.069143	0.044376	0.360165	-0.182663	0.401445	-0.149639	0.019608	-0.219814	0.182663	0.168215	-0.242518	-0.250774	-0.465428
allgenes	fema	RYa-F	0.079463	0.052632	-0.195046	0.256966	-0.409701	0.292054	-0.281734	0.095975	-0.391125	-0.038184	-0.182663	0.128999	0.215686	-0.067079	-0.009288	-0.682147	0.494324	-0.230134	0.038184	-0.131063	-0.01548	0.265222	0.0258	-0.246646	0.157895	-0.112487	-0.141383	0.062951	-0.145511	-0.401445	-0.184727	-0.102167	-0.174407	-0.21775	0.263158	0.455108	0.174407	-0.221878	0.190918	-0.368421	-0.20743	-0.001032	-0.44066	0.316821	0.190918	-0.320949	-0.702786
allgenes	fema	sand-F	-0.00516	-0.176471	-0.686275	0.55418	0.219814	0.081527	0.21775	0.131063	0.083591	-0.244582	-0.5129	0.327141	0.071207	-0.244582	-0.122807	-0.223942	0.475748	-0.366357	0.263158	0.44066	-0.30031	-0.195046	-0.168215	-0.318885	0.00516	-0.333333	-0.657379	0.438596	0.24871	-0.091847	-0.436533	-0.203302	-0.393189	-0.506708	-0.077399	0.21775	0.102167	0.24871	0.488132	-0.384933	0.157895	-0.147575	0.335397	-0.077399	-0.190918	-0.490196	-0.335397
allgenes	fema	sca-F	0.750258	0.139319	-0.219814	-0.093911	-0.147575	-0.250774	-0.168215	0.339525	0.149639	-0.065015	-0.215686	-0.157895	0.021672	-0.628483	0.195046	-0.023736	0.23839	0.071207	-0.325077	0.108359	-0.22807	-0.102167	-0.341589	-0.236326	0.147575	0.110423	-0.017544	0.172343	0.128999	-0.430341	-0.062951	-0.139319	-0.069143	-0.347781	-0.20743	0.417957	-0.087719	-0.312693	-0.308566	-0.236326	0.174407	0.114551	-0.514964	-0.050568	0.329205	-0.426213	-0.153767
allgenes	fema	scpr-C-F	0.141383	-0.184727	0.141383	0.479876	-0.417957	-0.327141	-0.411765	0.252838	0.159959	-0.465428	-0.453044	0.192982	-0.250774	-0.638803	0.659443	-0.118679	0.230134	0.432405	0.345717	0.273478	0.139319	-0.124871	-0.25903	-0.4613	0.095975	0.25903	0.188854	0.343653	-0.494324	-0.337461	0.141383	0.003096	0.318885	-0.713106	-0.069143	0.285862	0.180599	-0.25903	-0.182663	-0.292054	-0.180599	0.308566	-0.162023	-0.038184	-0.168215	-0.616099	-0.281734
allgenes	fema	SIFa-F	-0.236326	0.263158	-0.292054	-0.029928	0.820433	0.347781	0.628483	-0.081527	-0.098039	0.475748	0.162023	0.304438	0.157895	0.467492	-0.795666	0.135191	-0.159959	-0.566563	-0.017544	0.281734	-0.384933	-0.098039	0.145511	0.424149	-0.446852	-0.578947	-0.362229	-0.071207	0.407637	0.370485	-0.448916	-0.294118	-0.484004	0.486068	0.318885	-0.455108	-0.135191	0.657379	0.374613	0.294118	0.042312	-0.568627	0.360165	-0.159959	0.079463	0.50258	0.139319
allgenes	fema	Slc45-1-F	0.399381	0.351909	0.304438	-0.651187	-0.44066	-0.537668	-0.500516	-0.498452	0.325077	-0.013416	0.428277	-0.702786	-0.221878	-0.180599	0.226006	0.03612	-0.306502	0.54386	-0.285862	-0.397317	0.372549	0.593395	-0.098039	0.089783	0.432405	0.353973	0.426213	-0.254902	0.050568	-0.102167	0.698658	0.22807	0.244582	0.360165	-0.5129	0.184727	-0.166151	-0.486068	-0.669763	0.215686	0.391125	0.47162	-0.091847	-0.108359	-0.209494	0.147575	0.190918
allgenes	fema	sNPF-F	0.145511	0.680083	-0.52322	0.131063	0.273478	0.186791	-0.042312	-0.120743	0.353973	-0.137255	-0.065015	0.141383	-0.095975	-0.023736	-0.517028	-0.172343	0.360165	-0.147575	0.013416	0.219814	-0.5129	0.362229	0.007224	0.083591	0.019608	-0.644995	-0.446852	0.244582	0.55418	-0.192982	-0.298246	-0.011352	-0.453044	-0.003096	-0.007224	-0.009288	-0.00516	0.174407	-0.079463	0.304438	0.422085	-0.337461	0.362229	-0.360165	-0.0258	0.04644	-0.067079
allgenes	fema	spar-F	0.296182	0.370485	-0.539732	0.091847	-0.294118	0.302374	-0.232198	0.320949	-0.077399	-0.296182	-0.201238	0.095975	-0.124871	-0.186791	-0.182663	-0.366357	0.700722	-0.273478	-0.28999	0.219814	-0.713106	0.256966	0.114551	-0.106295	-0.240454	-0.430341	-0.442724	0.628483	0.547988	-0.318885	-0.308566	0.021672	-0.366357	-0.30031	0.192982	0.527348	-0.017544	-0.00516	-0.062951	-0.011352	0.093911	-0.50258	0.157895	-0.494324	0.256966	-0.135191	-0.366357
allgenes	fema	spz6-F	0.263158	0.250774	-0.636739	0.166151	0.323013	0.475748	0.417957	0.395253	-0.287926	0.153767	-0.285862	0.48194	0.199174	0.029928	-0.649123	-0.188854	0.529412	-0.663571	-0.318885	0.473684	-0.760578	-0.244582	-0.069143	0.120743	-0.432405	-0.667699	-0.665635	0.205366	0.570691	0.03612	-0.812178	-0.077399	-0.708978	-0.147575	0.271414	0.172343	-0.221878	0.498452	0.415893	0.01548	-0.017544	-0.708978	0.019608	-0.285862	0.547988	-0.077399	-0.226006
allgenes	fema	ssp7-F	0.081527	0.356037	-0.001032	-0.21775	0.601651	0.003096	0.31063	-0.19711	0.304438	0.244582	0.019608	0.201238	0.009288	0.203302	-0.587203	0.345717	-0.211558	0.029928	-0.0258	0.397317	-0.071207	-0.131063	-0.040248	0.669763	-0.159959	-0.333333	-0.052632	-0.339525	0.384933	0.31063	-0.137255	0.234262	-0.347781	0.327141	-0.172343	-0.325077	-0.211558	0.50258	0.04644	0.457172	0.230134	-0.244582	0.308566	-0.157895	0.213622	0.391125	0.53354
allgenes	fema	stj-F	-0.118679	0.031992	0.552116	0.252838	-0.141383	0.040248	-0.166151	0.389061	-0.009288	-0.178535	0.124871	0.124871	-0.213622	-0.038184	0.504644	0.304438	-0.188854	0.459236	0.149639	-0.040248	-0.001032	-0.294118	-0.106295	-0.186791	-0.013416	0.232198	0.622291	0.124871	-0.768834	0.01548	0.180599	0.104231	0.54386	-0.275542	0.362229	-0.312693	0.062951	-0.213622	-0.380805	0.215686	-0.539732	0.081527	-0.24871	-0.0258	0.108359	-0.009288	0.085655
allgenes	fema	stol-F	0.106295	-0.399381	0.49226	-0.325077	-0.110423	-0.671827	-0.110423	-0.283798	0.351909	0.316821	0.019608	-0.500516	0.071207	-0.120743	0.21775	0.157895	-0.343653	0.405573	0.166151	-0.141383	0.739938	0.052632	-0.232198	0.143447	0.616099	0.653251	0.413829	-0.692466	-0.023736	-0.087719	0.585139	0.316821	0.263158	0.100103	-0.690402	-0.050568	0.089783	-0.333333	-0.139319	-0.00516	0.417957	0.702786	-0.213622	0.49226	-0.230134	-0.329205	0.494324
allgenes	fema	sut2-F	-0.164087	-0.201238	0.133127	0.304438	-0.320949	0.366357	0.058824	0.506708	-0.562436	-0.011352	-0.479876	0.415893	0.556244	0.25903	0.211558	-0.118679	0.496388	-0.28999	0.263158	0.209494	-0.30031	-0.327141	-0.141383	0.120743	-0.011352	-0.178535	-0.100103	0.335397	-0.302374	-0.182663	-0.137255	0.087719	-0.011352	-0.244582	0.446852	0.023736	0.494324	-0.374613	0.399381	0.031992	-0.653251	-0.360165	-0.438596	0.405573	0.622291	-0.281734	-0.22807
allgenes	fema	sut3-F	0.230134	0.30031	-0.353973	0.263158	0.122807	0.298246	0.265222	0.415893	-0.155831	-0.347781	0.079463	0.27967	-0.226006	-0.145511	0.011352	0.246646	0.102167	-0.042312	-0.294118	0.380805	-0.684211	-0.486068	-0.323013	-0.254902	-0.368421	-0.399381	-0.102167	0.585139	-0.273478	0.422085	-0.386997	0.042312	-0.201238	-0.323013	0.314757	0.009288	-0.45098	0.298246	-0.060888	0.182663	-0.48194	-0.514964	0.296182	-0.673891	0.244582	0.110423	-0.118679
allgenes	fema	svr-F	0.252838	0.044376	-0.700722	0.102167	0.428277	0.539732	0.550052	0.308566	-0.432405	0.192982	0.019608	0.232198	0.252838	0.116615	-0.541796	-0.131063	0.232198	-0.69453	-0.457172	0.164087	-0.52322	-0.386997	-0.067079	-0.05676	-0.273478	-0.417957	-0.504644	0.139319	0.24871	0.232198	-0.717234	-0.294118	-0.605779	-0.050568	0.28999	0.205366	-0.372549	0.484004	0.473684	-0.333333	-0.186791	-0.467492	-0.071207	-0.085655	0.420021	0.077399	-0.380805
allgenes	fema	Tace-F	0.360165	-0.143447	0.265222	-0.273478	-0.007224	-0.302374	0.095975	0.118679	0.098039	0.095975	0.442724	-0.500516	-0.137255	-0.147575	0.395253	0.469556	-0.457172	0.405573	-0.306502	-0.135191	0.19711	-0.415893	-0.448916	-0.19711	0.347781	0.5129	0.614035	-0.155831	-0.53354	0.378741	0.376677	0.221878	0.318885	-0.048504	-0.21775	-0.05676	-0.415893	-0.188854	-0.345717	-0.021672	-0.184727	0.347781	-0.143447	-0.007224	0.044376	-0.021672	0.265222
allgenes	fema	tadr-F	0.630547	0.00516	-0.285862	-0.314757	0.298246	-0.240454	0.333333	0.358101	-0.040248	0.335397	-0.139319	-0.027864	0.100103	-0.395253	-0.093911	0.226006	-0.001032	-0.296182	-0.395253	0.47162	-0.382869	-0.384933	-0.335397	0.085655	-0.335397	-0.027864	-0.153767	0.240454	0.331269	0.071207	-0.174407	-0.304438	-0.271414	0.003096	-0.067079	0.221878	-0.265222	0.172343	0.021672	-0.176471	0.065015	-0.26935	-0.186791	-0.250774	0.378741	-0.100103	0.031992
allgenes	fema	ths-F	-0.296182	-0.143447	-0.003096	-0.003096	0.137255	0.176471	0.438596	-0.021672	-0.27967	0.135191	-0.5129	0.397317	0.824561	0.560372	-0.091847	0.252838	0.221878	-0.415893	0.378741	0.234262	-0.182663	-0.316821	-0.23839	0.5129	0.149639	-0.405573	-0.484004	0.079463	0.124871	0.149639	-0.116615	0.137255	-0.188854	0.23839	-0.023736	-0.415893	0.52322	-0.23839	0.644995	0.302374	-0.184727	-0.341589	-0.071207	0.49226	0.455108	-0.044376	0.25903
allgenes	fema	Tk-F	0.102167	0.312693	-0.479876	0.05676	0.465428	0.339525	0.172343	-0.091847	-0.060888	0.118679	0.052632	0.374613	-0.135191	-0.067079	-0.529412	-0.22807	0.03612	-0.411765	-0.312693	-0.058824	-0.199174	0.147575	0.306502	-0.106295	-0.424149	-0.376677	-0.459236	-0.124871	0.399381	-0.003096	-0.69453	-0.490196	-0.30031	0.102167	0.203302	0.0258	-0.327141	0.647059	0.143447	-0.343653	0.275542	-0.188854	-0.042312	-0.19711	-0.01548	0.201238	-0.417957
allgenes	fema	tld-F	-0.112487	-0.050568	-0.118679	-0.108359	0.682147	0.469556	0.79773	0.226006	-0.50258	0.601651	0.343653	0.205366	0.232198	0.488132	-0.622291	0.265222	-0.312693	-0.607843	-0.358101	0.091847	-0.331269	-0.477812	0.021672	0.25903	-0.430341	-0.271414	-0.108359	-0.26935	0.054696	0.574819	-0.525284	-0.232198	-0.345717	0.411765	0.403509	-0.378741	-0.399381	0.607843	0.393189	0.128999	-0.333333	-0.517028	-0.001032	-0.011352	0.362229	0.467492	0.106295
allgenes	fema	tok-F	0.081527	0.188854	0.644995	-0.250774	-0.614035	-0.380805	-0.731682	-0.155831	0.215686	-0.174407	0.054696	-0.205366	-0.236326	-0.25903	0.653251	0.009288	-0.100103	0.616099	0.081527	-0.393189	0.341589	0.488132	0.114551	-0.106295	0.172343	0.405573	0.527348	-0.04644	-0.292054	-0.420021	0.54386	0.077399	0.706914	0.03612	-0.054696	-0.003096	0.250774	-0.609907	-0.667699	0.089783	0.098039	0.420021	-0.417957	0.073271	-0.095975	-0.069143	-0.0258
allgenes	fema	Trh-F	-0.341589	-0.122807	-0.318885	0.236326	0.684211	0.488132	0.841073	0.182663	-0.364293	0.192982	-0.029928	0.372549	0.457172	0.564499	-0.459236	0.314757	-0.098039	-0.556244	0.155831	0.399381	-0.391125	-0.667699	-0.182663	0.318885	-0.22807	-0.498452	-0.327141	0.190918	-0.112487	0.603715	-0.391125	-0.098039	-0.465428	0.19711	0.329205	-0.424149	-0.013416	0.420021	0.678019	0.223942	-0.5129	-0.589267	0.362229	0.069143	0.271414	0.345717	0.182663
allgenes	fema	trk-F	-0.128999	-0.232198	-0.013416	0.638803	-0.23839	0.153767	-0.0258	0.506708	-0.341589	-0.234262	-0.754386	0.527348	0.415893	-0.174407	0.325077	-0.188854	0.52322	-0.205366	0.562436	0.430341	-0.275542	-0.283798	-0.240454	-0.122807	0.009288	-0.201238	-0.201238	0.539732	-0.362229	-0.44066	-0.157895	-0.203302	-0.0258	-0.50258	0.31063	0.114551	0.638803	-0.397317	0.341589	-0.093911	-0.535604	-0.246646	-0.327141	0.353973	0.302374	-0.527348	-0.351909
allgenes	fema	TrpA1-F	0.027864	0.182663	-0.713106	0.54386	0.102167	0.614035	0.058824	0.27967	-0.236326	-0.351909	-0.203302	0.535604	-0.133127	-0.166151	-0.298246	-0.453044	0.517028	-0.446852	-0.215686	0.03612	-0.519092	-0.038184	0.246646	-0.4613	-0.428277	-0.510836	-0.620227	0.360165	0.184727	-0.157895	-0.867905	-0.337461	-0.374613	-0.444788	0.432405	0.292054	-0.190918	0.467492	0.263158	-0.415893	-0.079463	-0.370485	0.01548	-0.312693	0.089783	-0.108359	-0.686275
allgenes	fema	tsl-F	-0.050568	-0.048504	-0.432405	0.605779	0.180599	0.017544	0.230134	0.095975	-0.031992	-0.133127	-0.708978	0.506708	0.304438	-0.180599	-0.21775	-0.246646	0.453044	-0.31063	0.583075	0.702786	-0.195046	-0.153767	-0.426213	-0.011352	0.201238	-0.457172	-0.556244	0.26935	0.069143	-0.133127	-0.30031	-0.073271	-0.504644	-0.380805	-0.176471	0.114551	0.320949	0.085655	0.560372	-0.040248	-0.0258	-0.205366	0.234262	0.172343	-0.050568	-0.54386	-0.203302
allgenes	fema	upd2-F	-0.083591	0.145511	-0.26935	-0.155831	0.801858	0.048504	0.477812	-0.380805	0.267286	0.428277	0.275542	-0.048504	0.009288	0.31063	-0.768834	0.135191	-0.320949	-0.24871	-0.071207	0.104231	0.044376	0.003096	0.137255	0.405573	-0.098039	-0.25903	-0.203302	-0.44066	0.48194	0.323013	-0.211558	-0.095975	-0.446852	0.436533	-0.133127	-0.314757	-0.27967	0.632611	0.223942	0.141383	0.413829	-0.089783	0.403509	-0.050568	-0.168215	0.409701	0.312693
allgenes	fema	upd3-F	0.55418	0.47162	0.182663	-0.651187	0.098039	-0.642931	-0.114551	-0.545924	0.585139	0.017544	0.45098	-0.552116	-0.292054	-0.250774	0.040248	0.484004	-0.587203	0.616099	-0.353973	-0.087719	0.263158	0.184727	-0.345717	0.232198	0.294118	0.184727	0.372549	-0.335397	0.060888	0.271414	0.508772	0.240454	0.089783	0.384933	-0.661507	-0.118679	-0.48194	-0.093911	-0.653251	0.389061	0.455108	0.386997	0.139319	-0.345717	-0.172343	0.304438	0.519092
allgenes	fema	VGlut2-F	-0.618163	-0.413829	0.302374	0.331269	-0.211558	0.589267	-0.215686	0.50258	-0.378741	-0.021672	-0.040248	0.23839	-0.069143	0.316821	0.042312	-0.335397	0.213622	-0.190918	0.143447	-0.349845	0.083591	0.062951	0.762642	-0.087719	-0.285862	0.252838	0.166151	-0.029928	-0.058824	-0.380805	-0.176471	-0.112487	0.320949	-0.199174	0.603715	0.052632	0.405573	0.038184	0.128999	-0.265222	-0.316821	-0.079463	-0.24871	0.318885	0.065015	0.04644	-0.188854
allgenes	fema	W1118-F	-0.306502	-0.081527	-0.603715	0.781218	0.203302	0.275542	0.180599	0.089783	0.013416	-0.312693	-0.55418	0.473684	0.149639	-0.03612	-0.298246	-0.391125	0.529412	-0.384933	0.535604	0.420021	-0.271414	-0.040248	-0.05676	-0.205366	0.075335	-0.508772	-0.673891	0.364293	0.170279	-0.211558	-0.448916	-0.155831	-0.488132	-0.457172	0.034056	0.093911	0.333333	0.199174	0.562436	-0.131063	0.034056	-0.221878	0.395253	0.054696	-0.24871	-0.413829	-0.308566
allgenes	fema	witty-F	-0.347781	0.058824	0.20743	-0.153767	-0.356037	0.174407	-0.525284	-0.285862	0.013416	-0.098039	0.174407	-0.042312	-0.329205	0.147575	-0.118679	-0.446852	0.044376	0.083591	-0.087719	-0.564499	0.351909	0.733746	0.789474	0.017544	-0.157895	0.164087	0.01548	-0.339525	0.370485	-0.333333	0.029928	0.019608	0.22807	0.195046	0.048504	0.162023	0.100103	0.083591	-0.201238	-0.118679	0.360165	0.195046	-0.003096	0.001032	-0.302374	0.23839	-0.133127
[truncated: 285 more columns]

## Sheet: All genes males abs=delta
allgenes	male	!!header	7B2-M	ActB-M	amon-M	Ance-M	Apoltp-M	AstA-M	AstC-M	AstCC-M	AttD-M	bnl-M	Burs-M	CCHa1-M	CCHa2-M	CG10005-M	CG10140-M	CG10163-M	CG10175-M	CG12934-M	CG13086-M	CG13135-M	CG13229-M	CG13248-M	CG13743-M	CG14075-M	CG14125-M	CG14258-M	CG14292-M	CG14374-M	CG14642-M	CG14762-M	CG15199-M	CG15202-M	CG15537-M	CG15614-M	CG16700-M	CG16756-M	CG16826-M	CG17047-M	CG30046-M	CG30148-M	CG30371-M	CG30486-M	CG31286-M	CG31431-M	CG31659-M	CG33109-M	CG33795-M
allgenes	male	7B2-M	1	0.029928	0.360165	-0.192982	-0.28999	-0.098039	-0.071207	-0.521156	0.203302	-0.4613	-0.110423	0.195046	0.28999	-0.013416	0.508772	-0.050568	-0.201238	0.25903	-0.153767	-0.281734	0.304438	0.411765	0.448916	0.00516	-0.00516	0.213622	0.28999	-0.168215	0.052632	0.343653	0.5129	0.199174	0.244582	-0.027864	-0.060888	-0.118679	0.133127	-0.128999	0.143447	0.498452	-0.060888	0.226006	-0.506708	0.325077	-0.203302	0.159959	-0.085655
allgenes	male	ActB-M	0.029928	1	-0.506708	-0.029928	0.302374	0.048504	-0.294118	-0.389061	-0.019608	0.122807	0.659443	-0.116615	0.242518	-0.186791	-0.240454	0.172343	-0.174407	-0.069143	-0.058824	-0.223942	-0.479876	0.110423	-0.31063	-0.591331	0.213622	-0.28999	-0.347781	-0.131063	0.399381	-0.267286	0.335397	-0.190918	-0.112487	-0.550052	0.537668	0.128999	-0.302374	0.007224	-0.017544	0.147575	-0.234262	0.331269	0.323013	-0.081527	-0.190918	-0.168215	0.162023
allgenes	male	amon-M	0.360165	-0.506708	1	0.029928	-0.581011	0.192982	-0.003096	-0.0258	0.133127	-0.537668	-0.143447	0.345717	0.345717	-0.312693	0.5129	-0.527348	0.017544	0.405573	-0.306502	0.110423	0.442724	0.50258	0.713106	0.415893	-0.21775	0.209494	0.180599	0.31063	-0.083591	0.308566	0.351909	0.473684	0.531476	0.329205	-0.47162	0.31063	0.166151	-0.0258	-0.011352	0.446852	-0.120743	0.164087	-0.325077	0.073271	0.28999	0.023736	-0.151703
allgenes	male	Ance-M	-0.192982	-0.029928	0.029928	1	0.184727	0.401445	-0.31063	-0.089783	-0.547988	-0.077399	-0.45098	0.500516	0.211558	-0.506708	-0.287926	-0.372549	-0.155831	0.087719	0.49226	0.581011	0.011352	-0.112487	-0.137255	-0.124871	0.186791	-0.636739	-0.337461	0.702786	-0.195046	0.001032	-0.135191	-0.428277	-0.232198	-0.25903	-0.124871	0.180599	0.143447	0.446852	0.30031	-0.302374	-0.226006	-0.007224	0.506708	0.069143	-0.30031	-0.345717	0.164087
allgenes	male	Apoltp-M	-0.28999	0.302374	-0.581011	0.184727	1	-0.599587	0.050568	-0.205366	0.186791	0.791538	-0.04644	-0.362229	-0.256966	0.296182	-0.254902	0.45098	0.075335	-0.498452	0.409701	-0.219814	-0.145511	-0.256966	-0.426213	0.00516	0.581011	-0.52322	0.067079	-0.250774	0.244582	-0.226006	-0.438596	-0.089783	-0.465428	0.021672	-0.040248	-0.514964	-0.040248	0.170279	0.221878	-0.236326	0.21775	0.027864	-0.042312	-0.162023	-0.341589	0.164087	0.434469
allgenes	male	AstA-M	-0.098039	0.048504	0.192982	0.401445	-0.599587	1	-0.5129	0.201238	-0.442724	-0.583075	0.011352	0.562436	0.285862	-0.708978	-0.159959	-0.53354	0.106295	0.199174	-0.081527	0.632611	-0.209494	0.089783	-0.077399	-0.545924	-0.339525	0.116615	-0.510836	0.739938	-0.118679	-0.069143	0.170279	-0.267286	0.378741	-0.442724	-0.038184	0.54386	-0.102167	0.320949	-0.128999	-0.077399	-0.331269	0.065015	0.607843	-0.095975	0.100103	-0.479876	-0.397317
allgenes	male	AstCC-M	-0.521156	-0.389061	-0.0258	-0.089783	-0.205366	0.201238	-0.01548	1	-0.246646	0.166151	-0.077399	0.151703	-0.517028	-0.122807	-0.172343	-0.135191	0.560372	-0.271414	-0.23839	0.351909	-0.250774	-0.457172	-0.065015	0.05676	-0.27967	0.182663	-0.168215	0.095975	0.195046	-0.234262	-0.498452	-0.009288	-0.065015	0.172343	-0.256966	0.079463	-0.349845	0.283798	-0.232198	-0.221878	0.397317	-0.651187	0.213622	-0.420021	0.318885	-0.201238	-0.356037
allgenes	male	AstC-M	-0.071207	-0.294118	-0.003096	-0.31063	0.050568	-0.5129	1	-0.01548	0.157895	0.071207	-0.120743	-0.713106	-0.244582	0.680083	0.500516	-0.03612	-0.069143	-0.023736	0.190918	-0.506708	0.013416	-0.075335	0.428277	0.572755	-0.011352	0.308566	0.157895	-0.568627	-0.312693	0.263158	-0.01548	0.009288	-0.405573	0.453044	0.108359	-0.22807	0.455108	-0.675955	-0.265222	0.131063	0.236326	0.143447	-0.221878	0.007224	-0.114551	-0.065015	-0.244582
allgenes	male	AttD-M	0.203302	-0.019608	0.133127	-0.547988	0.186791	-0.442724	0.157895	-0.246646	1	0.067079	0.126935	-0.376677	-0.281734	0.349845	0.192982	0.44066	0.211558	-0.00516	-0.058824	-0.696594	-0.017544	0.49226	0.100103	0.318885	0.087719	0.384933	0.149639	-0.459236	0.190918	0.27967	0.029928	0.748194	0.312693	0.5129	-0.349845	-0.362229	-0.106295	-0.27967	-0.009288	0.184727	0.407637	0.368421	-0.514964	-0.285862	0.21775	0.141383	0.108359
allgenes	male	bnl-M	-0.4613	0.122807	-0.537668	-0.077399	0.791538	-0.583075	0.071207	0.166151	0.067079	1	0.118679	-0.403509	-0.254902	0.341589	-0.374613	0.393189	0.219814	-0.488132	0.188854	-0.03612	-0.017544	-0.50258	-0.488132	0.054696	0.320949	-0.44066	0.23839	-0.281734	0.339525	-0.296182	-0.527348	-0.017544	-0.397317	-0.019608	0.007224	-0.484004	-0.168215	0.149639	-0.011352	-0.192982	0.131063	-0.386997	-0.067079	-0.116615	-0.011352	0.430341	0.312693
allgenes	male	Burs-M	-0.110423	0.659443	-0.143447	-0.45098	-0.04644	0.011352	-0.120743	-0.077399	0.126935	0.118679	1	-0.31063	0.285862	-0.069143	-0.098039	0.021672	-0.03612	0.091847	-0.48194	-0.205366	-0.192982	0.203302	-0.023736	-0.267286	0.213622	-0.044376	-0.139319	-0.304438	0.432405	-0.296182	0.444788	0.135191	0.137255	-0.438596	0.545924	0.432405	-0.395253	-0.203302	-0.232198	0.436533	-0.153767	0.287926	0.164087	0.073271	0.25903	0.126935	0.065015
allgenes	male	CCHa1-M	0.195046	-0.116615	0.345717	0.500516	-0.362229	0.562436	-0.713106	0.151703	-0.376677	-0.403509	-0.31063	1	0.267286	-0.665635	-0.285862	-0.244582	-0.01548	0.143447	0.019608	0.611971	0.093911	-0.023736	-0.071207	-0.184727	-0.226006	-0.244582	-0.137255	0.731682	0.110423	0.091847	-0.081527	-0.100103	0.232198	-0.095975	-0.234262	0.232198	-0.04644	0.517028	0.292054	-0.131063	-0.184727	-0.28999	0.174407	0.050568	0.172343	-0.120743	-0.019608
allgenes	male	CCHa2-M	0.28999	0.242518	0.345717	0.211558	-0.256966	0.285862	-0.244582	-0.517028	-0.281734	-0.254902	0.285862	0.267286	1	-0.283798	0.013416	-0.382869	-0.372549	0.312693	0.009288	0.28999	0.376677	0.126935	0.093911	-0.201238	0.04644	-0.261094	0.162023	0.397317	-0.011352	0.062951	0.411765	-0.168215	0.250774	-0.455108	0.271414	0.267286	0.306502	-0.124871	-0.021672	0.341589	-0.785346	0.285862	0.013416	0.47162	-0.00516	0.30031	0.003096
allgenes	male	CG10005-M	-0.013416	-0.186791	-0.312693	-0.506708	0.296182	-0.708978	0.680083	-0.122807	0.349845	0.341589	-0.069143	-0.665635	-0.283798	1	0.164087	0.585139	-0.120743	-0.093911	0.294118	-0.628483	0.073271	-0.114551	-0.031992	0.329205	0.166151	0.219814	0.26935	-0.686275	-0.323013	0.195046	-0.141383	0.065015	-0.401445	0.360165	0.250774	-0.558308	0.285862	-0.71517	0.091847	-0.21775	0.186791	-0.003096	-0.337461	0.060888	-0.162023	0.424149	0.116615
allgenes	male	CG10140-M	0.508772	-0.240454	0.5129	-0.287926	-0.254902	-0.159959	0.500516	-0.172343	0.192982	-0.374613	-0.098039	-0.285862	0.013416	0.164087	1	-0.378741	0.151703	-0.065015	-0.252838	-0.356037	0.05676	0.386997	0.845201	0.211558	0.021672	0.475748	0.126935	-0.271414	-0.071207	0.172343	0.384933	0.221878	0.149639	0.271414	-0.281734	-0.021672	0.294118	-0.275542	-0.118679	0.585139	0.166151	0.401445	-0.399381	-0.091847	-0.213622	-0.153767	-0.434469
allgenes	male	CG10163-M	-0.050568	0.172343	-0.527348	-0.372549	0.45098	-0.53354	-0.03612	-0.135191	0.44066	0.393189	0.021672	-0.244582	-0.382869	0.585139	-0.378741	1	-0.098039	-0.118679	0.203302	-0.469556	-0.131063	-0.065015	-0.506708	-0.048504	0.110423	-0.048504	0.079463	-0.411765	-0.05676	0.112487	-0.240454	0.232198	-0.244582	0.203302	0.199174	-0.508772	-0.141383	-0.21775	0.442724	-0.475748	0.236326	-0.170279	-0.178535	-0.095975	0.029928	0.45098	0.517028
allgenes	male	CG10175-M	-0.201238	-0.174407	0.017544	-0.155831	0.075335	0.106295	-0.069143	0.560372	0.211558	0.219814	-0.03612	-0.01548	-0.372549	-0.120743	0.151703	-0.098039	1	-0.626419	-0.050568	0.131063	-0.498452	-0.294118	0.091847	-0.151703	-0.0258	0.184727	-0.28999	0.093911	0.572755	0.081527	-0.467492	0.380805	-0.0258	0.073271	-0.578947	-0.314757	-0.252838	0.349845	-0.029928	0.199174	0.558308	-0.277606	0.03612	-0.675955	0.337461	-0.168215	-0.564499
allgenes	male	CG12934-M	0.25903	-0.069143	0.405573	0.087719	-0.498452	0.199174	-0.023736	-0.271414	-0.00516	-0.488132	0.091847	0.143447	0.312693	-0.093911	-0.065015	-0.118679	-0.626419	1	-0.147575	-0.143447	0.428277	0.537668	0.164087	0.21775	-0.232198	0.031992	0.003096	0.044376	-0.479876	0.20743	0.669763	0.147575	0.285862	-0.098039	0.296182	0.444788	-0.141383	-0.343653	-0.029928	-0.001032	-0.407637	0.184727	0.0258	0.426213	0.00516	0.029928	0.356037
allgenes	male	CG13086-M	-0.153767	-0.058824	-0.306502	0.49226	0.409701	-0.081527	0.190918	-0.23839	-0.058824	0.188854	-0.48194	0.019608	0.009288	0.294118	-0.252838	0.203302	-0.050568	-0.147575	1	0.065015	-0.159959	-0.240454	-0.296182	0.023736	0.182663	-0.391125	-0.277606	0.265222	-0.263158	0.494324	-0.413829	-0.242518	-0.568627	0.112487	-0.013416	-0.477812	0.556244	-0.23839	0.356037	-0.436533	-0.01548	0.007224	0.335397	-0.083591	-0.195046	-0.03612	-0.023736
allgenes	male	CG13135-M	-0.281734	-0.223942	0.110423	0.581011	-0.219814	0.632611	-0.506708	0.351909	-0.696594	-0.03612	-0.205366	0.611971	0.28999	-0.628483	-0.356037	-0.469556	0.131063	-0.143447	0.065015	1	0.145511	-0.409701	-0.205366	-0.277606	-0.087719	-0.353973	-0.081527	0.799794	0.01548	-0.157895	-0.306502	-0.405573	0.071207	-0.356037	-0.141383	0.351909	0.110423	0.595459	0.04644	-0.143447	-0.273478	-0.384933	0.448916	0.172343	0.188854	-0.01548	-0.178535
allgenes	male	CG13229-M	0.304438	-0.479876	0.442724	0.011352	-0.145511	-0.209494	0.013416	-0.250774	-0.017544	-0.017544	-0.192982	0.093911	0.376677	0.073271	0.05676	-0.131063	-0.498452	0.428277	-0.159959	0.145511	1	0.137255	0.106295	0.484004	0.065015	-0.027864	0.799794	-0.00516	-0.333333	-0.052632	0.133127	0.001032	0.362229	0.128999	-0.073271	0.104231	0.252838	-0.054696	-0.114551	0.091847	-0.360165	-0.00516	-0.529412	0.729618	-0.058824	0.591331	0.353973
allgenes	male	CG13248-M	0.411765	0.110423	0.50258	-0.112487	-0.256966	0.089783	-0.075335	-0.457172	0.49226	-0.50258	0.203302	-0.023736	0.126935	-0.114551	0.386997	-0.065015	-0.294118	0.537668	-0.240454	-0.409701	0.137255	1	0.409701	0.065015	0.085655	0.23839	-0.124871	-0.054696	-0.211558	0.131063	0.719298	0.415893	0.54386	0.159959	-0.095975	0.351909	-0.085655	-0.265222	0.071207	0.252838	-0.091847	0.69453	-0.108359	-0.009288	-0.098039	-0.153767	0.203302
allgenes	male	CG13743-M	0.448916	-0.31063	0.713106	-0.137255	-0.426213	-0.077399	0.428277	-0.065015	0.100103	-0.488132	-0.023736	-0.071207	0.093911	-0.031992	0.845201	-0.506708	0.091847	0.164087	-0.296182	-0.205366	0.106295	0.409701	1	0.426213	0.040248	0.244582	0.017544	-0.151703	0.01548	0.339525	0.465428	0.347781	0.069143	0.267286	-0.201238	0.263158	0.215686	-0.22807	0.027864	0.690402	0.234262	0.285862	-0.283798	0.050568	0.098039	-0.184727	-0.329205
allgenes	male	CG14075-M	0.00516	-0.591331	0.415893	-0.124871	0.00516	-0.545924	0.572755	0.05676	0.318885	0.054696	-0.267286	-0.184727	-0.201238	0.329205	0.211558	-0.048504	-0.151703	0.21775	0.023736	-0.277606	0.484004	0.065015	0.426213	1	0.040248	0.054696	0.463364	-0.341589	-0.118679	0.304438	-0.135191	0.345717	-0.100103	0.702786	-0.221878	-0.05676	0.27967	-0.27967	-0.089783	0.162023	0.341589	-0.034056	-0.504644	0.242518	0.254902	0.149639	0.155831
allgenes	male	CG14125-M	-0.00516	0.213622	-0.21775	0.186791	0.581011	-0.339525	-0.011352	-0.27967	0.087719	0.320949	0.213622	-0.226006	0.04644	0.166151	0.021672	0.110423	-0.0258	-0.232198	0.182663	-0.087719	0.065015	0.085655	0.040248	0.040248	1	-0.490196	-0.034056	-0.223942	0.19711	-0.170279	-0.003096	-0.110423	-0.331269	-0.215686	0.170279	0.050568	0.019608	0.019608	0.366357	0.168215	0.261094	0.393189	0.05676	0.252838	-0.296182	0.176471	0.304438
allgenes	male	CG14258-M	0.213622	-0.28999	0.209494	-0.636739	-0.52322	0.116615	0.308566	0.182663	0.384933	-0.44066	-0.044376	-0.244582	-0.261094	0.219814	0.475748	-0.048504	0.184727	0.031992	-0.391125	-0.353973	-0.027864	0.23839	0.244582	0.054696	-0.490196	1	0.170279	-0.31063	-0.20743	-0.013416	0.112487	0.184727	0.519092	0.366357	-0.236326	-0.065015	0.01548	-0.30031	-0.514964	0.087719	0.143447	0.172343	-0.374613	-0.236326	0.01548	-0.19711	-0.506708
allgenes	male	CG14292-M	0.28999	-0.347781	0.180599	-0.337461	0.067079	-0.510836	0.157895	-0.168215	0.149639	0.23839	-0.139319	-0.137255	0.162023	0.26935	0.126935	0.079463	-0.28999	0.003096	-0.277606	-0.081527	0.799794	-0.124871	0.017544	0.463364	-0.034056	0.170279	1	-0.331269	-0.050568	-0.199174	-0.112487	0.019608	0.294118	0.285862	-0.128999	-0.23839	0.21775	-0.01548	-0.28999	0.143447	-0.174407	-0.141383	-0.818369	0.517028	-0.052632	0.624355	0.22807
allgenes	male	CG14374-M	-0.168215	-0.131063	0.31063	0.702786	-0.250774	0.739938	-0.568627	0.095975	-0.459236	-0.281734	-0.304438	0.731682	0.397317	-0.686275	-0.271414	-0.411765	0.093911	0.044376	0.265222	0.799794	-0.00516	-0.054696	-0.151703	-0.341589	-0.223942	-0.31063	-0.331269	1	-0.102167	0.112487	-0.153767	-0.176471	0.209494	-0.209494	-0.31063	0.252838	0.176471	0.457172	0.199174	-0.221878	-0.395253	-0.116615	0.496388	-0.108359	0.139319	-0.184727	-0.145511
allgenes	male	CG14642-M	0.052632	0.399381	-0.083591	-0.195046	0.244582	-0.118679	-0.312693	0.195046	0.190918	0.339525	0.432405	0.110423	-0.011352	-0.323013	-0.071207	-0.05676	0.572755	-0.479876	-0.263158	0.01548	-0.333333	-0.211558	0.01548	-0.118679	0.19711	-0.20743	-0.050568	-0.102167	1	-0.102167	-0.186791	0.302374	-0.031992	-0.153767	-0.168215	-0.104231	-0.393189	0.409701	-0.079463	0.53354	0.347781	-0.159959	-0.112487	-0.277606	0.358101	-0.00516	-0.201238
allgenes	male	CG14762-M	0.343653	-0.267286	0.308566	0.001032	-0.226006	-0.069143	0.263158	-0.234262	0.27967	-0.296182	-0.296182	0.091847	0.062951	0.195046	0.172343	0.112487	0.081527	0.20743	0.494324	-0.157895	-0.052632	0.131063	0.339525	0.304438	-0.170279	-0.013416	-0.199174	0.112487	-0.102167	1	0.040248	0.473684	-0.261094	0.302374	-0.128999	-0.256966	0.448916	-0.405573	0.415893	0.170279	0.201238	-0.00516	-0.019608	-0.009288	0.401445	0.081527	-0.199174
allgenes	male	CG15199-M	0.5129	0.335397	0.351909	-0.135191	-0.438596	0.170279	-0.01548	-0.498452	0.029928	-0.527348	0.444788	-0.081527	0.411765	-0.141383	0.384933	-0.240454	-0.467492	0.669763	-0.413829	-0.306502	0.133127	0.719298	0.465428	-0.135191	-0.003096	0.112487	-0.112487	-0.153767	-0.186791	0.040248	1	0.133127	0.312693	-0.347781	0.403509	0.519092	-0.172343	-0.316821	-0.009288	0.457172	-0.370485	0.5129	0.001032	0.320949	-0.145511	-0.073271	0.149639
allgenes	male	CG15202-M	0.199174	-0.190918	0.473684	-0.428277	-0.089783	-0.267286	0.009288	-0.009288	0.748194	-0.017544	0.135191	-0.100103	-0.168215	0.065015	0.221878	0.232198	0.380805	0.147575	-0.242518	-0.405573	0.001032	0.415893	0.347781	0.345717	-0.110423	0.184727	0.019608	-0.176471	0.302374	0.473684	0.133127	1	0.273478	0.389061	-0.428277	-0.159959	-0.261094	-0.083591	0.199174	0.368421	0.386997	0.027864	-0.399381	-0.294118	0.581011	0.226006	0.091847
allgenes	male	CG15537-M	0.244582	-0.112487	0.531476	-0.232198	-0.465428	0.378741	-0.405573	-0.065015	0.312693	-0.397317	0.137255	0.232198	0.250774	-0.401445	0.149639	-0.244582	-0.0258	0.285862	-0.568627	0.071207	0.362229	0.54386	0.069143	-0.100103	-0.331269	0.519092	0.294118	0.209494	-0.031992	-0.261094	0.312693	0.273478	1	0.077399	-0.382869	0.285862	-0.205366	0.182663	-0.393189	0.166151	-0.318885	0.27967	-0.329205	-0.013416	0.100103	0.021672	-0.048504
allgenes	male	CG15614-M	-0.027864	-0.550052	0.329205	-0.25903	0.021672	-0.442724	0.453044	0.172343	0.5129	-0.019608	-0.438596	-0.095975	-0.455108	0.360165	0.271414	0.203302	0.073271	-0.098039	0.112487	-0.356037	0.128999	0.159959	0.267286	0.702786	-0.215686	0.366357	0.285862	-0.209494	-0.153767	0.302374	-0.347781	0.389061	0.077399	1	-0.519092	-0.323013	0.341589	-0.254902	-0.038184	-0.143447	0.420021	-0.034056	-0.469556	-0.298246	0.182663	-0.0258	-0.040248
allgenes	male	CG16700-M	-0.060888	0.537668	-0.47162	-0.124871	-0.040248	-0.038184	0.108359	-0.256966	-0.349845	0.007224	0.545924	-0.234262	0.271414	0.250774	-0.281734	0.199174	-0.578947	0.296182	-0.013416	-0.141383	-0.073271	-0.095975	-0.201238	-0.221878	0.170279	-0.236326	-0.128999	-0.31063	-0.168215	-0.128999	0.403509	-0.428277	-0.382869	-0.519092	1	0.333333	-0.0258	-0.432405	0.048504	-0.038184	-0.329205	0.104231	0.337461	0.500516	-0.091847	0.143447	0.261094
allgenes	male	CG16756-M	-0.118679	0.128999	0.31063	0.180599	-0.514964	0.54386	-0.22807	0.079463	-0.362229	-0.484004	0.432405	0.232198	0.267286	-0.558308	-0.021672	-0.508772	-0.314757	0.444788	-0.477812	0.351909	0.104231	0.351909	0.263158	-0.05676	0.050568	-0.065015	-0.23839	0.252838	-0.104231	-0.256966	0.519092	-0.159959	0.285862	-0.323013	0.333333	1	-0.166151	0.110423	-0.128999	0.244582	-0.195046	0.292054	0.420021	0.339525	0.184727	-0.294118	0.050568
allgenes	male	CG16826-M	0.133127	-0.302374	0.166151	0.143447	-0.040248	-0.102167	0.455108	-0.349845	-0.106295	-0.168215	-0.395253	-0.04644	0.306502	0.285862	0.294118	-0.141383	-0.252838	-0.141383	0.556244	0.110423	0.252838	-0.085655	0.215686	0.27967	0.019608	0.01548	0.21775	0.176471	-0.393189	0.448916	-0.172343	-0.261094	-0.205366	0.341589	-0.0258	-0.166151	1	-0.413829	0.067079	0.011352	-0.184727	0.230134	-0.062951	0.265222	-0.065015	0.118679	-0.277606
allgenes	male	CG17047-M	-0.128999	0.007224	-0.0258	0.446852	0.170279	0.320949	-0.675955	0.283798	-0.27967	0.149639	-0.203302	0.517028	-0.124871	-0.71517	-0.275542	-0.21775	0.349845	-0.343653	-0.23839	0.595459	-0.054696	-0.265222	-0.22807	-0.27967	0.019608	-0.30031	-0.01548	0.457172	0.409701	-0.405573	-0.316821	-0.083591	0.182663	-0.254902	-0.432405	0.110423	-0.413829	1	0.085655	-0.038184	0.128999	-0.329205	0.079463	-0.131063	0.044376	-0.178535	0.091847
allgenes	male	CG30046-M	0.143447	-0.017544	-0.011352	0.30031	0.221878	-0.128999	-0.265222	-0.232198	-0.009288	-0.011352	-0.232198	0.292054	-0.021672	0.091847	-0.118679	0.442724	-0.029928	-0.029928	0.356037	0.04644	-0.114551	0.071207	0.027864	-0.089783	0.366357	-0.514964	-0.28999	0.199174	-0.079463	0.415893	-0.009288	0.199174	-0.393189	-0.038184	0.048504	-0.128999	0.067079	0.085655	1	-0.19711	0.195046	-0.087719	0.143447	0.048504	0.075335	0.254902	0.426213
allgenes	male	CG30148-M	0.498452	0.147575	0.446852	-0.302374	-0.236326	-0.077399	0.131063	-0.221878	0.184727	-0.192982	0.436533	-0.131063	0.341589	-0.21775	0.585139	-0.475748	0.199174	-0.001032	-0.436533	-0.143447	0.091847	0.252838	0.690402	0.162023	0.168215	0.087719	0.143447	-0.221878	0.53354	0.170279	0.457172	0.368421	0.166151	-0.143447	-0.038184	0.244582	0.011352	-0.038184	-0.19711	1	0.116615	0.316821	-0.306502	0.188854	0.25903	0.023736	-0.337461
allgenes	male	CG30371-M	-0.060888	-0.234262	-0.120743	-0.226006	0.21775	-0.331269	0.236326	0.397317	0.407637	0.131063	-0.153767	-0.184727	-0.785346	0.186791	0.166151	0.236326	0.558308	-0.407637	-0.01548	-0.273478	-0.360165	-0.091847	0.234262	0.341589	0.261094	0.143447	-0.174407	-0.395253	0.347781	0.201238	-0.370485	0.386997	-0.318885	0.420021	-0.329205	-0.195046	-0.184727	0.128999	0.195046	0.116615	1	-0.118679	-0.122807	-0.345717	0.232198	-0.230134	-0.157895
allgenes	male	CG30486-M	0.226006	0.331269	0.164087	-0.007224	0.027864	0.065015	0.143447	-0.651187	0.368421	-0.386997	0.287926	-0.28999	0.285862	-0.003096	0.401445	-0.170279	-0.277606	0.184727	0.007224	-0.384933	-0.00516	0.69453	0.285862	-0.034056	0.393189	0.172343	-0.141383	-0.116615	-0.159959	-0.00516	0.5129	0.027864	0.27967	-0.034056	0.104231	0.292054	0.230134	-0.329205	-0.087719	0.316821	-0.118679	1	0.009288	0.089783	-0.302374	-0.267286	0.007224
allgenes	male	CG31286-M	-0.506708	0.323013	-0.325077	0.506708	-0.042312	0.607843	-0.221878	0.213622	-0.514964	-0.067079	0.164087	0.174407	0.013416	-0.337461	-0.399381	-0.178535	0.03612	0.0258	0.335397	0.448916	-0.529412	-0.108359	-0.283798	-0.504644	0.05676	-0.374613	-0.818369	0.496388	-0.112487	-0.019608	0.001032	-0.399381	-0.329205	-0.469556	0.337461	0.420021	-0.062951	0.079463	0.143447	-0.306502	-0.122807	0.009288	1	-0.188854	0.011352	-0.448916	-0.131063
allgenes	male	CG31431-M	0.325077	-0.081527	0.073271	0.069143	-0.162023	-0.095975	0.007224	-0.420021	-0.285862	-0.116615	0.073271	0.050568	0.47162	0.060888	-0.091847	-0.095975	-0.675955	0.426213	-0.083591	0.172343	0.729618	-0.009288	0.050568	0.242518	0.252838	-0.236326	0.517028	-0.108359	-0.277606	-0.009288	0.320949	-0.294118	-0.013416	-0.298246	0.500516	0.339525	0.265222	-0.131063	0.048504	0.188854	-0.345717	0.089783	-0.188854	1	-0.048504	0.467492	0.349845
allgenes	male	CG31659-M	-0.203302	-0.190918	0.28999	-0.30031	-0.341589	0.100103	-0.114551	0.318885	0.21775	-0.011352	0.25903	0.172343	-0.00516	-0.162023	-0.213622	0.029928	0.337461	0.00516	-0.195046	0.188854	-0.058824	-0.098039	0.098039	0.254902	-0.296182	0.01548	-0.052632	0.139319	0.358101	0.401445	-0.145511	0.581011	0.100103	0.182663	-0.091847	0.184727	-0.065015	0.044376	0.075335	0.25903	0.232198	-0.302374	0.011352	-0.048504	1	0.205366	-0.120743
allgenes	male	CG33109-M	0.159959	-0.168215	0.023736	-0.345717	0.164087	-0.479876	-0.065015	-0.201238	0.141383	0.430341	0.126935	-0.120743	0.30031	0.424149	-0.153767	0.45098	-0.168215	0.029928	-0.03612	-0.01548	0.591331	-0.153767	-0.184727	0.149639	0.176471	-0.19711	0.624355	-0.184727	-0.00516	0.081527	-0.073271	0.226006	0.021672	-0.0258	0.143447	-0.294118	0.118679	-0.178535	0.254902	0.023736	-0.230134	-0.267286	-0.448916	0.467492	0.205366	1	0.407637
allgenes	male	CG33795-M	-0.085655	0.162023	-0.151703	0.164087	0.434469	-0.397317	-0.244582	-0.356037	0.108359	0.312693	0.065015	-0.019608	0.003096	0.116615	-0.434469	0.517028	-0.564499	0.356037	-0.023736	-0.178535	0.353973	0.203302	-0.329205	0.155831	0.304438	-0.506708	0.22807	-0.145511	-0.201238	-0.199174	0.149639	0.091847	-0.048504	-0.040248	0.261094	0.050568	-0.277606	0.091847	0.426213	-0.337461	-0.157895	0.007224	-0.131063	0.349845	-0.120743	0.407637	1
allgenes	male	CG34034-M	0.263158	-0.448916	0.47162	-0.141383	-0.490196	-0.031992	0.126935	0.28999	-0.304438	-0.071207	-0.112487	0.24871	0.256966	-0.069143	0.174407	-0.353973	0.077399	0.178535	-0.25903	0.26935	0.393189	-0.323013	0.395253	0.345717	-0.413829	0.0258	0.393189	0.054696	0.133127	0.263158	0.03612	0.157895	-0.00516	0.03612	-0.065015	0.007224	0.081527	0.00516	-0.122807	0.376677	-0.122807	-0.591331	-0.325077	0.298246	0.405573	0.331269	-0.244582
allgenes	male	CG34386-M	0.100103	0.591331	-0.122807	-0.019608	0.159959	0.085655	-0.508772	-0.201238	0.174407	0.131063	0.5129	-0.001032	0.017544	-0.430341	-0.219814	0.017544	-0.098039	0.252838	-0.465428	-0.143447	-0.062951	0.393189	-0.19711	-0.314757	0.110423	-0.184727	-0.095975	-0.118679	0.372549	-0.417957	0.4613	0.182663	0.345717	-0.446852	0.122807	0.28999	-0.744066	0.374613	-0.133127	0.215686	-0.110423	0.186791	0.050568	0.001032	-0.065015	-0.100103	0.415893
allgenes	male	CG34458-M	0.085655	-0.308566	0.358101	-0.001032	0.298246	-0.325077	-0.062951	-0.013416	0.205366	0.343653	-0.240454	0.029928	0.095975	-0.126935	0.265222	-0.151703	0.368421	-0.432405	-0.174407	0.126935	0.329205	-0.153767	0.180599	0.263158	0.05676	-0.062951	0.556244	0.083591	0.368421	-0.114551	-0.333333	0.318885	0.250774	0.26935	-0.673891	-0.360165	0.077399	0.457172	-0.042312	0.298246	0.065015	-0.139319	-0.616099	-0.104231	0.095975	0.314757	0.019608
allgenes	male	CG3546-M	-0.162023	-0.203302	-0.114551	-0.812178	-0.108359	-0.358101	0.351909	0.409701	0.413829	0.20743	0.358101	-0.434469	-0.378741	0.52322	0.054696	0.339525	0.281734	-0.215686	-0.28999	-0.312693	-0.01548	-0.131063	0.04644	0.306502	0.038184	0.455108	0.226006	-0.589267	0.188854	0.013416	-0.21775	0.306502	-0.007224	0.339525	0.110423	-0.071207	-0.05676	-0.386997	-0.21775	0.131063	0.475748	-0.137255	-0.265222	-0.027864	0.457172	0.316821	-0.203302
allgenes	male	CG42272-M	0.244582	0.118679	0.267286	-0.453044	-0.234262	-0.213622	0.089783	0.155831	0.230134	0.027864	0.473684	-0.007224	0.174407	0.044376	0.114551	-0.03612	0.281734	0.128999	-0.281734	-0.265222	-0.085655	-0.0258	0.358101	0.226006	-0.077399	-0.001032	0.007224	-0.285862	0.603715	0.335397	0.190918	0.537668	-0.077399	-0.009288	0.106295	-0.031992	-0.25903	-0.242518	-0.054696	0.599587	0.170279	-0.211558	-0.234262	-0.04644	0.527348	0.219814	-0.19711
allgenes	male	CG4306-M	-0.102167	-0.104231	-0.168215	0.221878	0.159959	-0.001032	-0.407637	0.372549	-0.521156	0.442724	-0.120743	0.318885	-0.034056	-0.327141	-0.337461	-0.091847	0.166151	-0.25903	-0.242518	0.576883	0.219814	-0.620227	-0.263158	-0.118679	-0.00516	-0.413829	0.308566	0.170279	0.333333	-0.378741	-0.329205	-0.21775	-0.128999	-0.358101	-0.062951	-0.023736	-0.331269	0.717234	0.044376	-0.023736	-0.013416	-0.719298	-0.052632	0.232198	0.077399	0.28999	0.168215
allgenes	male	CG4382-M	-0.382869	-0.211558	0.116615	0.391125	-0.075335	0.378741	0.188854	0.166151	0.017544	-0.170279	-0.26935	0.083591	-0.0258	-0.24871	-0.075335	-0.399381	0.337461	-0.145511	0.490196	0.285862	-0.28999	-0.143447	0.040248	0.164087	-0.147575	0.023736	-0.393189	0.448916	0.001032	0.378741	-0.384933	-0.00516	-0.100103	0.215686	-0.349845	0.0258	0.374613	0.023736	-0.188854	-0.034056	0.164087	0.135191	0.380805	-0.318885	0.26935	-0.521156	-0.498452
allgenes	male	CG4835-M	-0.215686	-0.091847	-0.122807	0.568627	0.093911	0.380805	-0.05676	0.188854	-0.093911	-0.190918	-0.339525	0.223942	-0.335397	-0.329205	-0.126935	-0.275542	0.294118	-0.135191	0.420021	0.261094	-0.366357	-0.069143	-0.013416	0.009288	0.23839	-0.149639	-0.564499	0.314757	0.042312	0.172343	-0.292054	-0.164087	-0.26935	-0.019608	-0.240454	0.141383	0.029928	0.30031	0.095975	-0.116615	0.475748	0.149639	0.50258	-0.205366	-0.052632	-0.669763	-0.26935
allgenes	male	CG4991-M	0.457172	0.308566	0.308566	-0.102167	-0.55418	0.364293	-0.013416	-0.537668	-0.013416	-0.719298	0.267286	0.062951	0.527348	-0.157895	0.304438	-0.246646	-0.587203	0.570691	-0.215686	-0.190918	0.133127	0.638803	0.25903	-0.215686	-0.250774	0.343653	-0.044376	0.065015	-0.378741	0.048504	0.77709	-0.131063	0.467492	-0.157895	0.343653	0.45098	0.201238	-0.413829	-0.20743	0.211558	-0.574819	0.609907	0.031992	0.263158	-0.211558	-0.186791	-0.069143
allgenes	male	CG5937-M	-0.221878	-0.242518	-0.215686	0.042312	0.017544	0.164087	0.120743	0.581011	-0.011352	-0.0258	-0.372549	0.017544	-0.70485	0.139319	0.118679	0.083591	0.547988	-0.366357	0.24871	-0.009288	-0.581011	-0.128999	-0.009288	-0.174407	-0.05676	0.271414	-0.537668	0.031992	-0.062951	0.062951	-0.376677	-0.062951	-0.261094	0.23839	-0.316821	-0.242518	-0.106295	0.044376	0.104231	-0.372549	0.558308	-0.215686	0.343653	-0.657379	-0.155831	-0.48194	-0.438596
allgenes	male	CG6271-M	-0.415893	-0.399381	-0.102167	0.572755	0.0258	0.473684	-0.362229	0.403509	-0.45098	0.116615	-0.475748	0.448916	-0.050568	-0.296182	-0.442724	-0.151703	0.232198	-0.254902	0.409701	0.824561	0.071207	-0.434469	-0.424149	-0.203302	0.007224	-0.252838	-0.141383	0.700722	-0.180599	-0.050568	-0.605779	-0.376677	-0.05676	-0.104231	-0.30031	0.011352	0.190918	0.455108	0.137255	-0.504644	-0.040248	-0.376677	0.455108	-0.023736	0.042312	-0.01548	-0.147575
allgenes	male	CG6277-M	-0.226006	-0.007224	-0.058824	0.595459	-0.285862	0.669763	-0.320949	0.065015	-0.504644	-0.382869	-0.236326	0.386997	0.052632	-0.484004	-0.382869	-0.306502	-0.424149	0.446852	0.054696	0.457172	0.077399	0.089783	-0.314757	-0.252838	-0.25903	-0.048504	-0.256966	0.500516	-0.52322	-0.285862	0.135191	-0.539732	0.209494	-0.27967	0.131063	0.500516	-0.104231	0.267286	-0.162023	-0.49226	-0.386997	0.038184	0.517028	0.164087	-0.28999	-0.469556	0.131063
allgenes	male	CG6329-M	0.19711	-0.027864	0.01548	-0.306502	0.281734	-0.292054	0.019608	0.019608	0.585139	0.234262	0.034056	-0.139319	-0.180599	0.052632	0.19711	0.114551	0.673891	-0.583075	0.060888	-0.159959	-0.180599	-0.091847	0.143447	0.128999	0.277606	0.110423	0.102167	-0.190918	0.673891	0.283798	-0.376677	0.486068	0.001032	0.242518	-0.49226	-0.434469	0.050568	0.147575	0.029928	0.457172	0.597523	0.05676	-0.360165	-0.285862	0.31063	0.104231	-0.349845
allgenes	male	CG6403-M	-0.607843	-0.211558	-0.067079	-0.031992	-0.112487	0.366357	-0.108359	0.770898	0.04644	0.095975	-0.0258	0.114551	-0.444788	-0.145511	-0.265222	-0.058824	0.53354	-0.252838	0.029928	0.256966	-0.382869	-0.145511	-0.277606	-0.106295	-0.256966	0.273478	-0.372549	0.267286	0.098039	-0.166151	-0.498452	0.0258	0.157895	0.261094	-0.364293	0.034056	-0.211558	0.133127	-0.306502	-0.380805	0.263158	-0.254902	0.391125	-0.644995	0.24871	-0.351909	-0.397317
allgenes	male	CG6867-M	-0.415893	0.021672	-0.20743	0.519092	0.042312	0.55418	-0.675955	0.539732	-0.47162	0.106295	-0.226006	0.624355	-0.176471	-0.644995	-0.558308	-0.120743	0.31063	-0.292054	0.0258	0.729618	-0.271414	-0.395253	-0.498452	-0.448916	-0.178535	-0.275542	-0.31063	0.653251	0.203302	-0.349845	-0.479876	-0.312693	0.054696	-0.22807	-0.271414	0.128999	-0.329205	0.78741	0.058824	-0.444788	0.007224	-0.490196	0.479876	-0.314757	0.058824	-0.298246	-0.048504
allgenes	male	CG7017-M	0.333333	0.547988	0.145511	-0.077399	-0.083591	-0.034056	-0.271414	-0.484004	-0.01548	-0.038184	0.649123	0.075335	0.682147	-0.110423	-0.098039	-0.019608	-0.422085	0.496388	-0.211558	-0.159959	0.201238	0.345717	0.062951	-0.157895	0.19711	-0.368421	0.0258	-0.069143	0.215686	-0.003096	0.667699	0.120743	0.112487	-0.49226	0.531476	0.283798	-0.221878	-0.234262	0.102167	0.395253	-0.525284	0.232198	-0.007224	0.395253	0.04644	0.349845	0.358101
allgenes	male	CG7191-M	-0.042312	-0.463364	0.201238	0.188854	-0.45098	0.424149	0.054696	0.477812	-0.048504	-0.401445	-0.564499	0.358101	-0.366357	-0.164087	-0.029928	-0.166151	0.296182	0.174407	0.23839	0.155831	-0.242518	-0.073271	0.052632	0.085655	-0.624355	0.351909	-0.356037	0.343653	-0.223942	0.420021	-0.23839	0.102167	0.029928	0.325077	-0.420021	-0.118679	0.001032	0.031992	-0.091847	-0.312693	0.223942	-0.351909	0.20743	-0.426213	0.149639	-0.490196	-0.448916
allgenes	male	CG7272-M	-0.436533	0.058824	-0.083591	0.077399	-0.048504	0.271414	-0.234262	0.591331	-0.112487	0.017544	0.120743	0.081527	-0.457172	-0.205366	-0.168215	0.011352	0.211558	0.095975	-0.316821	0.013416	-0.386997	0.137255	-0.137255	-0.256966	-0.102167	0.083591	-0.469556	0.058824	-0.027864	-0.477812	0.034056	-0.00516	0.120743	-0.050568	-0.077399	0.256966	-0.702786	0.236326	-0.058824	-0.386997	0.147575	-0.180599	0.374613	-0.535604	-0.141383	-0.413829	0.106295
allgenes	male	CG8012-M	-0.044376	-0.044376	-0.104231	0.067079	-0.060888	0.075335	0.411765	-0.399381	0.162023	-0.20743	-0.157895	-0.335397	0.209494	0.318885	-0.04644	-0.019608	-0.364293	0.353973	0.45098	-0.24871	0.135191	0.110423	-0.176471	0.112487	-0.164087	0.283798	0.034056	-0.04644	-0.560372	0.215686	0.075335	-0.209494	0.052632	0.060888	0.157895	-0.151703	0.401445	-0.54386	-0.343653	-0.244582	-0.347781	0.411765	0.027864	0.145511	-0.273478	-0.128999	-0.089783
allgenes	male	CG9682-M	0.351909	0.069143	0.23839	0.327141	-0.256966	0.323013	-0.03612	-0.304438	-0.230134	-0.236326	-0.013416	0.209494	0.599587	-0.349845	0.031992	-0.601651	-0.116615	0.345717	0.172343	0.236326	0.252838	-0.034056	0.137255	0.00516	-0.108359	-0.141383	0.048504	0.273478	0.106295	0.256966	0.25903	-0.141383	0.071207	-0.403509	0.04644	0.093911	0.170279	-0.00516	-0.320949	0.426213	-0.405573	0.114551	0.04644	0.360165	-0.038184	-0.100103	-0.30031
allgenes	male	CG9812-M	0.232198	-0.048504	0.351909	-0.4613	-0.060888	-0.479876	0.213622	0.027864	0.213622	0.219814	0.469556	-0.240454	0.205366	0.244582	0.275542	-0.019608	0.079463	0.182663	-0.401445	-0.306502	0.285862	0.095975	0.463364	0.391125	0.21775	-0.102167	0.306502	-0.448916	0.380805	0.106295	0.31063	0.500516	-0.042312	0.001032	0.137255	0.0258	-0.21775	-0.27967	0.017544	0.603715	0.081527	-0.110423	-0.420021	0.215686	0.316821	0.514964	0.116615
allgenes	male	clos-M	0.353973	0.508772	0.147575	-0.153767	-0.188854	0.079463	0.021672	-0.647059	0.083591	-0.424149	0.409701	-0.174407	0.442724	0.00516	0.356037	-0.050568	-0.552116	0.401445	-0.25903	-0.411765	0.007224	0.663571	0.22807	-0.277606	-0.00516	0.174407	-0.062951	-0.139319	-0.275542	-0.141383	0.805986	-0.065015	0.327141	-0.20743	0.405573	0.318885	0.042312	-0.384933	-0.050568	0.205366	-0.525284	0.686275	-0.027864	0.139319	-0.353973	-0.093911	0.184727
allgenes	male	CNMa-M	-0.21775	0.411765	-0.616099	0.149639	0.711042	-0.465428	-0.067079	-0.337461	-0.069143	0.484004	0.067079	-0.236326	-0.174407	0.263158	-0.356037	0.583075	-0.438596	-0.174407	0.170279	-0.178535	-0.031992	-0.104231	-0.444788	-0.104231	0.463364	-0.5129	0.079463	-0.267286	-0.112487	-0.341589	-0.087719	-0.298246	-0.409701	-0.116615	0.415893	-0.102167	-0.05676	0.093911	0.401445	-0.395253	-0.00516	0.058824	0.067079	0.201238	-0.349845	0.213622	0.744066
allgenes	male	Cow-M	-0.30031	0.50258	-0.075335	0.034056	0.256966	0.126935	-0.44066	0.027864	0.05676	0.162023	0.517028	0.137255	0.114551	-0.395253	-0.149639	0.031992	0.308566	-0.457172	-0.186791	0.182663	-0.432405	0.04644	-0.075335	-0.341589	0.343653	-0.335397	-0.335397	0.223942	0.583075	-0.23839	-0.081527	0.137255	0.040248	-0.178535	0.001032	0.277606	-0.186791	0.366357	0.23839	0.209494	0.118679	0.205366	0.283798	-0.298246	0.320949	-0.073271	0.060888
allgenes	male	Crz-M	0.048504	-0.479876	0.737874	-0.21775	-0.504644	0.201238	-0.052632	0.147575	0.20743	-0.403509	-0.042312	0.234262	0.184727	-0.24871	0.343653	-0.302374	0.151703	-0.009288	-0.409701	0.219814	0.316821	0.273478	0.428277	0.292054	-0.263158	0.415893	0.294118	0.27967	-0.027864	0.073271	-0.00516	0.368421	0.632611	0.455108	-0.477812	0.296182	0.256966	0.075335	-0.120743	0.265222	-0.011352	0.131063	-0.335397	-0.027864	0.47162	0.091847	-0.230134
allgenes	male	cv-2-M	-0.137255	-0.226006	-0.137255	-0.564499	0.232198	-0.760578	0.521156	0.312693	0.25903	0.455108	0.01548	-0.399381	-0.477812	0.632611	0.114551	0.469556	0.184727	-0.31063	-0.087719	-0.430341	-0.065015	-0.341589	0.147575	0.5129	-0.027864	0.075335	0.298246	-0.626419	0.192982	0.145511	-0.331269	0.329205	-0.436533	0.52322	0.042312	-0.407637	0.017544	-0.277606	0.106295	0.027864	0.500516	-0.436533	-0.422085	-0.122807	0.323013	0.351909	0.087719
allgenes	male	daw-M	0.083591	0.298246	-0.283798	-0.494324	0.517028	-0.620227	0.25903	-0.436533	0.529412	0.376677	0.306502	-0.585139	0.001032	0.609907	0.211558	0.566563	0.009288	-0.413829	0.122807	-0.541796	-0.081527	0.133127	-0.050568	-0.034056	0.459236	0.040248	0.203302	-0.496388	0.118679	0.023736	-0.038184	0.190918	-0.124871	0.174407	0.133127	-0.411765	0.254902	-0.407637	0.201238	0.108359	0.116615	0.386997	-0.312693	-0.065015	-0.106295	0.44066	0.162023
allgenes	male	Dh31-M	0.137255	0.341589	-0.21775	0.211558	0.050568	0.30031	-0.201238	-0.409701	0.042312	-0.386997	-0.155831	0.102167	-0.034056	-0.027864	0.054696	0.236326	-0.250774	0.00516	0.292054	-0.139319	-0.351909	0.420021	-0.190918	-0.531476	0.027864	0.124871	-0.434469	0.215686	-0.409701	0.00516	0.205366	-0.261094	0.095975	-0.052632	0.077399	0.007224	0.170279	-0.091847	0.28999	-0.395253	-0.159959	0.498452	0.333333	-0.232198	-0.477812	-0.362229	0.05676
allgenes	male	Dh44-M	-0.31063	-0.244582	-0.232198	-0.382869	0.176471	-0.47162	0.758514	0.285862	0.302374	0.236326	-0.021672	-0.576883	-0.494324	0.719298	0.166151	0.287926	0.261094	-0.28999	0.331269	-0.426213	-0.298246	-0.213622	0.159959	0.434469	0.157895	0.215686	-0.122807	-0.510836	-0.05676	0.325077	-0.356037	0.131063	-0.539732	0.498452	0.075335	-0.316821	0.292054	-0.595459	-0.007224	-0.075335	0.572755	-0.031992	-0.001032	-0.250774	0.157895	-0.023736	-0.273478
allgenes	male	Drsl2-M	0.01548	-0.430341	0.102167	-0.106295	-0.184727	0.176471	0.331269	-0.067079	0.314757	-0.166151	-0.27967	-0.28999	-0.0258	0.267286	0.215686	-0.133127	0.31063	-0.01548	0.329205	-0.042312	0.050568	0.011352	0.058824	0.087719	-0.120743	0.473684	-0.017544	0.038184	-0.28999	0.391125	-0.141383	0.149639	0.141383	0.104231	-0.294118	-0.277606	0.335397	-0.281734	-0.215686	0.019608	0.083591	0.219814	-0.05676	-0.060888	0.073271	-0.03612	-0.475748
allgenes	male	Dsk-M	-0.195046	0.003096	0.065015	-0.27967	-0.083591	0.048504	0.011352	0.219814	0.358101	-0.126935	0.203302	0.001032	-0.199174	0.118679	0.062951	0.277606	0.514964	-0.318885	0.083591	-0.120743	-0.545924	0.058824	0.162023	-0.04644	0.091847	0.120743	-0.486068	0.044376	0.256966	0.409701	-0.190918	0.47162	-0.137255	0.246646	-0.100103	-0.019608	0.048504	-0.172343	0.407637	0.073271	0.488132	0.085655	0.195046	-0.465428	0.558308	-0.052632	-0.25903
allgenes	male	Eaat2-M	0.360165	0.221878	0.139319	-0.661507	-0.438596	-0.011352	-0.03612	-0.054696	0.149639	-0.333333	0.469556	-0.155831	-0.021672	0.087719	0.374613	0.155831	-0.155831	0.213622	-0.739938	-0.378741	-0.042312	0.428277	0.294118	-0.219814	-0.221878	0.488132	0.079463	-0.403509	-0.031992	-0.201238	0.626419	0.219814	0.380805	-0.077399	0.298246	0.296182	-0.327141	-0.209494	-0.050568	0.271414	-0.065015	0.141383	-0.23839	0.042312	0.052632	0.104231	0.04644
allgenes	male	Est-6-M	-0.073271	-0.184727	-0.147575	-0.095975	0.007224	0.048504	0.040248	0.508772	0.277606	-0.060888	-0.304438	0.007224	-0.768834	0.100103	0.038184	0.188854	0.432405	-0.081527	0.0258	-0.283798	-0.434469	0.075335	-0.062951	-0.023736	-0.162023	0.405573	-0.362229	-0.172343	0.009288	-0.017544	-0.234262	0.159959	-0.00516	0.320949	-0.382869	-0.26935	-0.428277	0.069143	-0.071207	-0.341589	0.574819	-0.174407	0.060888	-0.638803	-0.180599	-0.484004	-0.21775
allgenes	male	Frq1-M	-0.073271	0.104231	-0.027864	0.190918	0.083591	0.186791	-0.011352	0.190918	0.153767	-0.122807	-0.298246	0.192982	-0.314757	-0.362229	0.040248	-0.201238	0.356037	-0.306502	0.162023	-0.034056	-0.475748	-0.048504	-0.03612	-0.021672	-0.349845	0.209494	-0.261094	0.199174	0.296182	0.050568	-0.343653	0.011352	0.075335	0.349845	-0.519092	-0.213622	0.001032	0.28999	-0.329205	-0.04644	0.26935	0.027864	0.060888	-0.642931	-0.054696	-0.708978	-0.420021
allgenes	male	Fst-M	0.003096	0.199174	-0.011352	-0.044376	0.077399	-0.261094	-0.054696	-0.164087	-0.048504	0.155831	0.415893	-0.093911	0.172343	0.256966	-0.195046	0.254902	-0.498452	0.525284	-0.112487	-0.234262	0.24871	0.312693	-0.009288	0.085655	0.378741	-0.397317	-0.01548	-0.267286	-0.162023	-0.131063	0.477812	0.03612	-0.139319	-0.226006	0.564499	0.271414	-0.302374	-0.337461	0.308566	-0.073271	-0.230134	0.044376	0.087719	0.366357	-0.095975	0.380805	0.638803
allgenes	male	Gad1-M	0.034056	-0.254902	-0.271414	0.182663	0.603715	-0.356037	0.079463	-0.211558	0.145511	0.50258	-0.52322	-0.168215	-0.124871	0.287926	-0.054696	0.178535	0.089783	-0.382869	0.47162	0.03612	0.327141	-0.302374	-0.362229	0.112487	0.25903	-0.110423	0.446852	-0.03612	-0.073271	-0.048504	-0.531476	-0.166151	-0.106295	0.128999	-0.378741	-0.655315	0.302374	0.178535	-0.034056	-0.232198	0.048504	-0.048504	-0.316821	0.089783	-0.382869	0.28999	0.083591
allgenes	male	gas-M	0.230134	-0.019608	-0.116615	-0.281734	0.213622	-0.568627	0.211558	-0.215686	0.040248	0.465428	0.089783	-0.184727	0.263158	0.556244	-0.075335	0.364293	-0.110423	-0.013416	0.265222	-0.174407	0.283798	-0.306502	-0.05676	0.188854	0.124871	-0.314757	0.374613	-0.30031	0.122807	0.358101	-0.054696	0.139319	-0.407637	-0.04644	0.302374	-0.484004	0.22807	-0.397317	0.252838	0.131063	-0.149639	-0.351909	-0.30031	0.345717	0.162023	0.772962	0.170279
allgenes	male	gbb-M	-0.201238	-0.304438	0.011352	0.649123	0.038184	0.118679	-0.065015	0.079463	-0.500516	0.011352	-0.675955	0.438596	0.031992	-0.155831	-0.366357	-0.073271	-0.333333	0.203302	0.403509	0.382869	0.203302	-0.343653	-0.271414	0.147575	-0.389061	-0.333333	0.073271	0.469556	-0.426213	0.05676	-0.302374	-0.364293	-0.203302	0.126935	-0.110423	-0.139319	0.195046	0.23839	0.120743	-0.589267	-0.329205	-0.457172	0.122807	0.077399	-0.178535	-0.098039	0.254902
allgenes	male	gb-M	0.093911	-0.147575	-0.083591	0.098039	-0.226006	0.023736	0.473684	0.133127	-0.170279	-0.453044	-0.31063	-0.093911	-0.4613	0.180599	0.294118	-0.067079	-0.182663	0.166151	0.122807	-0.242518	-0.27967	0.093911	0.370485	0.19711	-0.034056	0.232198	-0.343653	-0.24871	-0.401445	0.190918	0.153767	-0.252838	-0.393189	0.223942	0.188854	0.174407	0.131063	-0.277606	0.083591	-0.135191	0.403509	0.091847	0.205366	-0.027864	-0.292054	-0.585139	-0.180599
allgenes	male	Gpa2-M	-0.073271	0.223942	-0.182663	0.409701	0.141383	0.349845	-0.444788	0.116615	-0.52322	0.089783	-0.065015	0.287926	0.124871	-0.632611	-0.106295	-0.415893	0.153767	-0.366357	-0.265222	0.541796	-0.052632	-0.382869	-0.203302	-0.436533	0.01548	-0.188854	0.073271	0.331269	0.302374	-0.607843	-0.164087	-0.477812	0.120743	-0.488132	-0.141383	0.155831	-0.236326	0.805986	-0.230134	0.069143	-0.162023	-0.141383	0.100103	0.021672	-0.287926	-0.261094	-0.095975
allgenes	male	Gpb5-M	-0.203302	-0.095975	-0.162023	0.23839	-0.038184	0.209494	0.221878	0.040248	-0.209494	-0.23839	-0.327141	-0.151703	-0.343653	0.03612	0.112487	-0.120743	-0.356037	0.170279	0.052632	-0.05676	-0.031992	0.211558	-0.095975	-0.069143	-0.147575	0.304438	-0.131063	0.003096	-0.673891	-0.368421	0.089783	-0.500516	0.093911	0.133127	0.021672	0.19711	0.073271	-0.062951	-0.281734	-0.496388	-0.104231	0.25903	0.246646	-0.091847	-0.614035	-0.529412	0.029928
allgenes	male	Gr28b-M	0.27967	0.219814	0.339525	0.488132	-0.294118	0.488132	-0.690402	-0.254902	-0.296182	-0.405573	0.112487	0.696594	0.498452	-0.73581	-0.242518	-0.287926	-0.232198	0.426213	-0.178535	0.434469	0.141383	0.23839	0.083591	-0.211558	0.031992	-0.465428	-0.19711	0.537668	0.157895	0.089783	0.417957	0.060888	0.209494	-0.479876	0.106295	0.53354	-0.240454	0.459236	0.372549	0.22807	-0.287926	0.042312	0.21775	0.349845	0.211558	-0.048504	0.28999
allgenes	male	Gr36c-M	-0.638803	0.034056	-0.430341	0.188854	0.49226	-0.149639	0.166151	0.292054	0.031992	0.459236	-0.20743	-0.23839	-0.527348	-0.05676	-0.331269	0.073271	0.190918	-0.366357	0.147575	0.003096	-0.302374	-0.399381	-0.397317	0.151703	-0.162023	-0.069143	-0.038184	-0.054696	0.106295	-0.292054	-0.568627	-0.131063	-0.20743	0.24871	-0.232198	-0.213622	-0.139319	0.347781	-0.325077	-0.360165	0.267286	-0.195046	0.100103	-0.395253	-0.019608	-0.391125	0.077399
allgenes	male	Hn-M	-0.03612	0.457172	-0.570691	0.407637	0.572755	-0.215686	-0.114551	-0.304438	-0.397317	0.314757	-0.104231	0.118679	0.071207	0.023736	-0.277606	0.23839	-0.205366	-0.407637	0.432405	0.116615	-0.256966	-0.444788	-0.30031	-0.240454	0.368421	-0.653251	-0.110423	0.038184	0.166151	-0.058824	-0.234262	-0.49226	-0.667699	-0.283798	0.370485	-0.205366	0.205366	0.221878	0.448916	-0.166151	-0.019608	-0.091847	0.21775	0.162023	-0.273478	0.00516	0.263158
allgenes	male	IA-2-M	0.4613	0.430341	-0.098039	-0.104231	-0.003096	-0.071207	-0.399381	-0.331269	-0.155831	0.062951	0.353973	0.316821	0.535604	-0.085655	-0.186791	0.162023	-0.122807	-0.017544	-0.034056	0.100103	0.089783	-0.182663	-0.089783	-0.271414	0.182663	-0.401445	0.133127	0.009288	0.4613	0.168215	0.178535	0.001032	-0.155831	-0.479876	0.417957	-0.04644	-0.011352	0.038184	0.329205	0.364293	-0.232198	-0.149639	-0.091847	0.424149	0.201238	0.496388	0.108359
allgenes	male	Ilp3-M	0.110423	0.143447	-0.287926	-0.531476	0.494324	-0.878225	0.384933	-0.277606	0.514964	0.55418	0.215686	-0.628483	-0.261094	0.622291	0.001032	0.566563	-0.273478	0.034056	-0.095975	-0.69453	0.256966	0.073271	-0.106295	0.415893	0.192982	-0.00516	0.529412	-0.812178	0.083591	-0.069143	0.04644	0.267286	-0.145511	0.281734	0.201238	-0.386997	-0.110423	-0.343653	-0.100103	0.067079	0.162023	0.011352	-0.556244	0.186791	-0.081527	0.465428	0.496388
allgenes	male	ITP-M	-0.333333	-0.436533	-0.337461	0.314757	0.434469	-0.236326	0.215686	0.351909	-0.234262	0.475748	-0.576883	0.023736	-0.339525	0.314757	-0.215686	0.139319	0.333333	-0.529412	0.638803	0.302374	-0.044376	-0.717234	-0.244582	0.205366	0.234262	-0.306502	0.0258	0.098039	-0.009288	0.168215	-0.818369	-0.267286	-0.642931	0.188854	-0.211558	-0.5129	0.339525	0.133127	0.242518	-0.378741	0.372549	-0.486068	0.104231	-0.065015	-0.042312	0.118679	-0.143447
allgenes	male	Jhbp16-M	0.337461	-0.215686	0.484004	-0.405573	-0.263158	-0.155831	0.374613	-0.089783	0.327141	-0.091847	0.139319	-0.203302	0.252838	0.040248	0.550052	-0.393189	0.345717	-0.145511	-0.149639	-0.114551	0.155831	0.040248	0.589267	0.378741	-0.108359	0.296182	0.30031	-0.157895	0.380805	0.417957	0.075335	0.44066	0.159959	0.226006	-0.27967	-0.100103	0.347781	-0.215686	-0.316821	0.795666	0.133127	0.135191	-0.434469	0.052632	0.446852	0.139319	-0.550052
allgenes	male	Jon99Cii-M	-0.147575	0.609907	-0.331269	-0.378741	0.067079	0.087719	-0.397317	0.0258	0.337461	0.159959	0.653251	0.009288	0.079463	-0.135191	-0.473684	0.374613	0.256966	-0.147575	-0.151703	-0.128999	-0.44066	-0.065015	-0.424149	-0.370485	-0.05676	-0.01548	-0.23839	-0.069143	0.601651	-0.00516	-0.060888	0.296182	0.108359	-0.240454	0.226006	-0.01548	-0.399381	0.034056	-0.04644	0.106295	0.052632	-0.007224	0.135191	-0.24871	0.486068	0.089783	-0.00516
allgenes	male	lectin-24A-M	0.065015	0.065015	0.384933	0.184727	-0.176471	-0.023736	0.27967	-0.308566	-0.356037	-0.157895	0.23839	-0.023736	0.684211	-0.147575	0.244582	-0.583075	-0.455108	0.23839	-0.093911	0.149639	0.386997	0.048504	0.434469	0.31063	0.112487	-0.250774	0.267286	0.077399	-0.048504	-0.042312	0.347781	-0.256966	-0.019608	-0.102167	0.302374	0.432405	0.430341	-0.221878	-0.232198	0.459236	-0.48194	0.281734	-0.058824	0.500516	-0.009288	0.052632	-0.01548
allgenes	male	lectin-30A-M	0.178535	-0.027864	0.038184	-0.552116	-0.267286	-0.058824	0.001032	0.436533	0.135191	-0.023736	0.075335	0.069143	-0.23839	0.013416	0.201238	0.075335	0.570691	-0.339525	-0.417957	-0.157895	-0.358101	-0.318885	0.164087	-0.085655	-0.484004	0.44066	0.05676	-0.232198	0.514964	0.062951	-0.159959	0.335397	0.060888	0.124871	-0.201238	-0.312693	-0.31063	0.131063	-0.153767	0.267286	0.314757	-0.473684	-0.351909	-0.409701	0.366357	-0.017544	-0.446852
allgenes	male	Lk-M	-0.073271	-0.093911	-0.192982	0.822497	0.108359	0.382869	-0.182663	0.00516	-0.591331	-0.079463	-0.597523	0.467492	0.065015	-0.306502	-0.294118	-0.21775	-0.104231	-0.065015	0.671827	0.587203	-0.054696	-0.337461	-0.263158	-0.203302	0.023736	-0.442724	-0.292054	0.622291	-0.252838	0.180599	-0.329205	-0.572755	-0.380805	-0.186791	-0.071207	-0.044376	0.364293	0.287926	0.230134	-0.401445	-0.128999	-0.190918	0.52322	0.075335	-0.312693	-0.294118	-0.114551
allgenes	male	Lkr-M	0.325077	-0.001032	0.420021	0.128999	-0.232198	-0.019608	-0.083591	-0.589267	0.034056	-0.347781	0.050568	0.110423	0.446852	-0.050568	0.038184	-0.034056	-0.818369	0.793602	-0.159959	-0.147575	0.611971	0.630547	0.164087	0.226006	-0.023736	-0.112487	0.27967	0.03612	-0.510836	0.0258	0.671827	0.062951	0.366357	-0.013416	0.254902	0.386997	0.071207	-0.234262	0.122807	0.009288	-0.550052	0.366357	-0.190918	0.562436	-0.143447	0.226006	0.614035
allgenes	male	Mal-A2-M	0.102167	0.327141	0.009288	0.256966	-0.137255	0.304438	-0.467492	-0.089783	0.023736	-0.230134	0.149639	0.353973	0.013416	-0.467492	-0.426213	-0.023736	-0.316821	0.649123	-0.178535	-0.05676	0.011352	0.351909	-0.236326	-0.098039	-0.166151	-0.155831	-0.232198	0.114551	0.042312	-0.104231	0.380805	0.081527	0.254902	-0.267286	0.139319	0.339525	-0.605779	0.223942	-0.081527	-0.102167	-0.151703	0.04644	0.190918	0.071207	-0.040248	-0.30031	0.389061
allgenes	male	Mal-A3-M	-0.316821	-0.182663	0.302374	-0.05676	-0.358101	0.376677	-0.122807	0.30031	0.023736	-0.209494	0.285862	-0.00516	-0.065015	-0.360165	-0.027864	-0.403509	-0.081527	0.285862	-0.531476	0.22807	0.265222	0.364293	0.075335	0.143447	-0.027864	0.283798	0.052632	0.089783	-0.133127	-0.4613	0.192982	0.001032	0.593395	0.03612	-0.083591	0.717234	-0.250774	0.145511	-0.486068	0.062951	-0.03612	0.254902	0.128999	0.112487	0.166151	-0.219814	0.007224
allgenes	male	mav-M	-0.362229	-0.209494	-0.077399	0.409701	0.529412	-0.141383	-0.376677	0.256966	0.01548	0.436533	-0.430341	0.372549	-0.323013	-0.182663	-0.372549	0.246646	0.22807	-0.45098	0.26935	0.345717	0.00516	-0.221878	-0.358101	0.091847	0.192982	-0.428277	0.048504	0.368421	0.168215	-0.147575	-0.682147	0.0258	-0.079463	0.351909	-0.525284	-0.254902	-0.007224	0.578947	0.364293	-0.453044	0.25903	-0.320949	0.019608	-0.296182	0.04644	0.071207	0.320949
allgenes	male	miple1-M	0.184727	-0.261094	0.494324	-0.209494	-0.397317	0.23839	0.038184	0.26935	0.318885	-0.467492	-0.141383	0.085655	-0.306502	-0.329205	0.53354	-0.403509	0.337461	-0.017544	-0.510836	-0.145511	-0.085655	0.401445	0.457172	0.143447	-0.356037	0.692466	0.017544	-0.017544	0.098039	-0.141383	0.114551	0.296182	0.611971	0.413829	-0.618163	0.159959	-0.192982	0.213622	-0.444788	0.26935	0.296182	0.219814	-0.302374	-0.430341	0.009288	-0.54386	-0.420021
allgenes	male	Mip-M	-0.312693	-0.27967	0.040248	0.126935	-0.339525	0.349845	0.261094	0.302374	-0.155831	-0.399381	-0.302374	-0.081527	-0.413829	0.003096	0.100103	-0.141383	-0.170279	0.31063	-0.040248	-0.03612	-0.151703	0.213622	0.03612	0.019608	-0.420021	0.448916	-0.302374	0.085655	-0.682147	-0.143447	0.095975	-0.223942	0.135191	0.242518	-0.048504	0.277606	-0.034056	-0.141383	-0.24871	-0.490196	-0.003096	0.083591	0.312693	-0.261094	-0.25903	-0.574819	-0.098039
allgenes	male	Mmp2-M	0.102167	0.24871	-0.298246	-0.00516	0.53354	-0.405573	-0.116615	-0.192982	0.24871	0.306502	0.178535	-0.252838	-0.343653	0.03612	-0.042312	0.24871	-0.135191	-0.052632	-0.215686	-0.281734	0.126935	0.221878	-0.071207	0.100103	0.688338	-0.244582	0.147575	-0.47162	0.205366	-0.395253	0.108359	0.019608	-0.071207	-0.112487	0.083591	0.100103	-0.399381	0.261094	0.124871	0.108359	0.405573	0.263158	-0.164087	0.230134	-0.327141	0.038184	0.521156
allgenes	male	Ms-M	0.384933	0.03612	0.223942	-0.453044	-0.568627	0.095975	0.312693	-0.395253	0.30031	-0.642931	0.20743	-0.182663	0.283798	0.298246	0.292054	0.093911	-0.364293	0.44066	-0.04644	-0.407637	0.060888	0.444788	0.28999	0.062951	-0.250774	0.545924	0.001032	-0.211558	-0.389061	0.432405	0.500516	0.147575	0.23839	0.137255	0.341589	0.166151	0.358101	-0.733746	-0.073271	0.172343	-0.190918	0.465428	-0.128999	0.223942	0.126935	0.029928	-0.195046
allgenes	male	MsR2-M	0.095975	-0.325077	0.009288	-0.678019	0.135191	-0.521156	0.184727	0.304438	0.638803	0.347781	-0.01548	-0.386997	-0.560372	0.399381	0.182663	0.374613	0.426213	-0.188854	-0.384933	-0.463364	0.124871	-0.00516	0.034056	0.323013	-0.079463	0.484004	0.44066	-0.603715	0.250774	-0.085655	-0.221878	0.562436	0.230134	0.417957	-0.409701	-0.459236	-0.389061	0.009288	-0.215686	0.098039	0.517028	-0.252838	-0.665635	-0.240454	0.155831	0.302374	0.01548
allgenes	male	Muc18B-M	0.172343	0.380805	-0.145511	-0.058824	0.067079	-0.199174	0.141383	-0.488132	-0.137255	0.021672	0.236326	-0.254902	0.366357	0.380805	0.052632	0.271414	-0.496388	0.393189	0.089783	-0.384933	-0.003096	0.170279	-0.029928	-0.24871	0.003096	-0.188854	-0.075335	-0.205366	-0.347781	0.038184	0.541796	-0.098039	-0.219814	-0.345717	0.593395	-0.100103	-0.027864	-0.486068	0.254902	-0.106295	-0.54386	0.126935	0.04644	0.174407	-0.347781	0.277606	0.386997
allgenes	male	natalisin-M	0.424149	0.106295	-0.131063	-0.209494	-0.153767	-0.137255	0.211558	-0.508772	-0.077399	-0.335397	-0.073271	-0.135191	0.232198	0.325077	0.203302	0.159959	-0.692466	0.164087	-0.044376	-0.250774	0.323013	0.147575	0.00516	-0.03612	-0.044376	0.320949	0.428277	-0.296182	-0.496388	-0.126935	0.302374	-0.459236	0.118679	0.03612	0.417957	0.017544	0.426213	-0.382869	-0.095975	-0.100103	-0.358101	0.323013	-0.312693	0.504644	-0.463364	0.131063	0.110423
allgenes	male	NLaz-M	-0.143447	-0.052632	-0.24871	-0.593395	0.073271	-0.312693	-0.102167	0.397317	0.283798	0.453044	0.281734	-0.267286	-0.45098	0.331269	-0.246646	0.54386	0.223942	0.021672	-0.415893	-0.256966	0.011352	-0.104231	-0.296182	-0.027864	-0.118679	0.172343	0.172343	-0.4613	0.159959	-0.21775	-0.065015	0.386997	0.077399	-0.013416	0.075335	-0.201238	-0.653251	0.011352	-0.017544	-0.155831	0.236326	-0.48194	-0.215686	-0.116615	0.254902	0.446852	0.285862
allgenes	male	Notum-M	0.47162	0.159959	0.20743	-0.510836	-0.275542	-0.085655	0.168215	-0.498452	0.304438	-0.382869	0.236326	-0.275542	0.333333	0.188854	0.475748	-0.013416	-0.372549	0.213622	-0.430341	-0.465428	0.285862	0.442724	0.211558	-0.044376	-0.172343	0.616099	0.444788	-0.351909	-0.219814	-0.19711	0.504644	0.01548	0.566563	0.058824	0.131063	0.044376	0.141383	-0.366357	-0.384933	0.273478	-0.378741	0.547988	-0.535604	0.211558	-0.275542	0.112487	-0.038184
allgenes	male	Npc2b-M	0.417957	-0.143447	0.44066	-0.009288	-0.22807	-0.038184	-0.302374	-0.145511	-0.242518	0.00516	0.120743	0.368421	0.624355	-0.265222	0.038184	-0.302374	-0.195046	0.176471	-0.356037	0.366357	0.706914	-0.089783	0.188854	0.157895	0.058824	-0.242518	0.622291	0.143447	0.244582	-0.067079	0.178535	0.034056	0.273478	-0.23839	0.021672	0.180599	0.058824	0.221878	-0.021672	0.469556	-0.378741	-0.205366	-0.417957	0.640867	0.19711	0.589267	0.126935
allgenes	male	Npc2f-M	0.110423	-0.320949	0.393189	-0.386997	-0.019608	-0.413829	0.49226	-0.24871	0.737874	-0.139319	0.001032	-0.459236	-0.223942	0.45098	0.430341	0.236326	-0.048504	0.256966	0.003096	-0.603715	0.178535	0.601651	0.436533	0.578947	0.114551	0.325077	0.095975	-0.372549	-0.271414	0.438596	0.211558	0.661507	0.147575	0.611971	-0.213622	-0.048504	0.211558	-0.535604	0.112487	0.172343	0.333333	0.465428	-0.341589	-0.060888	0.203302	0.131063	0.147575
allgenes	male	NPF-M	0.093911	0.009288	0.100103	-0.098039	0.380805	-0.370485	-0.135191	0.034056	0.232198	0.448916	0.159959	0.062951	0.079463	-0.019608	0.062951	0.042312	0.5129	-0.52322	0.034056	0.079463	0.003096	-0.223942	0.157895	0.170279	0.479876	-0.391125	0.151703	-0.04644	0.754386	0.172343	-0.323013	0.391125	-0.201238	0.040248	-0.273478	-0.265222	0.021672	0.250774	0.285862	0.494324	0.380805	-0.137255	-0.252838	-0.040248	0.389061	0.389061	-0.058824
allgenes	male	Nplp1-M	-0.256966	0.411765	-0.302374	-0.24871	0.545924	-0.386997	0.01548	0.108359	0.417957	0.661507	0.397317	-0.30031	-0.211558	0.065015	-0.190918	0.219814	0.477812	-0.422085	0.067079	-0.283798	-0.417957	-0.168215	-0.205366	0.017544	0.133127	-0.234262	-0.116615	-0.26935	0.750258	0.001032	-0.283798	0.382869	-0.209494	0.060888	-0.120743	-0.376677	-0.304438	0.075335	-0.141383	0.230134	0.302374	-0.112487	-0.0258	-0.47162	0.298246	0.034056	-0.023736
allgenes	male	Nplp3-M	0.011352	0.45098	0.075335	-0.405573	-0.093911	0.013416	-0.159959	-0.114551	0.250774	0.128999	0.640867	-0.170279	0.331269	-0.261094	-0.089783	-0.131063	-0.019608	0.141383	-0.529412	-0.166151	0.058824	0.143447	-0.110423	-0.102167	-0.31063	0.168215	0.254902	-0.153767	0.438596	-0.296182	0.283798	0.24871	0.508772	-0.180599	0.079463	0.137255	-0.360165	0.034056	-0.611971	0.405573	-0.364293	0.110423	-0.236326	-0.03612	0.254902	0.093911	0.009288
allgenes	male	Nplp4-M	-0.023736	-0.23839	-0.042312	-0.077399	0.007224	-0.205366	-0.083591	0.432405	-0.405573	0.349845	-0.186791	0.155831	-0.131063	0.031992	-0.05676	0.04644	0.168215	-0.190918	-0.31063	0.219814	0.122807	-0.562436	-0.03612	0.003096	-0.277606	-0.120743	0.337461	-0.071207	0.162023	-0.252838	-0.219814	-0.058824	-0.170279	-0.087719	-0.04644	-0.244582	-0.302374	0.368421	0.065015	-0.079463	-0.021672	-0.810114	-0.277606	0.0258	0.054696	0.323013	0.102167
allgenes	male	Obp56a-M	0.077399	0.009288	0.126935	-0.013416	0.031992	-0.042312	0.135191	-0.44066	0.455108	-0.234262	0.087719	-0.133127	0.254902	0.287926	0.031992	0.242518	-0.069143	0.139319	0.463364	-0.242518	-0.019608	0.364293	0.093911	0.112487	0.378741	-0.023736	-0.226006	0.048504	-0.182663	0.552116	0.079463	0.27967	-0.050568	0.147575	0.065015	-0.044376	0.415893	-0.521156	0.378741	0.027864	0.060888	0.556244	0.083591	0.054696	0.139319	0.145511	0.023736
allgenes	male	Obp69a-M	-0.444788	0.050568	-0.176471	0.384933	-0.353973	0.770898	-0.358101	0.53354	-0.607843	-0.223942	-0.017544	0.457172	-0.060888	-0.432405	-0.417957	-0.256966	0.077399	0.040248	0.104231	0.614035	-0.366357	-0.205366	-0.331269	-0.484004	-0.281734	-0.054696	-0.593395	0.583075	-0.162023	-0.184727	-0.137255	-0.48194	-0.027864	-0.304438	0.151703	0.422085	-0.128999	0.211558	-0.077399	-0.446852	-0.170279	-0.265222	0.814241	-0.213622	0.044376	-0.448916	-0.292054
allgenes	male	Or49b-M	-0.00516	-0.223942	0.362229	0.00516	-0.034056	-0.180599	0.325077	-0.498452	0.178535	-0.120743	-0.019608	-0.25903	0.417957	0.205366	0.176471	-0.114551	-0.583075	0.333333	0.065015	-0.102167	0.634675	0.378741	0.151703	0.436533	0.085655	0.079463	0.479876	-0.00516	-0.525284	0.013416	0.209494	-0.029928	0.320949	0.306502	0.034056	0.182663	0.560372	-0.405573	-0.178535	0.017544	-0.44066	0.517028	-0.281734	0.438596	-0.091847	0.271414	0.271414
allgenes	male	Orcokinin-M	-0.062951	0.22807	-0.05676	-0.529412	-0.081527	-0.038184	-0.112487	0.178535	0.30031	-0.023736	0.490196	-0.296182	-0.368421	0.093911	0.174407	0.28999	0.085655	0.048504	-0.632611	-0.378741	-0.234262	0.457172	0.054696	-0.25903	0.044376	0.364293	-0.159959	-0.382869	0.019608	-0.417957	0.372549	0.277606	0.331269	-0.019608	0.112487	0.265222	-0.581011	-0.052632	-0.019608	0.00516	0.186791	0.180599	-0.00516	-0.285862	-0.021672	-0.027864	0.184727
allgenes	male	Pal2-M	0.47162	0.038184	0.017544	-0.78741	-0.011352	-0.539732	0.424149	-0.110423	0.655315	-0.031992	0.159959	-0.504644	-0.302374	0.496388	0.514964	0.294118	0.120743	-0.038184	-0.360165	-0.824561	-0.027864	0.252838	0.312693	0.236326	-0.071207	0.638803	0.335397	-0.805986	0.180599	0.050568	0.203302	0.413829	0.166151	0.360165	-0.081527	-0.382869	-0.157895	-0.395253	-0.27967	0.349845	0.356037	0.178535	-0.692466	-0.157895	-0.110423	0.079463	-0.141383
allgenes	male	Peritrophin-15a-M	-0.145511	-0.302374	0.141383	0.174407	-0.159959	0.195046	0.095975	0.473684	-0.114551	-0.263158	-0.424149	0.157895	-0.581011	-0.26935	0.234262	-0.318885	0.137255	-0.060888	-0.250774	0.031992	-0.176471	0.075335	0.20743	0.162023	-0.30031	0.364293	-0.116615	0.034056	-0.141383	-0.320949	-0.124871	-0.147575	0.164087	0.384933	-0.424149	0.162023	-0.203302	0.345717	-0.294118	-0.203302	0.335397	-0.081527	0.003096	-0.389061	-0.242518	-0.706914	-0.190918
allgenes	male	Peritrophin-15b-M	-0.017544	-0.374613	-0.102167	0.434469	-0.00516	0.267286	0.05676	0.075335	-0.166151	-0.205366	-0.752322	0.254902	-0.25903	-0.062951	-0.00516	-0.029928	0.271414	-0.31063	0.605779	0.339525	-0.234262	-0.327141	-0.058824	-0.054696	-0.159959	0.021672	-0.267286	0.424149	-0.244582	0.473684	-0.486068	-0.168215	-0.306502	0.166151	-0.362229	-0.298246	0.4613	0.205366	0.294118	-0.306502	0.287926	-0.162023	0.23839	-0.172343	-0.011352	-0.308566	-0.362229
allgenes	male	Phm-M	0.754386	-0.141383	0.186791	-0.432405	-0.399381	-0.118679	0.265222	-0.434469	0.275542	-0.442724	-0.017544	-0.153767	0.168215	0.292054	0.436533	0.03612	-0.203302	0.242518	-0.067079	-0.302374	0.323013	0.254902	0.389061	0.166151	-0.00516	0.424149	0.316821	-0.360165	-0.153767	0.473684	0.391125	0.159959	0.118679	0.0258	0.159959	-0.044376	0.347781	-0.434469	0.001032	0.453044	0.077399	0.271414	-0.413829	0.506708	0.038184	0.242518	-0.230134
allgenes	male	PICK1-M	0.304438	0.20743	0.098039	-0.341589	0.20743	-0.45098	0.079463	-0.30031	0.180599	0.345717	0.547988	-0.314757	0.446852	0.209494	0.201238	-0.023736	-0.009288	-0.03612	-0.21775	-0.188854	0.364293	0.044376	0.223942	0.135191	0.545924	-0.236326	0.409701	-0.389061	0.438596	-0.050568	0.24871	0.203302	-0.023736	-0.263158	0.226006	-0.029928	-0.011352	-0.20743	-0.034056	0.644995	-0.087719	0.170279	-0.368421	0.411765	0.05676	0.609907	0.104231
allgenes	male	ple-M	-0.329205	0.093911	-0.71517	0.009288	0.684211	-0.430341	0.358101	0.083591	-0.067079	0.628483	-0.195046	-0.426213	-0.358101	0.531476	-0.110423	0.384933	0.314757	-0.688338	0.545924	-0.124871	-0.393189	-0.669763	-0.351909	-0.098039	0.292054	-0.20743	-0.081527	-0.26935	0.112487	0.007224	-0.622291	-0.27967	-0.744066	-0.011352	0.091847	-0.651187	0.209494	-0.058824	0.143447	-0.277606	0.320949	-0.221878	0.104231	-0.230134	-0.230134	0.077399	-0.110423
allgenes	male	ppk17-M	-0.308566	-0.143447	-0.362229	-0.376677	0.267286	-0.360165	0.407637	0.517028	0.157895	0.545924	-0.011352	-0.422085	-0.47162	0.465428	-0.001032	0.205366	0.665635	-0.500516	0.133127	-0.219814	-0.395253	-0.597523	-0.100103	0.104231	-0.081527	0.155831	-0.04644	-0.399381	0.364293	0.083591	-0.527348	0.174407	-0.444788	0.137255	-0.124871	-0.599587	-0.166151	-0.108359	-0.180599	-0.011352	0.469556	-0.488132	-0.098039	-0.448916	0.188854	0.062951	-0.376677
allgenes	male	PPO1-M	0.038184	0.147575	-0.31063	-0.47162	-0.137255	-0.081527	0.53354	0.075335	0.182663	-0.145511	0.054696	-0.417957	-0.265222	0.506708	0.267286	0.246646	0.157895	-0.190918	0.232198	-0.467492	-0.550052	-0.065015	0.05676	-0.155831	-0.294118	0.525284	-0.296182	-0.351909	-0.122807	0.31063	-0.029928	-0.044376	-0.267286	0.219814	0.195046	-0.333333	0.256966	-0.634675	-0.176471	-0.077399	0.176471	0.075335	0.108359	-0.411765	-0.075335	-0.244582	-0.539732
allgenes	male	Proc-M	-0.112487	0.110423	0.040248	0.168215	0.023736	0.298246	-0.469556	0.281734	-0.395253	0.186791	0.073271	0.318885	0.178535	-0.614035	-0.044376	-0.442724	0.360165	-0.420021	-0.444788	0.54386	-0.013416	-0.384933	-0.104231	-0.343653	-0.135191	-0.106295	0.174407	0.333333	0.498452	-0.568627	-0.195046	-0.195046	0.275542	-0.364293	-0.275542	0.108359	-0.304438	0.785346	-0.28999	0.221878	-0.176471	-0.294118	-0.052632	-0.100103	0.03612	-0.069143	-0.180599
allgenes	male	prt-M	0.484004	0.267286	0.083591	-0.306502	0.021672	-0.166151	-0.347781	-0.19711	0.077399	0.131063	0.496388	0.040248	0.285862	-0.00516	0.145511	0.062951	-0.01548	0.050568	-0.407637	-0.079463	0.267286	0.236326	0.133127	-0.201238	0.467492	-0.168215	0.21775	-0.250774	0.397317	-0.188854	0.411765	0.162023	0.164087	-0.415893	0.219814	0.122807	-0.314757	0.040248	0.168215	0.486068	-0.060888	0.083591	-0.226006	0.351909	-0.029928	0.50258	0.178535
allgenes	male	Ptth-M	-0.141383	0.151703	-0.360165	-0.031992	0.48194	-0.446852	-0.166151	0.038184	-0.203302	0.702786	0.168215	0.027864	0.176471	0.153767	-0.436533	0.31063	0.042312	-0.378741	0.083591	0.20743	0.168215	-0.655315	-0.364293	0.031992	0.298246	-0.591331	0.378741	-0.112487	0.4613	-0.128999	-0.413829	-0.095975	-0.420021	-0.226006	0.242518	-0.302374	-0.029928	0.21775	0.223942	0.0258	-0.03612	-0.510836	-0.166151	0.302374	0.209494	0.649123	0.308566
allgenes	male	Pvf3-M	-0.31063	0.378741	-0.393189	-0.029928	0.498452	-0.430341	-0.116615	-0.184727	-0.073271	0.453044	0.349845	-0.176471	-0.013416	0.261094	-0.362229	0.537668	-0.417957	-0.048504	-0.065015	-0.153767	0.023736	-0.031992	-0.323013	-0.044376	0.424149	-0.504644	0.079463	-0.256966	-0.031992	-0.376677	0.040248	-0.131063	-0.28999	-0.118679	0.521156	0.098039	-0.170279	-0.023736	0.409701	-0.285862	-0.106295	-0.003096	0.060888	0.215686	-0.073271	0.382869	0.768834
allgenes	male	Pxo-M	0.320949	0.448916	0.044376	0.242518	0.143447	-0.131063	0.001032	-0.733746	-0.153767	-0.112487	0.294118	-0.019608	0.642931	-0.075335	0.058824	-0.201238	-0.71517	0.304438	0.050568	-0.093911	0.360165	0.304438	0.131063	0.054696	0.453044	-0.403509	0.213622	-0.077399	-0.060888	-0.128999	0.508772	-0.345717	-0.023736	-0.296182	0.490196	0.323013	0.27967	-0.19711	0.017544	0.306502	-0.48194	0.558308	-0.052632	0.628483	-0.358101	0.098039	0.351909
allgenes	male	pyr-M	-0.360165	0.029928	-0.205366	0.620227	-0.226006	0.702786	-0.327141	0.273478	-0.556244	-0.312693	-0.256966	0.469556	-0.120743	-0.527348	-0.47162	-0.283798	-0.180599	0.178535	0.174407	0.550052	-0.20743	-0.137255	-0.353973	-0.281734	-0.246646	-0.118679	-0.453044	0.54386	-0.30031	-0.192982	-0.114551	-0.560372	-0.019608	-0.236326	0.104231	0.444788	-0.083591	0.364293	-0.091847	-0.496388	-0.131063	-0.110423	0.678019	-0.009288	-0.116615	-0.614035	-0.05676
allgenes	male	RYa-M	0.24871	0.159959	0.26935	-0.22807	-0.376677	0.333333	-0.273478	-0.21775	-0.120743	-0.112487	0.494324	0.01548	0.727554	-0.23839	0.122807	-0.374613	-0.042312	0.151703	-0.393189	0.273478	0.358101	0.124871	0.048504	-0.353973	-0.060888	0.133127	0.273478	0.172343	0.122807	-0.195046	0.409701	-0.0258	0.537668	-0.529412	0.155831	0.277606	0.001032	-0.027864	-0.341589	0.465428	-0.620227	0.178535	-0.085655	0.353973	0.110423	0.384933	-0.20743
allgenes	male	sand-M	-0.287926	-0.017544	-0.166151	0.890609	0.178535	0.384933	-0.215686	0.093911	-0.55418	-0.04644	-0.420021	0.444788	0.003096	-0.308566	-0.339525	-0.195046	0.011352	-0.034056	0.628483	0.510836	-0.275542	-0.250774	-0.168215	-0.192982	0.226006	-0.614035	-0.591331	0.599587	-0.162023	0.147575	-0.244582	-0.424149	-0.510836	-0.256966	0.013416	0.093911	0.120743	0.298246	0.459236	-0.399381	0.007224	-0.133127	0.688338	-0.069143	-0.201238	-0.389061	0.031992
allgenes	male	sca-M	0.320949	0.547988	-0.013416	-0.570691	-0.118679	-0.281734	0.162023	-0.308566	0.23839	-0.085655	0.71517	-0.405573	0.135191	0.195046	0.273478	0.137255	-0.304438	0.343653	-0.541796	-0.647059	-0.081527	0.432405	0.275542	-0.058824	0.034056	0.164087	0.031992	-0.628483	0.159959	-0.147575	0.742002	0.223942	0.098039	-0.203302	0.541796	0.226006	-0.370485	-0.415893	-0.145511	0.446852	-0.124871	0.312693	-0.205366	0.124871	-0.04644	0.083591	0.205366
allgenes	male	scpr-C-M	-0.003096	0.131063	-0.067079	0.611971	0.236326	0.205366	-0.073271	-0.100103	0.003096	-0.147575	-0.273478	0.184727	-0.219814	-0.360165	-0.065015	-0.287926	-0.027864	0.098039	0.364293	0.019608	-0.201238	0.234262	0.003096	0.060888	0.26935	-0.23839	-0.413829	0.188854	0.029928	0.034056	-0.013416	-0.180599	-0.131063	0.009288	-0.209494	0.126935	-0.052632	0.236326	-0.029928	-0.062951	0.24871	0.331269	0.343653	-0.149639	-0.358101	-0.686275	-0.01548
allgenes	male	SIFa-M	-0.389061	-0.071207	-0.180599	0.380805	0.469556	0.00516	-0.265222	0.304438	-0.120743	0.54386	-0.176471	0.176471	-0.159959	-0.201238	-0.30031	0.042312	0.624355	-0.597523	0.397317	0.48194	-0.296182	-0.475748	-0.22807	-0.137255	0.256966	-0.568627	-0.275542	0.409701	0.446852	0.149639	-0.620227	0.116615	-0.395253	-0.087719	-0.368421	-0.283798	-0.009288	0.506708	0.391125	-0.075335	0.314757	-0.409701	0.320949	-0.335397	0.30031	0.091847	-0.071207
allgenes	male	Slc45-1-M	0.420021	0.252838	0.304438	-0.320949	-0.560372	0.24871	0.027864	-0.432405	0.184727	-0.696594	0.265222	-0.03612	0.296182	-0.029928	0.351909	-0.029928	-0.457172	0.529412	-0.351909	-0.384933	0.007224	0.680083	0.27967	-0.188854	-0.380805	0.514964	-0.060888	-0.085655	-0.372549	0.069143	0.754386	0.104231	0.508772	0.001032	0.25903	0.335397	0.03612	-0.428277	-0.133127	0.143447	-0.405573	0.521156	-0.095975	0.062951	-0.102167	-0.164087	-0.009288
allgenes	male	sNPF-M	0.265222	0.547988	-0.071207	0.116615	0.275542	-0.0258	0.073271	-0.609907	0.042312	-0.05676	0.285862	-0.232198	0.395253	-0.052632	0.362229	-0.254902	-0.242518	-0.131063	0.126935	-0.199174	-0.065015	0.386997	0.147575	-0.265222	0.4613	-0.098039	-0.060888	-0.067079	0.077399	-0.201238	0.368421	-0.316821	0.062951	-0.219814	0.159959	0.093911	0.298246	-0.182663	-0.159959	0.337461	-0.287926	0.75645	0.075335	0.060888	-0.550052	-0.201238	-0.100103
allgenes	male	spar-M	0.618163	0.201238	0.116615	-0.232198	-0.201238	-0.021672	-0.240454	-0.345717	0.0258	-0.120743	0.254902	0.22807	0.558308	-0.139319	0.0258	-0.052632	-0.034056	0.00516	-0.128999	0.098039	0.281734	-0.118679	0.093911	-0.075335	0.05676	-0.071207	0.358101	-0.0258	0.446852	0.275542	0.159959	0.108359	0.100103	-0.314757	0.170279	-0.040248	0.151703	0.009288	0.019608	0.589267	-0.153767	-0.021672	-0.329205	0.494324	0.271414	0.44066	-0.162023
allgenes	male	spz6-M	0.145511	0.195046	-0.308566	0.162023	-0.003096	0.23839	-0.281734	0.104231	-0.382869	0.170279	-0.093911	0.28999	0.153767	-0.283798	-0.265222	-0.139319	0.314757	-0.275542	0.166151	0.393189	-0.213622	-0.624355	-0.27967	-0.395253	-0.263158	-0.211558	-0.062951	0.23839	0.430341	0.128999	-0.244582	-0.20743	-0.250774	-0.490196	0.034056	-0.28999	-0.079463	0.382869	-0.065015	0.128999	-0.093911	-0.514964	0.141383	0.017544	0.120743	0.007224	-0.351909
allgenes	male	ssp7-M	0.246646	-0.118679	0.00516	0.166151	0.389061	-0.624355	0.333333	-0.508772	-0.040248	0.254902	-0.230134	-0.159959	0.21775	0.302374	0.052632	0.077399	-0.570691	0.095975	0.254902	-0.124871	0.624355	-0.093911	0.102167	0.566563	0.372549	-0.409701	0.624355	-0.267286	-0.159959	0.106295	-0.021672	-0.172343	-0.314757	0.178535	0.168215	-0.155831	0.48194	-0.153767	0.126935	0.114551	-0.102167	0.083591	-0.426213	0.667699	-0.230134	0.413829	0.448916
allgenes	male	stj-M	0.098039	0.24871	0.31063	0.122807	-0.616099	0.737874	-0.556244	-0.106295	-0.263158	-0.599587	0.335397	0.430341	0.444788	-0.644995	-0.102167	-0.345717	-0.335397	0.475748	-0.467492	0.360165	0.089783	0.4613	0.003096	-0.442724	-0.292054	0.126935	-0.184727	0.463364	-0.178535	-0.256966	0.576883	-0.128999	0.644995	-0.395253	0.195046	0.754386	-0.209494	0.182663	-0.126935	0.05676	-0.541796	0.261094	0.31063	0.182663	0.083591	-0.199174	0.044376
allgenes	male	stol-M	-0.428277	-0.506708	-0.118679	-0.170279	0.188854	-0.265222	0.28999	0.647059	0.128999	0.446852	-0.434469	-0.174407	-0.680083	0.223942	-0.03612	0.159959	0.574819	-0.475748	0.062951	0.0258	-0.188854	-0.508772	-0.112487	0.294118	-0.382869	0.221878	0.122807	-0.104231	0.104231	0.029928	-0.70485	0.21775	-0.176471	0.521156	-0.529412	-0.510836	-0.069143	0.215686	-0.157895	-0.283798	0.479876	-0.630547	-0.186791	-0.519092	0.261094	-0.03612	-0.213622
allgenes	male	sut2-M	0.4613	-0.195046	0.53354	-0.054696	-0.252838	-0.102167	0.062951	-0.118679	-0.151703	-0.052632	0.139319	0.106295	0.494324	-0.188854	0.376677	-0.581011	-0.122807	0.178535	-0.333333	0.184727	0.636739	0.075335	0.510836	0.349845	0.147575	-0.087719	0.539732	-0.050568	0.246646	-0.019608	0.302374	0.029928	0.215686	-0.102167	-0.048504	0.23839	0.159959	0.021672	-0.27967	0.706914	-0.20743	0.019608	-0.399381	0.550052	0.065015	0.304438	-0.141383
allgenes	male	sut3-M	-0.114551	0.739938	-0.814241	0.153767	0.453044	-0.021672	-0.118679	-0.221878	-0.192982	0.234262	0.170279	-0.164087	-0.151703	0.110423	-0.353973	0.411765	-0.159959	-0.131063	0.30031	-0.226006	-0.589267	-0.182663	-0.52322	-0.595459	0.126935	-0.294118	-0.4613	-0.155831	0.031992	-0.180599	0.04644	-0.405573	-0.486068	-0.47162	0.525284	-0.195046	-0.252838	-0.007224	0.176471	-0.351909	-0.075335	0.029928	0.448916	-0.174407	-0.442724	-0.240454	0.209494
allgenes	male	svr-M	0.067079	0.250774	-0.19711	0.147575	0.042312	0.174407	-0.304438	0.116615	-0.45098	0.190918	0.122807	0.333333	0.362229	-0.25903	-0.184727	-0.157895	0.372549	-0.436533	0.120743	0.463364	-0.23839	-0.647059	-0.118679	-0.386997	0.050568	-0.393189	-0.106295	0.283798	0.578947	0.093911	-0.25903	-0.192982	-0.353973	-0.517028	0.135191	-0.151703	0.029928	0.325077	0.157895	0.275542	-0.077399	-0.413829	0.178535	0.052632	0.22807	0.164087	-0.339525
allgenes	male	Tace-M	-0.174407	-0.021672	-0.432405	-0.30031	0.079463	0.04644	-0.0258	0.496388	0.219814	0.195046	0.019608	-0.277606	-0.760578	0.091847	-0.091847	0.24871	0.5129	-0.215686	-0.192982	-0.157895	-0.405573	-0.122807	-0.242518	-0.226006	-0.065015	0.364293	-0.254902	-0.325077	0.151703	-0.190918	-0.201238	0.135191	-0.021672	-0.069143	-0.147575	-0.157895	-0.585139	0.205366	-0.178535	-0.166151	0.576883	-0.23839	0.122807	-0.401445	-0.01548	-0.246646	-0.182663
allgenes	male	tadr-M	-0.242518	0.009288	-0.45098	-0.209494	0.320949	-0.343653	0.221878	0.601651	-0.120743	0.48194	-0.073271	-0.176471	-0.667699	0.137255	-0.007224	0.128999	0.475748	-0.624355	-0.104231	-0.058824	-0.422085	-0.607843	-0.065015	0.071207	-0.03612	0.011352	-0.003096	-0.380805	0.469556	-0.221878	-0.519092	-0.100103	-0.48194	0.164087	-0.089783	-0.314757	-0.244582	0.273478	-0.151703	-0.011352	0.605779	-0.556244	-0.04644	-0.362229	0.03612	-0.184727	-0.240454
allgenes	male	ths-M	0.199174	0.083591	-0.271414	-0.23839	0.409701	-0.733746	0.510836	-0.508772	0.349845	0.302374	-0.03612	-0.477812	0.01548	0.601651	-0.03612	0.374613	-0.48194	0.108359	0.277606	-0.570691	0.345717	-0.058824	-0.102167	0.5129	0.178535	-0.048504	0.541796	-0.622291	-0.102167	0.157895	-0.034056	-0.027864	-0.275542	0.277606	0.27967	-0.411765	0.320949	-0.47162	-0.133127	0.0258	-0.003096	0.162023	-0.50258	0.413829	-0.190918	0.323013	0.333333
allgenes	male	Tk-M	-0.060888	0.102167	0.05676	0.576883	-0.118679	0.498452	-0.428277	0.071207	-0.723426	-0.03612	-0.017544	0.442724	0.47162	-0.622291	-0.215686	-0.640867	-0.195046	0.102167	-0.147575	0.675955	0.265222	-0.221878	-0.151703	-0.302374	-0.009288	-0.327141	0.089783	0.490196	0.034056	-0.535604	0.085655	-0.618163	0.184727	-0.566563	0.073271	0.384933	-0.124871	0.519092	-0.292054	0.009288	-0.560372	-0.135191	0.242518	0.312693	-0.306502	-0.151703	-0.019608
allgenes	male	tld-M	-0.236326	0.213622	-0.230134	0.157895	0.118679	0.131063	-0.201238	0.135191	-0.370485	0.341589	0.20743	0.153767	0.372549	-0.314757	-0.403509	-0.22807	0.252838	-0.347781	0.065015	0.50258	-0.060888	-0.713106	-0.283798	-0.151703	-0.029928	-0.386997	0.093911	0.250774	0.541796	-0.054696	-0.376677	-0.201238	-0.22807	-0.428277	0.126935	-0.038184	0.027864	0.356037	-0.180599	0.230134	-0.157895	-0.370485	0.131063	0.157895	0.358101	0.157895	-0.213622
allgenes	male	tok-M	0.285862	-0.100103	0.285862	-0.271414	-0.630547	0.256966	0.003096	-0.131063	0.003096	-0.644995	-0.007224	0.093911	0.044376	0.023736	0.21775	0.042312	-0.53354	0.564499	-0.386997	-0.180599	0.22807	0.527348	0.149639	-0.05676	-0.477812	0.558308	0.100103	-0.03612	-0.620227	-0.05676	0.539732	-0.038184	0.508772	0.151703	0.190918	0.374613	0.029928	-0.312693	-0.120743	-0.172343	-0.331269	0.215686	-0.098039	0.174407	-0.118679	-0.071207	0.093911
allgenes	male	Trh-M	-0.347781	0.042312	-0.504644	0.261094	0.711042	-0.323013	0.205366	0.075335	-0.118679	0.566563	-0.230134	-0.19711	-0.201238	0.223942	-0.106295	0.114551	0.378741	-0.779154	0.537668	0.120743	-0.294118	-0.651187	-0.22807	0.013416	0.479876	-0.386997	-0.052632	-0.03612	0.296182	-0.031992	-0.708978	-0.292054	-0.657379	0.011352	-0.100103	-0.473684	0.296182	0.195046	0.166151	-0.108359	0.362229	-0.112487	0.104231	-0.166151	-0.149639	-0.013416	-0.139319
allgenes	male	trk-M	-0.232198	-0.023736	-0.287926	0.537668	0.353973	0.124871	-0.250774	0.009288	-0.062951	0.079463	-0.432405	0.351909	-0.199174	-0.131063	-0.407637	0.25903	0.250774	-0.372549	0.669763	0.318885	-0.372549	-0.318885	-0.308566	-0.112487	0.219814	-0.453044	-0.430341	0.438596	0.077399	0.384933	-0.560372	-0.054696	-0.465428	0.044376	-0.184727	-0.236326	0.219814	0.325077	0.618163	-0.370485	0.353973	-0.137255	0.389061	-0.19711	0.147575	-0.162023	0.042312
allgenes	male	TrpA1-M	-0.019608	0.320949	-0.318885	0.614035	0.347781	0.147575	-0.47162	-0.126935	-0.587203	0.27967	-0.00516	0.376677	0.320949	-0.304438	-0.407637	-0.0258	-0.034056	-0.147575	0.337461	0.521156	-0.058824	-0.399381	-0.302374	-0.413829	0.428277	-0.839009	-0.234262	0.403509	0.22807	-0.034056	-0.106295	-0.374613	-0.484004	-0.669763	0.273478	0.029928	-0.050568	0.420021	0.498452	-0.054696	-0.182663	-0.246646	0.444788	0.26935	-0.141383	0.170279	0.22807
allgenes	male	tsl-M	0.162023	-0.192982	0.22807	0.271414	-0.23839	0.205366	0.405573	-0.172343	0.03612	-0.364293	-0.308566	-0.058824	0.131063	0.141383	0.244582	-0.312693	-0.050568	0.393189	0.552116	-0.155831	-0.077399	0.236326	0.271414	0.139319	-0.147575	0.128999	-0.356037	0.149639	-0.382869	0.560372	0.201238	-0.009288	-0.141383	0.091847	-0.073271	-0.126935	0.343653	-0.504644	-0.087719	-0.011352	-0.120743	0.24871	0.22807	-0.116615	-0.209494	-0.356037	-0.370485
allgenes	male	upd2-M	-0.384933	-0.168215	-0.370485	-0.021672	0.53354	-0.380805	0.155831	0.353973	0.170279	0.550052	-0.180599	-0.157895	-0.547988	0.302374	-0.176471	0.399381	0.550052	-0.675955	0.417957	0.040248	-0.351909	-0.473684	-0.162023	0.174407	0.351909	-0.273478	-0.166151	-0.104231	0.329205	0.242518	-0.731682	0.170279	-0.597523	0.298246	-0.21775	-0.420021	0.124871	0.118679	0.378741	-0.153767	0.711042	-0.323013	0.118679	-0.318885	0.30031	0.114551	-0.073271
allgenes	male	upd3-M	-0.058824	0.203302	-0.071207	-0.347781	0.182663	-0.4613	-0.011352	0.203302	0.265222	0.304438	0.384933	-0.122807	-0.304438	0.277606	-0.116615	0.49226	0.05676	0.124871	-0.234262	-0.457172	-0.21775	0.143447	0.060888	0.137255	0.157895	-0.215686	-0.155831	-0.438596	0.296182	0.01548	0.155831	0.459236	-0.246646	0.114551	0.219814	-0.058824	-0.545924	-0.172343	0.353973	0.003096	0.308566	-0.254902	-0.071207	-0.215686	0.21775	0.22807	0.428277
allgenes	male	VGlut2-M	0.422085	-0.0258	0.424149	-0.162023	-0.424149	-0.048504	0.141383	-0.386997	-0.106295	-0.343653	0.261094	-0.062951	0.510836	0.027864	0.275542	-0.30031	-0.717234	0.686275	-0.426213	-0.145511	0.682147	0.45098	0.360165	0.261094	-0.0258	0.128999	0.475748	-0.21775	-0.345717	-0.153767	0.721362	-0.104231	0.376677	-0.112487	0.382869	0.465428	0.085655	-0.360165	-0.277606	0.327141	-0.53354	0.306502	-0.318885	0.690402	-0.178535	0.246646	0.244582
allgenes	male	W1118-M	-0.095975	0.011352	-0.104231	0.876161	0.019608	0.595459	-0.393189	-0.131063	-0.552116	-0.223942	-0.45098	0.558308	0.261094	-0.442724	-0.341589	-0.263158	-0.128999	0.021672	0.603715	0.649123	-0.079463	-0.155831	-0.287926	-0.374613	0.079463	-0.45098	-0.413829	0.77709	-0.277606	0.124871	-0.166151	-0.529412	-0.182663	-0.351909	-0.0258	0.124871	0.292054	0.333333	0.316821	-0.384933	-0.285862	0.013416	0.614035	0.093911	-0.254902	-0.304438	-0.04644
allgenes	male	witty-M	0.358101	0.034056	0.415893	-0.438596	-0.702786	0.242518	0.149639	-0.205366	0.180599	-0.696594	0.23839	-0.001032	0.292054	-0.023736	0.356037	-0.205366	-0.389061	0.486068	-0.436533	-0.298246	0.174407	0.519092	0.323013	0.060888	-0.484004	0.688338	0.166151	-0.128999	-0.28999	0.017544	0.564499	0.060888	0.603715	0.180599	0.162023	0.358101	0.131063	-0.455108	-0.448916	0.221878	-0.351909	0.413829	-0.24871	0.133127	0.038184	-0.155831	-0.221878
[truncated: 285 more columns]

## Sheet: All genes both sexes abs vals
allgenes	both	Abs	!!header	7B2-F	7B2-M	ActB-F	ActB-M	amon-F	amon-M	Ance-F	Ance-M	Apoltp-F	Apoltp-M	AstA-F	AstA-M	AstC-F	AstC-M	AstCC-F	AstCC-M	AttD-F	AttD-M	bnl-F	bnl-M	Burs-F	Burs-M	CCHa1-F	CCHa1-M	CCHa2-F	CCHa2-M	CG10005-F	CG10005-M	CG10140-F	CG10140-M	CG10163-F	CG10163-M	CG10175-F	CG10175-M	CG12934-F	CG12934-M	CG13086-F	CG13086-M	CG13135-F	CG13135-M	CG13229-F	CG13229-M	CG13248-F	CG13248-M	CG13743-F	CG13743-M
allgenes	both	Abs	7B2-F	1	-0.219814	0.589267	-0.01548	0.00516	-0.403509	-0.114551	-0.26935	0.372549	-0.0258	0.203302	-0.386997	0.353973	-0.477812	0.356037	-0.083591	0.209494	-0.244582	0.242518	-0.050568	0.25903	-0.141383	0.250774	-0.325077	0.287926	-0.453044	0.009288	-0.539732	0.254902	-0.19711	0.345717	-0.250774	0.232198	-0.021672	-0.199174	-0.442724	-0.052632	-0.50258	0.382869	-0.306502	-0.281734	-0.545924	0.287926	-0.162023	-0.192982	-0.186791
allgenes	both	Abs	7B2-M	-0.219814	1	-0.506708	0.671827	-0.49226	0.744066	-0.692466	0.585139	-0.667699	0.508772	-0.892673	0.700722	-0.70485	0.585139	-0.527348	0.221878	-0.01548	0.564499	-0.444788	0.44066	-0.314757	0.591331	-0.647059	0.836945	-0.686275	0.665635	-0.768834	0.44066	-0.234262	0.78741	-0.395253	0.380805	-0.467492	0.399381	0.384933	0.764706	-0.638803	0.558308	-0.603715	0.545924	0.166151	0.531476	-0.349845	0.822497	-0.444788	0.748194
allgenes	both	Abs	ActB-F	0.589267	-0.506708	1	-0.042312	0.019608	-0.665635	0.133127	-0.265222	0.591331	-0.073271	0.601651	-0.302374	0.405573	-0.663571	0.00516	-0.263158	0.296182	-0.30031	0.155831	-0.081527	0.384933	-0.104231	0.4613	-0.393189	0.389061	-0.345717	0.395253	-0.647059	-0.007224	-0.618163	0.345717	-0.102167	0.275542	-0.133127	-0.079463	-0.744066	0.153767	-0.316821	0.380805	-0.252838	-0.308566	-0.55418	0.488132	-0.47162	0.159959	-0.636739
allgenes	both	Abs	ActB-M	-0.01548	0.671827	-0.042312	1	-0.816305	0.277606	-0.70485	0.585139	-0.314757	0.72549	-0.669763	0.72549	-0.49226	0.494324	-0.570691	0.438596	0.128999	0.504644	-0.624355	0.632611	-0.149639	0.75645	-0.609907	0.696594	-0.560372	0.409701	-0.688338	0.316821	-0.496388	0.547988	-0.108359	0.599587	-0.415893	0.723426	0.26935	0.292054	-0.73581	0.696594	-0.407637	0.574819	-0.506708	0.031992	-0.362229	0.589267	-0.669763	0.490196
allgenes	both	Abs	amon-F	0.00516	-0.49226	0.019608	-0.816305	1	-0.112487	0.455108	-0.698658	0.106295	-0.669763	0.50258	-0.568627	0.370485	-0.320949	0.54386	-0.306502	-0.430341	-0.120743	0.562436	-0.510836	-0.040248	-0.589267	0.593395	-0.572755	0.496388	-0.384933	0.607843	-0.166151	0.587203	-0.364293	0.122807	-0.432405	0.306502	-0.45098	-0.21775	-0.277606	0.545924	-0.618163	0.386997	-0.638803	0.411765	-0.124871	0.223942	-0.4613	0.535604	-0.337461
allgenes	both	Abs	amon-M	-0.403509	0.744066	-0.665635	0.277606	-0.112487	1	-0.527348	0.426213	-0.822497	0.159959	-0.779154	0.572755	-0.71517	0.611971	-0.378741	0.083591	-0.28999	0.570691	-0.23839	0.145511	-0.337461	0.578947	-0.673891	0.517028	-0.527348	0.742002	-0.589267	0.494324	-0.04644	0.849329	-0.568627	0.058824	-0.434469	0.219814	0.4613	0.834881	-0.360165	0.263158	-0.657379	0.345717	0.374613	0.706914	-0.267286	0.845201	-0.232198	0.882353
allgenes	both	Abs	Ance-F	-0.114551	-0.692466	0.133127	-0.70485	0.455108	-0.527348	1	-0.250774	0.432405	-0.624355	0.719298	-0.395253	0.457172	-0.475748	0.494324	-0.203302	0.087719	-0.642931	0.329205	-0.595459	-0.19711	-0.76677	0.721362	-0.446852	0.506708	-0.428277	0.626419	-0.465428	0.314757	-0.692466	-0.013416	-0.589267	0.713106	-0.609907	-0.347781	-0.488132	0.884417	-0.256966	0.628483	-0.145511	0.062951	-0.28999	0.362229	-0.698658	0.409701	-0.71517
allgenes	both	Abs	Ance-M	-0.26935	0.585139	-0.265222	0.585139	-0.698658	0.426213	-0.250774	1	-0.318885	0.618163	-0.628483	0.69453	-0.642931	0.531476	-0.568627	0.335397	0.131063	0.242518	-0.570691	0.53354	-0.304438	0.506708	-0.488132	0.729618	-0.651187	0.568627	-0.696594	0.263158	-0.360165	0.457172	-0.409701	0.188854	-0.356037	0.21775	0.362229	0.420021	-0.397317	0.665635	-0.498452	0.874097	-0.215686	0.5129	-0.265222	0.653251	-0.52322	0.413829
allgenes	both	Abs	Apoltp-F	0.372549	-0.667699	0.591331	-0.314757	0.106295	-0.822497	0.432405	-0.318885	1	-0.083591	0.737874	-0.698658	0.857585	-0.564499	0.226006	-0.420021	0.312693	-0.527348	0.574819	-0.073271	0.428277	-0.475748	0.581011	-0.591331	0.69453	-0.448916	0.665635	-0.351909	-0.182663	-0.79773	0.614035	-0.211558	0.287926	-0.25903	-0.597523	-0.711042	0.391125	-0.256966	0.653251	-0.366357	-0.215686	-0.411765	0.271414	-0.80805	0.281734	-0.739938
allgenes	both	Abs	Apoltp-M	-0.0258	0.508772	-0.073271	0.72549	-0.669763	0.159959	-0.624355	0.618163	-0.083591	1	-0.578947	0.337461	-0.325077	0.620227	-0.506708	0.494324	-0.091847	0.583075	-0.572755	0.9484	-0.01548	0.525284	-0.415893	0.587203	-0.529412	0.199174	-0.595459	0.576883	-0.391125	0.364293	0.28999	0.764706	-0.73581	0.651187	0.205366	0.143447	-0.772962	0.665635	-0.490196	0.434469	-0.399381	0.298246	-0.649123	0.486068	-0.566563	0.343653
allgenes	both	Abs	AstA-F	0.203302	-0.892673	0.601651	-0.669763	0.50258	-0.779154	0.719298	-0.628483	0.737874	-0.578947	1	-0.690402	0.752322	-0.760578	0.490196	-0.430341	0.126935	-0.642931	0.547988	-0.519092	0.341589	-0.607843	0.758514	-0.729618	0.711042	-0.525284	0.863777	-0.570691	0.075335	-0.909185	0.327141	-0.415893	0.595459	-0.514964	-0.47162	-0.739938	0.688338	-0.498452	0.675955	-0.527348	-0.011352	-0.488132	0.508772	-0.917441	0.611971	-0.867905
allgenes	both	Abs	AstA-M	-0.386997	0.700722	-0.302374	0.72549	-0.568627	0.572755	-0.395253	0.69453	-0.698658	0.337461	-0.690402	1	-0.839009	0.49226	-0.560372	0.384933	0.112487	0.364293	-0.719298	0.254902	-0.446852	0.644995	-0.618163	0.816305	-0.713106	0.620227	-0.702786	0.190918	-0.256966	0.624355	-0.653251	0.285862	-0.186791	0.333333	0.564499	0.547988	-0.422085	0.647059	-0.531476	0.793602	-0.157895	0.242518	-0.133127	0.73581	-0.446852	0.531476
allgenes	both	Abs	AstCC-F	0.356037	-0.527348	0.00516	-0.570691	0.54386	-0.378741	0.494324	-0.568627	0.226006	-0.506708	0.490196	-0.560372	0.473684	-0.26935	1	0.143447	-0.296182	-0.347781	0.364293	-0.397317	-0.034056	-0.574819	0.572755	-0.479876	0.356037	-0.618163	0.306502	-0.23839	0.376677	-0.292054	0.205366	-0.401445	0.457172	-0.23839	-0.558308	-0.393189	0.415893	-0.432405	0.535604	-0.415893	-0.126935	-0.457172	0.124871	-0.496388	0.205366	-0.287926
allgenes	both	Abs	AstCC-M	-0.083591	0.221878	-0.263158	0.438596	-0.306502	0.083591	-0.203302	0.335397	-0.420021	0.494324	-0.430341	0.384933	-0.469556	0.653251	0.143447	1	-0.405573	0.426213	-0.76677	0.53354	-0.333333	0.234262	-0.186791	0.432405	-0.638803	-0.240454	-0.605779	0.409701	0.062951	0.409701	0.00516	0.521156	-0.320949	0.539732	0.083591	0.013416	-0.50258	0.455108	-0.351909	0.405573	-0.599587	-0.083591	-0.570691	0.343653	-0.490196	0.296182
allgenes	both	Abs	AstC-F	0.353973	-0.70485	0.405573	-0.49226	0.370485	-0.71517	0.457172	-0.642931	0.857585	-0.325077	0.752322	-0.839009	1	-0.576883	0.473684	-0.469556	0.077399	-0.415893	0.74613	-0.298246	0.287926	-0.603715	0.657379	-0.74613	0.892673	-0.529412	0.76677	-0.265222	0.067079	-0.717234	0.671827	-0.275542	0.376677	-0.182663	-0.644995	-0.663571	0.541796	-0.382869	0.80805	-0.69453	-0.060888	-0.496388	0.186791	-0.843137	0.273478	-0.647059
allgenes	both	Abs	AstC-M	-0.477812	0.585139	-0.663571	0.494324	-0.320949	0.611971	-0.475748	0.531476	-0.564499	0.620227	-0.760578	0.49226	-0.576883	1	-0.26935	0.653251	-0.430341	0.739938	-0.537668	0.657379	-0.345717	0.504644	-0.572755	0.531476	-0.620227	0.296182	-0.628483	0.880289	-0.157895	0.764706	-0.060888	0.550052	-0.655315	0.634675	0.209494	0.453044	-0.589267	0.642931	-0.632611	0.484004	-0.205366	0.488132	-0.750258	0.649123	-0.422085	0.711042
allgenes	both	Abs	AttD-F	0.209494	-0.01548	0.296182	0.128999	-0.430341	-0.28999	0.087719	0.131063	0.312693	-0.091847	0.126935	0.112487	0.077399	-0.430341	-0.296182	-0.405573	1	-0.593395	0.077399	-0.199174	0.292054	-0.069143	-0.155831	-0.017544	0.120743	0.058824	0.104231	-0.50258	-0.236326	-0.226006	-0.110423	-0.172343	0.356037	-0.362229	0.162023	-0.001032	0.114551	-0.095975	0.110423	0.294118	0.093911	-0.174407	0.457172	-0.104231	0.190918	-0.261094
allgenes	both	Abs	AttD-M	-0.244582	0.564499	-0.30031	0.504644	-0.120743	0.570691	-0.642931	0.242518	-0.527348	0.583075	-0.642931	0.364293	-0.415893	0.739938	-0.347781	0.426213	-0.593395	1	-0.411765	0.636739	-0.351909	0.566563	-0.360165	0.442724	-0.368421	0.26935	-0.44066	0.719298	0.001032	0.618163	0.147575	0.622291	-0.634675	0.775026	0.351909	0.265222	-0.583075	0.496388	-0.459236	0.110423	-0.141383	0.351909	-0.73581	0.599587	-0.484004	0.585139
allgenes	both	Abs	bnl-F	0.242518	-0.444788	0.155831	-0.624355	0.562436	-0.23839	0.329205	-0.570691	0.574819	-0.572755	0.547988	-0.719298	0.74613	-0.537668	0.364293	-0.76677	0.077399	-0.411765	1	-0.49226	0.296182	-0.459236	0.426213	-0.719298	0.783282	-0.126935	0.663571	-0.27967	0.067079	-0.420021	0.232198	-0.618163	0.364293	-0.444788	-0.54386	-0.240454	0.54386	-0.591331	0.607843	-0.614035	0.358101	-0.104231	0.397317	-0.572755	0.45098	-0.314757
allgenes	both	Abs	bnl-M	-0.050568	0.44066	-0.081527	0.632611	-0.510836	0.145511	-0.595459	0.53354	-0.073271	0.9484	-0.519092	0.254902	-0.298246	0.657379	-0.397317	0.53354	-0.199174	0.636739	-0.49226	1	0.007224	0.498452	-0.335397	0.504644	-0.517028	0.112487	-0.529412	0.607843	-0.372549	0.335397	0.327141	0.762642	-0.721362	0.630547	0.170279	0.089783	-0.791538	0.593395	-0.457172	0.401445	-0.420021	0.333333	-0.729618	0.434469	-0.486068	0.30031
allgenes	both	Abs	Burs-F	0.25903	-0.314757	0.384933	-0.149639	-0.040248	-0.337461	-0.19711	-0.304438	0.428277	-0.01548	0.341589	-0.446852	0.287926	-0.345717	-0.034056	-0.333333	0.292054	-0.351909	0.296182	0.007224	1	0.081527	-0.135191	-0.438596	0.131063	-0.114551	0.298246	-0.124871	-0.362229	-0.26935	0.306502	0.085655	-0.205366	-0.19711	-0.149639	-0.112487	-0.211558	-0.45098	-0.149639	-0.341589	0.079463	-0.011352	0.292054	-0.277606	0.442724	-0.176471
allgenes	both	Abs	Burs-M	-0.141383	0.591331	-0.104231	0.75645	-0.589267	0.578947	-0.76677	0.506708	-0.475748	0.525284	-0.607843	0.644995	-0.603715	0.504644	-0.574819	0.234262	-0.069143	0.566563	-0.459236	0.498452	0.081527	1	-0.791538	0.5129	-0.558308	0.636739	-0.576883	0.370485	-0.576883	0.647059	-0.28999	0.411765	-0.484004	0.607843	0.391125	0.463364	-0.721362	0.438596	-0.636739	0.446852	-0.283798	0.374613	-0.287926	0.717234	-0.424149	0.680083
allgenes	both	Abs	CCHa1-F	0.250774	-0.647059	0.4613	-0.609907	0.593395	-0.673891	0.721362	-0.488132	0.581011	-0.415893	0.758514	-0.618163	0.657379	-0.572755	0.572755	-0.186791	-0.155831	-0.360165	0.426213	-0.335397	-0.135191	-0.791538	1	-0.467492	0.593395	-0.591331	0.626419	-0.465428	0.407637	-0.781218	0.364293	-0.351909	0.506708	-0.411765	-0.4613	-0.731682	0.665635	-0.308566	0.752322	-0.448916	-0.009288	-0.459236	0.26935	-0.783282	0.314757	-0.810114
allgenes	both	Abs	CCHa1-M	-0.325077	0.836945	-0.393189	0.696594	-0.572755	0.517028	-0.446852	0.729618	-0.591331	0.587203	-0.729618	0.816305	-0.74613	0.531476	-0.479876	0.432405	-0.017544	0.442724	-0.719298	0.504644	-0.438596	0.5129	-0.467492	1	-0.78741	0.572755	-0.754386	0.327141	-0.30031	0.53354	-0.438596	0.469556	-0.366357	0.331269	0.432405	0.599587	-0.552116	0.752322	-0.539732	0.739938	-0.052632	0.420021	-0.364293	0.708978	-0.484004	0.477812
allgenes	both	Abs	CCHa2-F	0.287926	-0.686275	0.389061	-0.560372	0.496388	-0.527348	0.506708	-0.651187	0.69453	-0.529412	0.711042	-0.713106	0.892673	-0.620227	0.356037	-0.638803	0.120743	-0.368421	0.783282	-0.517028	0.131063	-0.558308	0.593395	-0.78741	1	-0.409701	0.847265	-0.364293	0.250774	-0.640867	0.50258	-0.469556	0.517028	-0.24871	-0.401445	-0.591331	0.719298	-0.484004	0.810114	-0.692466	0.083591	-0.467492	0.302374	-0.727554	0.292054	-0.574819
allgenes	both	Abs	CCHa2-M	-0.453044	0.665635	-0.345717	0.409701	-0.384933	0.742002	-0.428277	0.568627	-0.448916	0.199174	-0.525284	0.620227	-0.529412	0.296182	-0.618163	-0.240454	0.058824	0.26935	-0.126935	0.112487	-0.114551	0.636739	-0.591331	0.572755	-0.409701	1	-0.422085	0.25903	-0.52322	0.52322	-0.616099	0.019608	-0.343653	0.062951	0.331269	0.742002	-0.24871	0.438596	-0.514964	0.473684	0.323013	0.667699	0.044376	0.618163	-0.124871	0.595459
allgenes	both	Abs	CG10005-F	0.009288	-0.768834	0.395253	-0.688338	0.607843	-0.589267	0.626419	-0.696594	0.665635	-0.595459	0.863777	-0.702786	0.76677	-0.628483	0.306502	-0.605779	0.104231	-0.44066	0.663571	-0.529412	0.298246	-0.576883	0.626419	-0.754386	0.847265	-0.422085	1	-0.353973	0.131063	-0.793602	0.415893	-0.358101	0.494324	-0.432405	-0.353973	-0.568627	0.713106	-0.496388	0.618163	-0.634675	0.199174	-0.323013	0.347781	-0.843137	0.644995	-0.729618
allgenes	both	Abs	CG10005-M	-0.539732	0.44066	-0.647059	0.316821	-0.166151	0.494324	-0.465428	0.263158	-0.351909	0.576883	-0.570691	0.190918	-0.265222	0.880289	-0.23839	0.409701	-0.50258	0.719298	-0.27967	0.607843	-0.124871	0.370485	-0.465428	0.327141	-0.364293	0.25903	-0.353973	1	-0.211558	0.581011	0.209494	0.634675	-0.752322	0.614035	0.060888	0.393189	-0.504644	0.564499	-0.529412	0.135191	-0.021672	0.504644	-0.768834	0.424149	-0.240454	0.585139
allgenes	both	Abs	CG10140-F	0.254902	-0.234262	-0.007224	-0.496388	0.587203	-0.04644	0.314757	-0.360165	-0.182663	-0.391125	0.075335	-0.256966	0.067079	-0.157895	0.376677	0.062951	-0.236326	0.001032	0.067079	-0.372549	-0.362229	-0.576883	0.407637	-0.30031	0.250774	-0.52322	0.131063	-0.211558	1	-0.065015	0.116615	-0.27967	0.24871	-0.211558	0.199174	-0.236326	0.386997	-0.4613	0.254902	-0.384933	0.244582	-0.287926	0.062951	-0.071207	-0.007224	-0.153767
allgenes	both	Abs	CG10140-M	-0.19711	0.78741	-0.618163	0.547988	-0.364293	0.849329	-0.692466	0.457172	-0.79773	0.364293	-0.909185	0.624355	-0.717234	0.764706	-0.292054	0.409701	-0.226006	0.618163	-0.420021	0.335397	-0.26935	0.647059	-0.781218	0.53354	-0.640867	0.52322	-0.793602	0.581011	-0.065015	1	-0.382869	0.26935	-0.52322	0.510836	0.358101	0.71517	-0.605779	0.368421	-0.678019	0.424149	0.017544	0.434469	-0.384933	0.876161	-0.459236	0.964912
allgenes	both	Abs	CG10163-F	0.345717	-0.395253	0.345717	-0.108359	0.122807	-0.568627	-0.013416	-0.409701	0.614035	0.28999	0.327141	-0.653251	0.671827	-0.060888	0.205366	0.00516	-0.110423	0.147575	0.232198	0.327141	0.306502	-0.28999	0.364293	-0.438596	0.50258	-0.616099	0.415893	0.209494	0.116615	-0.382869	1	0.372549	-0.182663	0.323013	-0.28999	-0.618163	-0.03612	-0.079463	0.333333	-0.527348	-0.265222	-0.343653	-0.347781	-0.453044	-0.011352	-0.380805
allgenes	both	Abs	CG10163-M	-0.250774	0.380805	-0.102167	0.599587	-0.432405	0.058824	-0.589267	0.188854	-0.211558	0.764706	-0.415893	0.285862	-0.275542	0.550052	-0.401445	0.521156	-0.172343	0.622291	-0.618163	0.762642	0.085655	0.411765	-0.351909	0.469556	-0.469556	0.019608	-0.358101	0.634675	-0.27967	0.26935	0.372549	1	-0.680083	0.667699	0.296182	0.116615	-0.727554	0.585139	-0.494324	0.159959	-0.252838	0.131063	-0.671827	0.308566	-0.285862	0.209494
allgenes	both	Abs	CG10175-F	0.232198	-0.467492	0.275542	-0.415893	0.306502	-0.434469	0.713106	-0.356037	0.287926	-0.73581	0.595459	-0.186791	0.376677	-0.655315	0.457172	-0.320949	0.356037	-0.634675	0.364293	-0.721362	-0.205366	-0.484004	0.506708	-0.366357	0.517028	-0.343653	0.494324	-0.752322	0.24871	-0.52322	-0.182663	-0.680083	1	-0.453044	-0.24871	-0.401445	0.717234	-0.366357	0.739938	-0.122807	-0.031992	-0.525284	0.510836	-0.525284	0.234262	-0.562436
allgenes	both	Abs	CG10175-M	-0.021672	0.399381	-0.133127	0.723426	-0.45098	0.219814	-0.609907	0.21775	-0.25903	0.651187	-0.514964	0.333333	-0.182663	0.634675	-0.23839	0.539732	-0.362229	0.775026	-0.444788	0.630547	-0.19711	0.607843	-0.411765	0.331269	-0.24871	0.062951	-0.432405	0.614035	-0.211558	0.510836	0.323013	0.667699	-0.453044	1	0.083591	0.023736	-0.618163	0.581011	-0.226006	0.112487	-0.585139	-0.058824	-0.696594	0.407637	-0.690402	0.465428
allgenes	both	Abs	CG12934-F	-0.199174	0.384933	-0.079463	0.26935	-0.21775	0.4613	-0.347781	0.362229	-0.597523	0.205366	-0.47162	0.564499	-0.644995	0.209494	-0.558308	0.083591	0.162023	0.351909	-0.54386	0.170279	-0.149639	0.391125	-0.4613	0.432405	-0.401445	0.331269	-0.353973	0.060888	0.199174	0.358101	-0.28999	0.296182	-0.24871	0.083591	1	0.397317	-0.27967	0.141383	-0.53354	0.345717	0.230134	0.327141	-0.164087	0.667699	-0.203302	0.294118
allgenes	both	Abs	CG12934-M	-0.442724	0.764706	-0.744066	0.292054	-0.277606	0.834881	-0.488132	0.420021	-0.711042	0.143447	-0.739938	0.547988	-0.663571	0.453044	-0.393189	0.013416	-0.001032	0.265222	-0.240454	0.089783	-0.112487	0.463364	-0.731682	0.599587	-0.591331	0.742002	-0.568627	0.393189	-0.236326	0.71517	-0.618163	0.116615	-0.401445	0.023736	0.397317	1	-0.391125	0.242518	-0.659443	0.382869	0.475748	0.702786	-0.186791	0.73581	-0.137255	0.775026
allgenes	both	Abs	CG13086-F	-0.052632	-0.638803	0.153767	-0.73581	0.545924	-0.360165	0.884417	-0.397317	0.391125	-0.772962	0.688338	-0.422085	0.541796	-0.589267	0.415893	-0.50258	0.114551	-0.583075	0.54386	-0.791538	-0.211558	-0.721362	0.665635	-0.552116	0.719298	-0.24871	0.713106	-0.504644	0.386997	-0.605779	-0.03612	-0.727554	0.717234	-0.618163	-0.27967	-0.391125	1	-0.380805	0.680083	-0.341589	0.275542	-0.296182	0.508772	-0.642931	0.434469	-0.583075
allgenes	both	Abs	CG13086-M	-0.50258	0.558308	-0.316821	0.696594	-0.618163	0.263158	-0.256966	0.665635	-0.256966	0.665635	-0.498452	0.647059	-0.382869	0.642931	-0.432405	0.455108	-0.095975	0.496388	-0.591331	0.593395	-0.45098	0.438596	-0.308566	0.752322	-0.484004	0.438596	-0.496388	0.564499	-0.4613	0.368421	-0.079463	0.585139	-0.366357	0.581011	0.141383	0.242518	-0.380805	1	-0.304438	0.651187	-0.333333	0.25903	-0.521156	0.399381	-0.479876	0.28999
allgenes	both	Abs	CG13135-F	0.382869	-0.603715	0.380805	-0.407637	0.386997	-0.657379	0.628483	-0.498452	0.653251	-0.490196	0.675955	-0.531476	0.80805	-0.632611	0.535604	-0.351909	0.110423	-0.459236	0.607843	-0.457172	-0.149639	-0.636739	0.752322	-0.539732	0.810114	-0.514964	0.618163	-0.529412	0.254902	-0.678019	0.333333	-0.494324	0.739938	-0.226006	-0.53354	-0.659443	0.680083	-0.304438	1	-0.45098	-0.184727	-0.657379	0.275542	-0.739938	0.044376	-0.682147
allgenes	both	Abs	CG13135-M	-0.306502	0.545924	-0.252838	0.574819	-0.638803	0.345717	-0.145511	0.874097	-0.366357	0.434469	-0.527348	0.793602	-0.69453	0.484004	-0.415893	0.405573	0.294118	0.110423	-0.614035	0.401445	-0.341589	0.446852	-0.448916	0.739938	-0.692466	0.473684	-0.634675	0.135191	-0.384933	0.424149	-0.527348	0.159959	-0.122807	0.112487	0.345717	0.382869	-0.341589	0.651187	-0.45098	1	-0.24871	0.345717	-0.141383	0.560372	-0.312693	0.325077
allgenes	both	Abs	CG13229-F	-0.281734	0.166151	-0.308566	-0.506708	0.411765	0.374613	0.062951	-0.215686	-0.215686	-0.399381	-0.011352	-0.157895	-0.060888	-0.205366	-0.126935	-0.599587	0.093911	-0.141383	0.358101	-0.420021	0.079463	-0.283798	-0.009288	-0.052632	0.083591	0.323013	0.199174	-0.021672	0.244582	0.017544	-0.265222	-0.252838	-0.031992	-0.585139	0.230134	0.475748	0.275542	-0.333333	-0.184727	-0.24871	1	0.500516	0.273478	0.062951	0.55418	0.079463
allgenes	both	Abs	CG13229-M	-0.545924	0.531476	-0.55418	0.031992	-0.124871	0.706914	-0.28999	0.5129	-0.411765	0.298246	-0.488132	0.242518	-0.496388	0.488132	-0.457172	-0.083591	-0.174407	0.351909	-0.104231	0.333333	-0.011352	0.374613	-0.459236	0.420021	-0.467492	0.667699	-0.323013	0.504644	-0.287926	0.434469	-0.343653	0.131063	-0.525284	-0.058824	0.327141	0.702786	-0.296182	0.25903	-0.657379	0.345717	0.500516	1	-0.333333	0.55418	0.062951	0.508772
allgenes	both	Abs	CG13248-F	0.287926	-0.349845	0.488132	-0.362229	0.223942	-0.267286	0.362229	-0.265222	0.271414	-0.649123	0.508772	-0.133127	0.186791	-0.750258	0.124871	-0.570691	0.457172	-0.73581	0.397317	-0.729618	0.292054	-0.287926	0.26935	-0.364293	0.302374	0.044376	0.347781	-0.768834	0.062951	-0.384933	-0.347781	-0.671827	0.510836	-0.696594	-0.164087	-0.186791	0.508772	-0.521156	0.275542	-0.141383	0.273478	-0.333333	1	-0.378741	0.517028	-0.362229
allgenes	both	Abs	CG13248-M	-0.162023	0.822497	-0.47162	0.589267	-0.4613	0.845201	-0.698658	0.653251	-0.80805	0.486068	-0.917441	0.73581	-0.843137	0.649123	-0.496388	0.343653	-0.104231	0.599587	-0.572755	0.434469	-0.277606	0.717234	-0.783282	0.708978	-0.727554	0.618163	-0.843137	0.424149	-0.071207	0.876161	-0.453044	0.308566	-0.525284	0.407637	0.667699	0.73581	-0.642931	0.399381	-0.739938	0.560372	0.062951	0.55418	-0.378741	1	-0.537668	0.851393
allgenes	both	Abs	CG13743-F	-0.192982	-0.444788	0.159959	-0.669763	0.535604	-0.232198	0.409701	-0.52322	0.281734	-0.566563	0.611971	-0.446852	0.273478	-0.422085	0.205366	-0.490196	0.190918	-0.484004	0.45098	-0.486068	0.442724	-0.424149	0.314757	-0.484004	0.292054	-0.124871	0.644995	-0.240454	-0.007224	-0.459236	-0.011352	-0.285862	0.234262	-0.690402	-0.203302	-0.137255	0.434469	-0.479876	0.044376	-0.312693	0.55418	0.062951	0.517028	-0.537668	1	-0.417957
allgenes	both	Abs	CG13743-M	-0.186791	0.748194	-0.636739	0.490196	-0.337461	0.882353	-0.71517	0.413829	-0.739938	0.343653	-0.867905	0.531476	-0.647059	0.711042	-0.287926	0.296182	-0.261094	0.585139	-0.314757	0.30031	-0.176471	0.680083	-0.810114	0.477812	-0.574819	0.595459	-0.729618	0.585139	-0.153767	0.964912	-0.380805	0.209494	-0.562436	0.465428	0.294118	0.775026	-0.583075	0.28999	-0.682147	0.325077	0.079463	0.508772	-0.362229	0.851393	-0.417957	1
allgenes	both	Abs	CG14075-F	0.306502	-0.574819	0.484004	-0.48194	0.527348	-0.490196	0.323013	-0.721362	0.678019	-0.453044	0.686275	-0.70485	0.843137	-0.644995	0.236326	-0.698658	0.093911	-0.254902	0.775026	-0.426213	0.234262	-0.4613	0.578947	-0.711042	0.931889	-0.333333	0.855521	-0.351909	0.159959	-0.640867	0.527348	-0.335397	0.384933	-0.234262	-0.376677	-0.54386	0.568627	-0.498452	0.696594	-0.74613	0.172343	-0.409701	0.325077	-0.708978	0.395253	-0.556244
allgenes	both	Abs	CG14075-M	-0.473684	0.622291	-0.671827	0.345717	-0.178535	0.680083	-0.498452	0.409701	-0.54386	0.560372	-0.686275	0.327141	-0.496388	0.867905	-0.232198	0.448916	-0.504644	0.785346	-0.370485	0.644995	-0.281734	0.486068	-0.469556	0.537668	-0.545924	0.389061	-0.498452	0.834881	-0.211558	0.661507	-0.042312	0.519092	-0.657379	0.506708	0.22807	0.564499	-0.560372	0.525284	-0.614035	0.329205	0.040248	0.70485	-0.803922	0.624355	-0.28999	0.678019
allgenes	both	Abs	CG14125-F	0.05676	0.021672	0.062951	-0.254902	0.042312	0.114551	0.159959	0.001032	0.091847	-0.281734	0.143447	-0.089783	0.184727	-0.353973	-0.075335	-0.653251	0.314757	-0.221878	0.339525	-0.403509	0.075335	-0.079463	0.01548	-0.083591	0.380805	0.316821	0.263158	-0.215686	0.069143	-0.102167	-0.027864	-0.364293	0.246646	-0.267286	0.219814	0.108359	0.401445	-0.098039	0.155831	-0.100103	0.4613	0.157895	0.331269	0.03612	0.135191	-0.058824
allgenes	both	Abs	CG14125-M	-0.108359	0.517028	-0.30031	0.611971	-0.758514	0.341589	-0.589267	0.653251	-0.095975	0.750258	-0.570691	0.298246	-0.294118	0.537668	-0.420021	0.246646	0.029928	0.304438	-0.302374	0.678019	0.213622	0.638803	-0.649123	0.475748	-0.496388	0.50258	-0.587203	0.529412	-0.682147	0.484004	-0.007224	0.430341	-0.653251	0.453044	0.031992	0.469556	-0.665635	0.521156	-0.53354	0.444788	-0.23839	0.5129	-0.448916	0.519092	-0.455108	0.562436
allgenes	both	Abs	CG14258-F	0.007224	0.215686	-0.453044	-0.422085	0.434469	0.426213	-0.095975	-0.337461	-0.405573	-0.457172	-0.166151	-0.126935	-0.135191	-0.087719	0.24871	-0.292054	-0.044376	-0.133127	0.287926	-0.467492	0.093911	-0.219814	-0.157895	-0.071207	-0.038184	0.131063	-0.042312	0.009288	0.389061	0.294118	-0.283798	-0.287926	-0.001032	-0.403509	0.108359	0.525284	0.089783	-0.459236	-0.184727	-0.292054	0.764706	0.234262	0.24871	0.195046	0.345717	0.335397
allgenes	both	Abs	CG14258-M	-0.372549	0.581011	-0.510836	0.428277	-0.122807	0.651187	-0.55418	0.250774	-0.814241	0.358101	-0.706914	0.550052	-0.723426	0.822497	-0.19711	0.649123	-0.477812	0.754386	-0.611971	0.411765	-0.275542	0.53354	-0.560372	0.47162	-0.680083	0.215686	-0.605779	0.671827	0.073271	0.803922	-0.199174	0.53354	-0.53354	0.581011	0.391125	0.446852	-0.609907	0.395253	-0.702786	0.308566	-0.077399	0.320949	-0.531476	0.680083	-0.271414	0.708978
allgenes	both	Abs	CG14292-F	0.213622	-0.562436	0.157895	-0.77709	0.764706	-0.145511	0.283798	-0.680083	0.164087	-0.539732	0.519092	-0.651187	0.331269	-0.337461	0.552116	-0.273478	-0.174407	-0.21775	0.47162	-0.389061	0.323013	-0.411765	0.370485	-0.657379	0.405573	-0.420021	0.552116	-0.209494	0.407637	-0.320949	0.221878	-0.343653	0.184727	-0.479876	-0.081527	-0.256966	0.358101	-0.758514	0.141383	-0.570691	0.368421	-0.05676	0.234262	-0.366357	0.667699	-0.250774
allgenes	both	Abs	CG14292-M	-0.49226	0.514964	-0.484004	0.118679	0.003096	0.665635	-0.463364	0.331269	-0.413829	0.432405	-0.50258	0.149639	-0.432405	0.636739	-0.368421	0.120743	-0.510836	0.647059	-0.135191	0.525284	-0.01548	0.426213	-0.366357	0.364293	-0.473684	0.510836	-0.329205	0.702786	-0.244582	0.486068	-0.106295	0.366357	-0.727554	0.21775	0.182663	0.54386	-0.473684	0.294118	-0.665635	0.153767	0.325077	0.872033	-0.514964	0.496388	0.00516	0.547988
allgenes	both	Abs	CG14374-F	0.246646	-0.739938	0.405573	-0.391125	0.380805	-0.706914	0.564499	-0.622291	0.376677	-0.510836	0.644995	-0.374613	0.529412	-0.517028	0.517028	0.009288	0.075335	-0.47162	0.170279	-0.521156	0.011352	-0.630547	0.578947	-0.578947	0.531476	-0.723426	0.508772	-0.446852	0.465428	-0.570691	0.28999	-0.203302	0.539732	-0.199174	-0.265222	-0.684211	0.545924	-0.368421	0.634675	-0.47162	-0.223942	-0.861713	0.362229	-0.684211	0.203302	-0.642931
allgenes	both	Abs	CG14374-M	-0.347781	0.632611	-0.242518	0.545924	-0.463364	0.498452	-0.162023	0.729618	-0.545924	0.261094	-0.572755	0.888545	-0.675955	0.316821	-0.525284	0.184727	0.168215	0.254902	-0.564499	0.151703	-0.628483	0.378741	-0.341589	0.799794	-0.510836	0.628483	-0.576883	0.044376	-0.098039	0.428277	-0.616099	0.098039	-0.05676	0.122807	0.566563	0.4613	-0.135191	0.638803	-0.306502	0.764706	0.001032	0.261094	-0.04644	0.628483	-0.438596	0.339525
allgenes	both	Abs	CG14642-F	0.327141	-0.399381	0.393189	-0.223942	0.019608	-0.647059	0.457172	-0.384933	0.665635	-0.4613	0.609907	-0.376677	0.649123	-0.721362	0.254902	-0.519092	0.597523	-0.754386	0.547988	-0.525284	0.252838	-0.4613	0.401445	-0.420021	0.581011	-0.271414	0.52322	-0.611971	-0.145511	-0.597523	0.120743	-0.44066	0.692466	-0.378741	-0.564499	-0.399381	0.49226	-0.281734	0.702786	-0.246646	-0.01548	-0.545924	0.581011	-0.698658	0.308566	-0.591331
allgenes	both	Abs	CG14642-M	-0.03612	0.636739	-0.013416	0.921569	-0.713106	0.273478	-0.708978	0.603715	-0.24871	0.845201	-0.603715	0.599587	-0.457172	0.566563	-0.517028	0.479876	-0.089783	0.626419	-0.593395	0.814241	-0.106295	0.783282	-0.504644	0.698658	-0.593395	0.391125	-0.657379	0.432405	-0.560372	0.477812	0.007224	0.671827	-0.529412	0.75645	0.192982	0.211558	-0.810114	0.731682	-0.44066	0.539732	-0.527348	0.188854	-0.50258	0.560372	-0.626419	0.44066
allgenes	both	Abs	CG14762-F	0.397317	-0.702786	0.599587	-0.479876	0.438596	-0.717234	0.318885	-0.73581	0.71517	-0.335397	0.775026	-0.764706	0.830753	-0.69453	0.333333	-0.48194	0.141383	-0.335397	0.597523	-0.244582	0.428277	-0.48194	0.609907	-0.706914	0.779154	-0.578947	0.783282	-0.409701	0.143447	-0.781218	0.638803	-0.112487	0.376677	-0.221878	-0.26935	-0.667699	0.378741	-0.529412	0.671827	-0.72549	0.019608	-0.473684	0.182663	-0.744066	0.362229	-0.739938
allgenes	both	Abs	CG14762-M	-0.446852	0.77709	-0.539732	0.711042	-0.424149	0.626419	-0.583075	0.393189	-0.620227	0.475748	-0.772962	0.692466	-0.529412	0.754386	-0.446852	0.378741	-0.159959	0.754386	-0.48194	0.453044	-0.467492	0.591331	-0.593395	0.663571	-0.465428	0.479876	-0.550052	0.663571	-0.22807	0.74613	-0.159959	0.564499	-0.405573	0.706914	0.341589	0.531476	-0.519092	0.727554	-0.442724	0.44066	-0.100103	0.296182	-0.595459	0.653251	-0.473684	0.671827
allgenes	both	Abs	CG15199-F	-0.275542	0.112487	-0.275542	-0.087719	0.164087	0.401445	-0.24871	-0.382869	-0.372549	-0.323013	-0.120743	0.067079	-0.031992	-0.04644	-0.153767	-0.368421	-0.034056	0.151703	0.131063	-0.409701	0.095975	0.153767	-0.353973	-0.106295	0.180599	0.320949	0.147575	0.176471	0.098039	0.254902	-0.120743	0.050568	-0.102167	0.050568	0.337461	0.426213	0.095975	-0.157895	-0.178535	-0.403509	0.519092	0.093911	0.077399	0.182663	0.170279	0.335397
allgenes	both	Abs	CG15199-M	-0.180599	0.772962	-0.500516	0.545924	-0.44066	0.799794	-0.717234	0.465428	-0.655315	0.261094	-0.78741	0.624355	-0.673891	0.455108	-0.479876	0.050568	0.042312	0.353973	-0.265222	0.201238	0.03612	0.760578	-0.890609	0.541796	-0.578947	0.739938	-0.651187	0.333333	-0.358101	0.812178	-0.54386	0.139319	-0.422085	0.283798	0.391125	0.863777	-0.593395	0.221878	-0.657379	0.403509	0.151703	0.52322	-0.141383	0.820433	-0.343653	0.865841
allgenes	both	Abs	CG15202-F	0.075335	-0.22807	0.325077	-0.250774	0.325077	-0.254902	0.137255	-0.574819	0.221878	-0.424149	0.477812	-0.298246	0.395253	-0.537668	0.067079	-0.54386	0.149639	-0.106295	0.386997	-0.368421	0.244582	-0.083591	0.250774	-0.302374	0.5129	-0.122807	0.632611	-0.331269	-0.017544	-0.438596	0.20743	-0.081527	0.465428	-0.087719	0.017544	-0.213622	0.265222	-0.30031	0.391125	-0.477812	0.223942	-0.184727	0.162023	-0.374613	0.337461	-0.407637
allgenes	both	Abs	CG15202-M	-0.141383	0.665635	-0.376677	0.622291	-0.267286	0.638803	-0.822497	0.219814	-0.578947	0.539732	-0.762642	0.432405	-0.455108	0.688338	-0.407637	0.329205	-0.349845	0.894737	-0.362229	0.572755	-0.174407	0.706914	-0.636739	0.442724	-0.386997	0.345717	-0.5129	0.657379	-0.112487	0.74613	0.058824	0.593395	-0.599587	0.781218	0.422085	0.467492	-0.711042	0.380805	-0.506708	0.124871	-0.116615	0.327141	-0.682147	0.71517	-0.535604	0.739938
allgenes	both	Abs	CG15537-F	-0.261094	-0.254902	-0.067079	-0.636739	0.605779	0.054696	0.236326	-0.333333	-0.182663	-0.339525	0.22807	-0.281734	-0.04644	-0.095975	0.159959	-0.135191	-0.25903	-0.017544	0.060888	-0.256966	0.190918	-0.356037	0.219814	-0.24871	0.050568	-0.164087	0.316821	0.060888	0.496388	-0.155831	0.067079	-0.003096	-0.114551	-0.409701	0.343653	0.013416	0.240454	-0.362229	-0.205366	-0.337461	0.581011	0.234262	0.085655	-0.083591	0.53354	-0.178535
allgenes	both	Abs	CG15537-M	-0.366357	0.622291	-0.323013	0.285862	-0.003096	0.812178	-0.391125	0.403509	-0.857585	0.081527	-0.614035	0.69453	-0.814241	0.44066	-0.393189	0.201238	-0.349845	0.576883	-0.428277	0.110423	-0.442724	0.52322	-0.405573	0.558308	-0.589267	0.603715	-0.547988	0.226006	0.122807	0.651187	-0.640867	0.089783	-0.283798	0.166151	0.618163	0.564499	-0.30031	0.261094	-0.572755	0.391125	0.236326	0.49226	-0.118679	0.752322	-0.223942	0.595459
allgenes	both	Abs	CG15614-F	0.21775	-0.45098	0.490196	-0.374613	0.397317	-0.413829	0.116615	-0.647059	0.663571	-0.345717	0.614035	-0.647059	0.742002	-0.562436	0.075335	-0.731682	0.139319	-0.26935	0.781218	-0.325077	0.510836	-0.296182	0.391125	-0.675955	0.73581	-0.141383	0.727554	-0.219814	-0.095975	-0.5129	0.453044	-0.21775	0.141383	-0.232198	-0.459236	-0.424149	0.347781	-0.434469	0.446852	-0.678019	0.246646	-0.265222	0.442724	-0.653251	0.541796	-0.432405
allgenes	both	Abs	CG15614-M	-0.306502	0.531476	-0.500516	0.312693	-0.075335	0.607843	-0.465428	0.343653	-0.632611	0.568627	-0.661507	0.366357	-0.545924	0.793602	-0.159959	0.597523	-0.614035	0.816305	-0.558308	0.591331	-0.467492	0.339525	-0.304438	0.552116	-0.566563	0.215686	-0.591331	0.723426	0.147575	0.616099	-0.00516	0.556244	-0.661507	0.504644	0.374613	0.372549	-0.500516	0.488132	-0.576883	0.244582	0.009288	0.453044	-0.700722	0.642931	-0.376677	0.587203
allgenes	both	Abs	CG16700-F	0.118679	-0.884417	0.368421	-0.834881	0.698658	-0.574819	0.752322	-0.591331	0.490196	-0.688338	0.841073	-0.655315	0.521156	-0.589267	0.541796	-0.287926	0.019608	-0.597523	0.500516	-0.545924	0.244582	-0.669763	0.667699	-0.77709	0.562436	-0.601651	0.758514	-0.517028	0.349845	-0.731682	0.149639	-0.531476	0.552116	-0.655315	-0.30031	-0.585139	0.675955	-0.698658	0.510836	-0.463364	0.106295	-0.329205	0.428277	-0.752322	0.649123	-0.713106
allgenes	both	Abs	CG16700-M	-0.50258	0.53354	-0.436533	0.663571	-0.680083	0.345717	-0.463364	0.562436	-0.428277	0.585139	-0.566563	0.640867	-0.622291	0.669763	-0.432405	0.545924	0.062951	0.318885	-0.69453	0.556244	0.044376	0.636739	-0.717234	0.655315	-0.764706	0.399381	-0.574819	0.552116	-0.622291	0.514964	-0.25903	0.642931	-0.490196	0.436533	0.246646	0.52322	-0.671827	0.661507	-0.70485	0.653251	-0.252838	0.386997	-0.455108	0.5129	-0.221878	0.490196
allgenes	both	Abs	CG16756-F	0.611971	-0.273478	0.263158	-0.335397	0.223942	-0.256966	0.287926	-0.413829	0.093911	-0.642931	0.341589	-0.230134	0.21775	-0.70485	0.514964	-0.265222	0.285862	-0.649123	0.304438	-0.717234	0.095975	-0.360165	0.263158	-0.31063	0.273478	-0.267286	0.147575	-0.783282	0.335397	-0.244582	-0.252838	-0.651187	0.651187	-0.48194	-0.211558	-0.118679	0.391125	-0.644995	0.434469	-0.302374	0.114551	-0.5129	0.673891	-0.263158	0.133127	-0.209494
allgenes	both	Abs	CG16756-M	-0.308566	0.649123	-0.422085	0.595459	-0.583075	0.686275	-0.517028	0.768834	-0.675955	0.486068	-0.742002	0.791538	-0.872033	0.671827	-0.442724	0.465428	-0.003096	0.382869	-0.678019	0.446852	-0.141383	0.764706	-0.799794	0.702786	-0.830753	0.609907	-0.783282	0.393189	-0.366357	0.748194	-0.545924	0.292054	-0.457172	0.312693	0.519092	0.647059	-0.609907	0.500516	-0.799794	0.785346	-0.143447	0.535604	-0.27967	0.855521	-0.364293	0.729618
allgenes	both	Abs	CG16826-F	-0.151703	-0.514964	0.023736	-0.651187	0.545924	-0.20743	0.783282	-0.378741	0.195046	-0.682147	0.527348	-0.312693	0.393189	-0.292054	0.428277	-0.285862	-0.011352	-0.335397	0.384933	-0.686275	-0.347781	-0.636739	0.560372	-0.494324	0.597523	-0.27967	0.597523	-0.252838	0.479876	-0.360165	0.019608	-0.570691	0.599587	-0.403509	-0.221878	-0.382869	0.892673	-0.232198	0.508772	-0.254902	0.232198	-0.271414	0.347781	-0.504644	0.432405	-0.399381
allgenes	both	Abs	CG16826-M	-0.531476	0.655315	-0.55418	0.560372	-0.506708	0.647059	-0.364293	0.77709	-0.517028	0.556244	-0.696594	0.71517	-0.649123	0.820433	-0.411765	0.424149	-0.153767	0.500516	-0.539732	0.50258	-0.378741	0.578947	-0.595459	0.711042	-0.644995	0.638803	-0.657379	0.659443	-0.382869	0.69453	-0.345717	0.349845	-0.504644	0.422085	0.273478	0.535604	-0.428277	0.799794	-0.616099	0.75645	-0.126935	0.54386	-0.411765	0.690402	-0.364293	0.653251
allgenes	both	Abs	CG17047-F	0.353973	-0.675955	0.498452	-0.585139	0.347781	-0.760578	0.634675	-0.453044	0.744066	-0.49226	0.824561	-0.649123	0.659443	-0.79773	0.455108	-0.432405	0.356037	-0.799794	0.578947	-0.413829	0.370485	-0.657379	0.688338	-0.558308	0.525284	-0.488132	0.636739	-0.69453	0.011352	-0.851393	0.178535	-0.48194	0.611971	-0.678019	-0.510836	-0.537668	0.525284	-0.547988	0.661507	-0.341589	0.060888	-0.372549	0.514964	-0.814241	0.519092	-0.818369
allgenes	both	Abs	CG17047-M	-0.081527	0.529412	-0.00516	0.651187	-0.587203	0.226006	-0.382869	0.762642	-0.323013	0.688338	-0.558308	0.638803	-0.678019	0.45098	-0.558308	0.506708	0.131063	0.376677	-0.72549	0.702786	-0.223942	0.500516	-0.370485	0.713106	-0.717234	0.234262	-0.636739	0.135191	-0.234262	0.318885	-0.226006	0.455108	-0.335397	0.294118	0.498452	0.21775	-0.616099	0.510836	-0.50258	0.764706	-0.333333	0.316821	-0.384933	0.576883	-0.457172	0.226006
allgenes	both	Abs	CG30046-F	0.188854	-0.655315	0.21775	-0.692466	0.479876	-0.556244	0.733746	-0.556244	0.673891	-0.628483	0.748194	-0.692466	0.832817	-0.688338	0.453044	-0.628483	0.242518	-0.624355	0.75645	-0.630547	0.042312	-0.748194	0.659443	-0.663571	0.882353	-0.409701	0.805986	-0.475748	0.240454	-0.731682	0.294118	-0.601651	0.698658	-0.510836	-0.477812	-0.47162	0.834881	-0.467492	0.841073	-0.541796	0.226006	-0.364293	0.366357	-0.779154	0.393189	-0.669763
allgenes	both	Abs	CG30046-M	-0.153767	0.682147	-0.368421	0.810114	-0.719298	0.378741	-0.700722	0.591331	-0.420021	0.814241	-0.79773	0.618163	-0.539732	0.708978	-0.494324	0.539732	0.069143	0.537668	-0.686275	0.72549	-0.118679	0.583075	-0.708978	0.702786	-0.640867	0.306502	-0.744066	0.607843	-0.294118	0.647059	0.027864	0.744066	-0.640867	0.653251	0.424149	0.45098	-0.779154	0.678019	-0.593395	0.545924	-0.27967	0.230134	-0.591331	0.700722	-0.599587	0.587203
allgenes	both	Abs	CG30148-F	0.186791	-0.647059	0.644995	-0.230134	0.236326	-0.700722	0.378741	-0.547988	0.71517	-0.277606	0.762642	-0.519092	0.775026	-0.558308	0.168215	-0.403509	0.081527	-0.221878	0.459236	-0.250774	0.263158	-0.267286	0.558308	-0.599587	0.775026	-0.401445	0.791538	-0.323013	-0.083591	-0.717234	0.558308	-0.093911	0.428277	0.038184	-0.395253	-0.752322	0.442724	-0.186791	0.682147	-0.541796	-0.256966	-0.547988	0.20743	-0.764706	0.232198	-0.698658
allgenes	both	Abs	CG30148-M	-0.153767	0.810114	-0.384933	0.700722	-0.5129	0.785346	-0.76677	0.620227	-0.599587	0.529412	-0.828689	0.661507	-0.690402	0.669763	-0.531476	0.244582	-0.112487	0.634675	-0.380805	0.517028	-0.135191	0.886481	-0.810114	0.614035	-0.620227	0.684211	-0.719298	0.48194	-0.405573	0.843137	-0.366357	0.28999	-0.504644	0.552116	0.358101	0.644995	-0.711042	0.453044	-0.655315	0.541796	-0.114551	0.547988	-0.380805	0.861713	-0.49226	0.853457
allgenes	both	Abs	CG30371-F	0.380805	0.038184	0.327141	0.065015	-0.335397	-0.31063	0.112487	0.069143	0.401445	-0.192982	0.195046	-0.027864	0.234262	-0.572755	-0.089783	-0.521156	0.816305	-0.657379	0.316821	-0.312693	0.314757	-0.133127	0.021672	-0.040248	0.201238	0.122807	0.095975	-0.585139	-0.263158	-0.24871	-0.128999	-0.370485	0.426213	-0.380805	-0.174407	-0.019608	0.172343	-0.139319	0.30031	0.141383	0.110423	-0.211558	0.605779	-0.201238	0.118679	-0.25903
allgenes	both	Abs	CG30371-M	-0.118679	0.436533	-0.252838	0.651187	-0.465428	0.215686	-0.453044	0.475748	-0.362229	0.762642	-0.593395	0.4613	-0.455108	0.775026	-0.213622	0.79773	-0.236326	0.690402	-0.717234	0.812178	-0.335397	0.469556	-0.376677	0.552116	-0.55418	-0.050568	-0.587203	0.583075	-0.108359	0.48194	0.188854	0.717234	-0.444788	0.754386	0.31063	0.083591	-0.671827	0.638803	-0.397317	0.496388	-0.55418	0.120743	-0.816305	0.521156	-0.603715	0.374613
allgenes	both	Abs	CG30486-F	-0.073271	0.221878	-0.281734	-0.320949	0.149639	0.393189	-0.013416	-0.001032	-0.337461	-0.327141	-0.186791	0.054696	-0.267286	-0.168215	-0.120743	-0.407637	0.287926	-0.232198	0.083591	-0.428277	0.116615	-0.147575	-0.236326	0.067079	-0.067079	0.306502	-0.021672	-0.141383	0.31063	0.190918	-0.351909	-0.287926	-0.03612	-0.537668	0.457172	0.552116	0.182663	-0.343653	-0.325077	-0.019608	0.78741	0.360165	0.349845	0.294118	0.314757	0.236326
allgenes	both	Abs	CG30486-M	-0.349845	0.655315	-0.277606	0.568627	-0.453044	0.795666	-0.611971	0.678019	-0.585139	0.45098	-0.69453	0.708978	-0.719298	0.576883	-0.665635	0.114551	-0.120743	0.55418	-0.424149	0.382869	-0.137255	0.832817	-0.733746	0.578947	-0.572755	0.836945	-0.603715	0.432405	-0.378741	0.71517	-0.465428	0.22807	-0.572755	0.358101	0.517028	0.614035	-0.49226	0.475748	-0.733746	0.547988	0.029928	0.611971	-0.176471	0.818369	-0.329205	0.748194
allgenes	both	Abs	CG31286-F	0.067079	-0.630547	0.430341	-0.28999	0.04644	-0.719298	0.634675	-0.380805	0.618163	-0.49226	0.76677	-0.306502	0.611971	-0.729618	0.254902	-0.389061	0.428277	-0.752322	0.333333	-0.570691	0.205366	-0.45098	0.473684	-0.411765	0.560372	-0.271414	0.622291	-0.589267	-0.168215	-0.75645	0.071207	-0.335397	0.665635	-0.386997	-0.420021	-0.473684	0.624355	-0.180599	0.659443	-0.261094	-0.106295	-0.570691	0.539732	-0.768834	0.333333	-0.72549
allgenes	both	Abs	CG31286-M	-0.28999	0.54386	-0.271414	0.822497	-0.750258	0.320949	-0.382869	0.754386	-0.438596	0.616099	-0.636739	0.841073	-0.632611	0.649123	-0.413829	0.632611	0.058824	0.382869	-0.785346	0.531476	-0.335397	0.626419	-0.587203	0.742002	-0.665635	0.384933	-0.711042	0.391125	-0.389061	0.558308	-0.283798	0.488132	-0.325077	0.576883	0.347781	0.318885	-0.531476	0.80805	-0.4613	0.803922	-0.529412	0.106295	-0.382869	0.614035	-0.616099	0.465428
allgenes	both	Abs	CG31431-F	-0.054696	-0.430341	-0.052632	-0.799794	0.642931	-0.069143	0.630547	-0.455108	0.275542	-0.72549	0.510836	-0.506708	0.490196	-0.436533	0.380805	-0.659443	0.110423	-0.413829	0.713106	-0.69453	-0.098039	-0.620227	0.465428	-0.552116	0.692466	-0.100103	0.671827	-0.285862	0.366357	-0.378741	0.01548	-0.688338	0.52322	-0.626419	-0.188854	-0.137255	0.839009	-0.473684	0.479876	-0.393189	0.581011	0.013416	0.384933	-0.444788	0.581011	-0.320949
allgenes	both	Abs	CG31431-M	-0.521156	0.618163	-0.500516	0.376677	-0.486068	0.644995	-0.378741	0.764706	-0.403509	0.498452	-0.595459	0.506708	-0.638803	0.622291	-0.562436	0.143447	-0.007224	0.327141	-0.356037	0.49226	-0.001032	0.618163	-0.663571	0.595459	-0.657379	0.711042	-0.517028	0.5129	-0.55418	0.537668	-0.413829	0.242518	-0.517028	0.145511	0.294118	0.675955	-0.484004	0.50258	-0.737874	0.665635	0.128999	0.874097	-0.347781	0.642931	-0.126935	0.578947
allgenes	both	Abs	CG31659-F	0.603715	-0.552116	0.453044	-0.424149	0.601651	-0.484004	0.20743	-0.706914	0.49226	-0.304438	0.550052	-0.700722	0.669763	-0.444788	0.55418	-0.219814	-0.186791	-0.062951	0.537668	-0.176471	0.128999	-0.384933	0.583075	-0.632611	0.688338	-0.663571	0.585139	-0.316821	0.380805	-0.490196	0.601651	-0.236326	0.378741	-0.021672	-0.343653	-0.651187	0.277606	-0.574819	0.653251	-0.684211	-0.157895	-0.517028	0.038184	-0.53354	0.128999	-0.453044
allgenes	both	Abs	CG31659-M	-0.47162	0.527348	-0.399381	0.550052	-0.209494	0.53354	-0.504644	0.242518	-0.504644	0.455108	-0.537668	0.500516	-0.417957	0.739938	-0.337461	0.395253	-0.384933	0.847265	-0.409701	0.535604	-0.372549	0.634675	-0.45098	0.479876	-0.362229	0.343653	-0.331269	0.690402	-0.281734	0.558308	-0.013416	0.591331	-0.386997	0.73581	0.285862	0.314757	-0.500516	0.624355	-0.395253	0.296182	-0.20743	0.333333	-0.711042	0.504644	-0.331269	0.521156
allgenes	both	Abs	CG33109-F	0.256966	-0.5129	0.611971	-0.277606	0.28999	-0.578947	0.071207	-0.682147	0.667699	-0.172343	0.669763	-0.630547	0.671827	-0.54386	0.102167	-0.473684	0.139319	-0.246646	0.488132	-0.157895	0.581011	-0.265222	0.411765	-0.574819	0.566563	-0.320949	0.686275	-0.226006	-0.159959	-0.616099	0.558308	0.05676	0.067079	-0.164087	-0.407637	-0.529412	0.184727	-0.374613	0.323013	-0.638803	0.091847	-0.364293	0.337461	-0.696594	0.585139	-0.537668
allgenes	both	Abs	CG33109-M	-0.432405	0.508772	-0.545924	0.21775	-0.19711	0.624355	-0.537668	0.327141	-0.337461	0.541796	-0.572755	0.093911	-0.304438	0.72549	-0.374613	0.141383	-0.393189	0.665635	-0.143447	0.562436	0.054696	0.453044	-0.5129	0.287926	-0.358101	0.453044	-0.333333	0.849329	-0.271414	0.578947	0.114551	0.467492	-0.799794	0.415893	0.162023	0.531476	-0.496388	0.368421	-0.659443	0.104231	0.232198	0.783282	-0.632611	0.514964	-0.120743	0.647059
allgenes	both	Abs	CG33795-F	-0.261094	0.031992	0.019608	0.131063	-0.106295	-0.122807	-0.137255	-0.263158	0.242518	0.110423	0.137255	-0.137255	0.389061	-0.058824	-0.232198	-0.358101	0.093911	0.199174	0.174407	0.060888	0.205366	0.098039	-0.038184	-0.027864	0.376677	0.139319	0.405573	0.285862	-0.347781	-0.174407	0.455108	0.407637	-0.100103	0.314757	-0.007224	-0.00516	0.017544	0.277606	0.128999	-0.304438	0.120743	0.009288	-0.236326	-0.199174	0.085655	-0.122807
allgenes	both	Abs	CG33795-M	-0.178535	0.556244	-0.223942	0.442724	-0.434469	0.486068	-0.706914	0.529412	-0.294118	0.70485	-0.618163	0.287926	-0.5129	0.488132	-0.651187	0.141383	-0.054696	0.477812	-0.358101	0.708978	0.261094	0.601651	-0.622291	0.477812	-0.593395	0.48194	-0.514964	0.48194	-0.386997	0.446852	-0.05676	0.527348	-0.814241	0.24871	0.438596	0.55418	-0.748194	0.254902	-0.76677	0.314757	0.122807	0.71517	-0.442724	0.632611	-0.226006	0.517028
allgenes	both	Abs	CG34034-F	0.211558	-0.632611	0.126935	-0.826625	0.818369	-0.126935	0.488132	-0.53354	0.232198	-0.607843	0.525284	-0.655315	0.45098	-0.337461	0.558308	-0.335397	-0.318885	-0.190918	0.630547	-0.457172	0.019608	-0.479876	0.510836	-0.742002	0.603715	-0.403509	0.562436	-0.24871	0.550052	-0.349845	0.176471	-0.609907	0.370485	-0.401445	-0.184727	-0.389061	0.583075	-0.698658	0.446852	-0.576883	0.22807	-0.087719	0.184727	-0.389061	0.358101	-0.296182
allgenes	both	Abs	CG34034-M	-0.477812	0.698658	-0.795666	0.325077	-0.24871	0.665635	-0.48194	0.298246	-0.550052	0.254902	-0.642931	0.399381	-0.506708	0.607843	-0.188854	0.211558	-0.128999	0.327141	-0.190918	0.294118	-0.052632	0.434469	-0.640867	0.54386	-0.601651	0.537668	-0.508772	0.589267	-0.430341	0.657379	-0.399381	0.296182	-0.420021	0.190918	0.048504	0.843137	-0.52322	0.356037	-0.576883	0.362229	0.254902	0.632611	-0.405573	0.537668	-0.060888	0.700722
allgenes	both	Abs	CG34386-F	0.31063	-0.459236	0.442724	-0.44066	0.411765	-0.356037	0.164087	-0.659443	0.27967	-0.593395	0.525284	-0.411765	0.374613	-0.752322	0.124871	-0.587203	0.401445	-0.463364	0.479876	-0.517028	0.465428	-0.30031	0.240454	-0.556244	0.49226	-0.285862	0.576883	-0.624355	0.199174	-0.498452	0.067079	-0.30031	0.438596	-0.504644	0.116615	-0.203302	0.308566	-0.75645	0.347781	-0.529412	0.339525	-0.31063	0.477812	-0.411765	0.494324	-0.457172
allgenes	both	Abs	CG34386-M	-0.05676	0.764706	-0.157895	0.78741	-0.55418	0.519092	-0.698658	0.680083	-0.595459	0.682147	-0.79773	0.760578	-0.801858	0.564499	-0.589267	0.496388	-0.048504	0.611971	-0.721362	0.673891	-0.244582	0.721362	-0.597523	0.799794	-0.78741	0.420021	-0.801858	0.285862	-0.201238	0.626419	-0.308566	0.517028	-0.488132	0.496388	0.578947	0.457172	-0.791538	0.50258	-0.630547	0.642931	-0.246646	0.347781	-0.424149	0.818369	-0.597523	0.558308
allgenes	both	Abs	CG34458-F	-0.0258	-0.131063	0.184727	-0.486068	0.389061	0.00516	0.137255	-0.442724	0.232198	-0.53354	0.393189	-0.358101	0.318885	-0.597523	-0.095975	-0.890609	0.285862	-0.382869	0.651187	-0.570691	0.364293	-0.265222	0.184727	-0.356037	0.434469	0.256966	0.527348	-0.337461	-0.023736	-0.323013	-0.106295	-0.405573	0.19711	-0.607843	-0.093911	0.102167	0.420021	-0.469556	0.139319	-0.444788	0.781218	0.153767	0.622291	-0.323013	0.698658	-0.221878
allgenes	both	Abs	CG34458-M	-0.139319	0.545924	-0.147575	0.335397	-0.19711	0.634675	-0.626419	0.479876	-0.302374	0.547988	-0.578947	0.246646	-0.442724	0.48194	-0.622291	-0.0258	-0.242518	0.644995	-0.141383	0.572755	0.007224	0.587203	-0.45098	0.349845	-0.368421	0.568627	-0.393189	0.446852	-0.211558	0.494324	-0.075335	0.261094	-0.70485	0.271414	0.374613	0.434469	-0.519092	0.205366	-0.614035	0.226006	0.174407	0.721362	-0.349845	0.622291	-0.223942	0.562436
allgenes	both	Abs	CG3546-F	0.455108	-0.708978	0.535604	-0.479876	0.455108	-0.667699	0.45098	-0.690402	0.739938	-0.500516	0.814241	-0.748194	0.874097	-0.673891	0.560372	-0.444788	0.001032	-0.432405	0.74613	-0.420021	0.298246	-0.444788	0.661507	-0.762642	0.814241	-0.504644	0.742002	-0.47162	0.038184	-0.688338	0.446852	-0.442724	0.572755	-0.195046	-0.675955	-0.698658	0.5129	-0.510836	0.824561	-0.665635	-0.166151	-0.560372	0.347781	-0.818369	0.296182	-0.628483
allgenes	both	Abs	CG3546-M	-0.473684	0.442724	-0.477812	0.434469	-0.254902	0.453044	-0.465428	0.296182	-0.420021	0.585139	-0.494324	0.327141	-0.376677	0.845201	-0.159959	0.556244	-0.473684	0.762642	-0.442724	0.680083	-0.182663	0.547988	-0.428277	0.44066	-0.488132	0.244582	-0.405573	0.845201	-0.351909	0.54386	0.110423	0.680083	-0.572755	0.684211	0.139319	0.296182	-0.587203	0.642931	-0.521156	0.31063	-0.223942	0.453044	-0.799794	0.459236	-0.246646	0.517028
allgenes	both	Abs	CG42272-F	-0.021672	-0.374613	0.308566	-0.444788	0.496388	-0.298246	0.277606	-0.733746	0.221878	-0.581011	0.556244	-0.386997	0.428277	-0.607843	0.05676	-0.593395	0.178535	-0.209494	0.415893	-0.550052	0.201238	-0.337461	0.356037	-0.455108	0.595459	-0.234262	0.760578	-0.374613	0.209494	-0.52322	0.190918	-0.139319	0.455108	-0.298246	0.042312	-0.240454	0.459236	-0.4613	0.378741	-0.614035	0.426213	-0.24871	0.294118	-0.506708	0.55418	-0.49226
allgenes	both	Abs	CG42272-M	-0.209494	0.750258	-0.45098	0.75645	-0.488132	0.595459	-0.70485	0.366357	-0.479876	0.537668	-0.73581	0.545924	-0.399381	0.719298	-0.331269	0.349845	-0.21775	0.73581	-0.325077	0.525284	-0.292054	0.721362	-0.628483	0.558308	-0.417957	0.48194	-0.587203	0.649123	-0.403509	0.768834	-0.077399	0.488132	-0.430341	0.805986	0.098039	0.473684	-0.634675	0.644995	-0.384933	0.353973	-0.252838	0.275542	-0.583075	0.626419	-0.550052	0.748194
allgenes	both	Abs	CG4306-F	0.174407	-0.488132	0.403509	-0.535604	0.341589	-0.428277	0.558308	-0.463364	0.572755	-0.682147	0.764706	-0.467492	0.618163	-0.805986	0.312693	-0.770898	0.380805	-0.682147	0.71517	-0.682147	0.27967	-0.413829	0.50258	-0.500516	0.675955	-0.04644	0.731682	-0.638803	-0.122807	-0.657379	-0.00516	-0.636739	0.692466	-0.603715	-0.403509	-0.312693	0.692466	-0.430341	0.620227	-0.349845	0.285862	-0.23839	0.675955	-0.661507	0.583075	-0.581011
allgenes	both	Abs	CG4306-M	-0.118679	0.632611	-0.188854	0.661507	-0.603715	0.337461	-0.601651	0.688338	-0.329205	0.744066	-0.630547	0.525284	-0.649123	0.562436	-0.49226	0.473684	0.038184	0.405573	-0.585139	0.793602	0.079463	0.644995	-0.568627	0.688338	-0.805986	0.347781	-0.686275	0.358101	-0.49226	0.463364	-0.188854	0.545924	-0.547988	0.353973	0.31063	0.428277	-0.841073	0.473684	-0.661507	0.669763	-0.254902	0.500516	-0.463364	0.616099	-0.364293	0.430341
allgenes	both	Abs	CG4382-F	0.170279	-0.74613	0.327141	-0.847265	0.770898	-0.378741	0.667699	-0.570691	0.380805	-0.708978	0.723426	-0.647059	0.53354	-0.659443	0.475748	-0.44066	-0.195046	-0.47162	0.603715	-0.634675	0.058824	-0.673891	0.727554	-0.706914	0.624355	-0.393189	0.655315	-0.527348	0.498452	-0.649123	0.054696	-0.647059	0.469556	-0.636739	-0.27967	-0.4613	0.748194	-0.70485	0.574819	-0.634675	0.285862	-0.250774	0.475748	-0.632611	0.444788	-0.585139
allgenes	both	Abs	CG4382-M	-0.358101	0.302374	-0.294118	0.510836	-0.358101	0.271414	-0.00516	0.514964	-0.285862	0.335397	-0.374613	0.589267	-0.314757	0.605779	-0.149639	0.498452	-0.172343	0.465428	-0.455108	0.331269	-0.721362	0.356037	-0.186791	0.463364	-0.232198	0.211558	-0.339525	0.368421	-0.170279	0.368421	-0.153767	0.195046	0.021672	0.560372	0.098039	0.03612	-0.083591	0.744066	-0.03612	0.597523	-0.52322	0.027864	-0.47162	0.327141	-0.519092	0.27967
allgenes	both	Abs	CG4835-F	0.087719	-0.616099	0.116615	-0.585139	0.370485	-0.372549	0.79773	-0.040248	0.211558	-0.413829	0.459236	-0.250774	0.184727	-0.21775	0.539732	0.137255	-0.001032	-0.473684	0.077399	-0.351909	-0.252838	-0.609907	0.539732	-0.370485	0.240454	-0.510836	0.25903	-0.372549	0.510836	-0.401445	-0.029928	-0.514964	0.514964	-0.469556	-0.100103	-0.484004	0.620227	-0.26935	0.401445	0.052632	-0.131063	-0.277606	0.226006	-0.362229	0.168215	-0.479876
allgenes	both	Abs	CG4835-M	-0.271414	0.430341	-0.254902	0.601651	-0.570691	0.190918	-0.093911	0.692466	-0.386997	0.531476	-0.486068	0.708978	-0.545924	0.535604	-0.271414	0.636739	0.038184	0.356037	-0.795666	0.484004	-0.568627	0.358101	-0.28999	0.742002	-0.539732	0.155831	-0.539732	0.250774	-0.137255	0.316821	-0.190918	0.420021	-0.073271	0.446852	0.426213	0.168215	-0.312693	0.75645	-0.256966	0.76677	-0.459236	0.104231	-0.5129	0.49226	-0.587203	0.203302
allgenes	both	Abs	CG4991-F	0.050568	-0.044376	0.077399	-0.403509	0.314757	0.104231	0.23839	-0.277606	-0.122807	-0.688338	0.195046	0.00516	-0.073271	-0.514964	-0.003096	-0.564499	0.430341	-0.525284	0.298246	-0.77709	0.091847	-0.28999	0.038184	-0.203302	0.155831	0.147575	0.230134	-0.537668	0.294118	-0.083591	-0.479876	-0.581011	0.426213	-0.684211	0.112487	0.178535	0.448916	-0.508772	0.029928	-0.122807	0.655315	-0.065015	0.805986	-0.102167	0.568627	-0.083591
allgenes	both	Abs	CG4991-M	-0.366357	0.644995	-0.30031	0.45098	-0.292054	0.762642	-0.541796	0.329205	-0.700722	0.0258	-0.576883	0.731682	-0.667699	0.267286	-0.541796	-0.095975	0.050568	0.314757	-0.281734	-0.060888	-0.098039	0.667699	-0.688338	0.50258	-0.467492	0.839009	-0.469556	0.176471	-0.271414	0.659443	-0.675955	0.089783	-0.287926	0.141383	0.519092	0.737874	-0.312693	0.267286	-0.587203	0.351909	0.298246	0.393189	0.139319	0.686275	-0.112487	0.675955
allgenes	both	Abs	CG5937-F	0.23839	-0.285862	-0.120743	-0.630547	0.465428	-0.114551	0.539732	-0.360165	0.01548	-0.750258	0.323013	-0.285862	0.172343	-0.539732	0.562436	-0.281734	0.155831	-0.688338	0.391125	-0.772962	-0.091847	-0.611971	0.333333	-0.30031	0.240454	-0.23839	0.211558	-0.587203	0.457172	-0.254902	-0.376677	-0.750258	0.638803	-0.721362	-0.244582	0.044376	0.576883	-0.620227	0.397317	-0.24871	0.403509	-0.215686	0.55418	-0.294118	0.320949	-0.21775
allgenes	both	Abs	CG5937-M	0.060888	0.345717	-0.21775	0.603715	-0.488132	0.098039	-0.308566	0.389061	-0.393189	0.550052	-0.52322	0.484004	-0.411765	0.585139	0.040248	0.867905	-0.219814	0.395253	-0.758514	0.463364	-0.376677	0.277606	-0.28999	0.506708	-0.539732	-0.133127	-0.680083	0.374613	0.073271	0.486068	0.050568	0.510836	-0.292054	0.651187	0.126935	0.034056	-0.486068	0.560372	-0.273478	0.409701	-0.599587	-0.232198	-0.457172	0.426213	-0.665635	0.366357
allgenes	both	Abs	CG6271-F	0.364293	-0.896801	0.566563	-0.568627	0.281734	-0.717234	0.657379	-0.298246	0.731682	-0.312693	0.789474	-0.675955	0.669763	-0.556244	0.4613	-0.190918	0.0258	-0.560372	0.403509	-0.28999	0.281734	-0.52322	0.647059	-0.721362	0.603715	-0.558308	0.583075	-0.469556	0.170279	-0.737874	0.384933	-0.444788	0.378741	-0.368421	-0.417957	-0.760578	0.578947	-0.455108	0.576883	-0.395253	-0.261094	-0.417957	0.335397	-0.706914	0.226006	-0.688338
allgenes	both	Abs	CG6271-M	-0.302374	0.339525	-0.178535	0.508772	-0.595459	0.087719	0.071207	0.818369	-0.24871	0.47162	-0.397317	0.667699	-0.504644	0.417957	-0.335397	0.531476	0.128999	0.147575	-0.706914	0.411765	-0.484004	0.240454	-0.199174	0.671827	-0.517028	0.190918	-0.50258	0.126935	-0.153767	0.195046	-0.273478	0.25903	-0.042312	0.250774	0.351909	0.122807	-0.188854	0.713106	-0.205366	0.820433	-0.428277	0.143447	-0.333333	0.391125	-0.550052	0.071207
allgenes	both	Abs	CG6277-F	0.062951	-0.529412	0.232198	-0.581011	0.442724	-0.417957	0.775026	-0.219814	0.126935	-0.659443	0.54386	-0.147575	0.071207	-0.535604	0.424149	-0.04644	0.174407	-0.682147	0.083591	-0.614035	-0.118679	-0.636739	0.560372	-0.283798	0.141383	-0.422085	0.331269	-0.692466	0.446852	-0.527348	-0.327141	-0.570691	0.678019	-0.733746	-0.087719	-0.337461	0.620227	-0.448916	0.374613	-0.013416	0.102167	-0.351909	0.572755	-0.463364	0.415893	-0.597523
allgenes	both	Abs	CG6277-M	-0.496388	0.281734	-0.252838	0.19711	-0.331269	0.172343	0.159959	0.661507	-0.370485	0.201238	-0.263158	0.616099	-0.665635	0.277606	-0.285862	0.397317	0.168215	-0.093911	-0.649123	0.190918	-0.261094	0.108359	-0.184727	0.634675	-0.690402	0.27967	-0.409701	0.013416	-0.166151	0.112487	-0.570691	0.149639	-0.065015	-0.234262	0.397317	0.335397	-0.126935	0.444788	-0.446852	0.791538	0.001032	0.360165	-0.040248	0.323013	-0.011352	0.023736
allgenes	both	Abs	CG6329-F	0.762642	-0.337461	0.525284	0.050568	-0.050568	-0.312693	-0.166151	-0.325077	0.391125	0.01548	0.230134	-0.376677	0.488132	-0.292054	0.287926	-0.124871	0.098039	-0.017544	0.275542	-0.017544	0.263158	0.065015	0.102167	-0.463364	0.50258	-0.329205	0.170279	-0.23839	0.093911	-0.112487	0.531476	-0.110423	0.110423	0.277606	-0.128999	-0.477812	0.017544	-0.318885	0.368421	-0.395253	-0.399381	-0.529412	0.089783	-0.147575	-0.232198	-0.065015
allgenes	both	Abs	CG6329-M	-0.091847	0.638803	-0.137255	0.789474	-0.521156	0.380805	-0.626419	0.50258	-0.28999	0.750258	-0.626419	0.494324	-0.345717	0.661507	-0.448916	0.403509	-0.242518	0.820433	-0.444788	0.74613	-0.323013	0.686275	-0.411765	0.581011	-0.370485	0.335397	-0.521156	0.564499	-0.327141	0.541796	0.149639	0.595459	-0.459236	0.865841	0.20743	0.164087	-0.638803	0.72549	-0.308566	0.399381	-0.436533	0.22807	-0.665635	0.560372	-0.669763	0.486068
allgenes	both	Abs	CG6403-F	-0.062951	-0.399381	0.141383	-0.583075	0.360165	-0.21775	0.742002	-0.195046	0.073271	-0.795666	0.494324	-0.071207	0.100103	-0.655315	0.19711	-0.436533	0.351909	-0.72549	0.244582	-0.847265	-0.112487	-0.535604	0.386997	-0.267286	0.304438	-0.083591	0.420021	-0.719298	0.356037	-0.465428	-0.465428	-0.713106	0.750258	-0.781218	0.042312	-0.104231	0.77709	-0.430341	0.380805	-0.069143	0.389061	-0.19711	0.706914	-0.368421	0.432405	-0.48194
allgenes	both	Abs	CG6403-M	-0.184727	0.23839	-0.215686	0.457172	-0.294118	0.151703	-0.120743	0.467492	-0.45098	0.488132	-0.420021	0.510836	-0.494324	0.642931	0.03612	0.917441	-0.453044	0.510836	-0.77709	0.521156	-0.531476	0.281734	-0.118679	0.5129	-0.576883	-0.093911	-0.589267	0.384933	0.087719	0.376677	-0.067079	0.463364	-0.24871	0.568627	0.221878	-0.027864	-0.380805	0.601651	-0.265222	0.490196	-0.605779	-0.034056	-0.572755	0.403509	-0.599587	0.244582
allgenes	both	Abs	CG6867-F	0.442724	-0.525284	0.556244	-0.23839	-0.001032	-0.607843	0.415893	-0.320949	0.589267	-0.479876	0.605779	-0.329205	0.545924	-0.845201	0.176471	-0.504644	0.508772	-0.799794	0.436533	-0.605779	0.312693	-0.378741	0.360165	-0.47162	0.535604	-0.209494	0.428277	-0.772962	-0.029928	-0.603715	-0.01548	-0.537668	0.583075	-0.453044	-0.380805	-0.397317	0.5129	-0.446852	0.605779	-0.323013	-0.052632	-0.589267	0.748194	-0.595459	0.180599	-0.545924
allgenes	both	Abs	CG6867-M	-0.083591	0.246646	0.168215	0.570691	-0.521156	-0.058824	-0.040248	0.700722	-0.137255	0.529412	-0.292054	0.589267	-0.442724	0.250774	-0.391125	0.535604	0.00516	0.205366	-0.688338	0.486068	-0.411765	0.263158	-0.0258	0.591331	-0.498452	0.098039	-0.494324	-0.038184	-0.122807	0.054696	-0.205366	0.302374	-0.110423	0.281734	0.26935	-0.098039	-0.281734	0.587203	-0.137255	0.647059	-0.547988	-0.031992	-0.211558	0.27967	-0.578947	-0.060888
allgenes	both	Abs	CG7017-F	0.139319	0.091847	0.075335	-0.058824	0.075335	0.316821	-0.302374	-0.267286	-0.397317	-0.331269	-0.095975	0.120743	-0.213622	-0.23839	-0.137255	-0.325077	0.164087	0.001032	-0.007224	-0.424149	0.28999	0.25903	-0.382869	-0.112487	0.038184	0.213622	0.01548	-0.188854	0.221878	0.246646	-0.203302	-0.093911	0.01548	-0.062951	0.537668	0.294118	-0.021672	-0.391125	-0.271414	-0.265222	0.397317	-0.011352	0.335397	0.31063	0.133127	0.281734
allgenes	both	Abs	CG7017-M	-0.095975	0.636739	-0.226006	0.537668	-0.514964	0.517028	-0.702786	0.343653	-0.281734	0.347781	-0.500516	0.391125	-0.335397	0.170279	-0.496388	-0.184727	0.102167	0.215686	-0.075335	0.256966	0.273478	0.70485	-0.678019	0.477812	-0.397317	0.772962	-0.459236	0.236326	-0.661507	0.467492	-0.335397	0.230134	-0.438596	0.240454	0.145511	0.690402	-0.564499	0.26935	-0.465428	0.20743	0.155831	0.469556	-0.050568	0.531476	-0.240454	0.587203
allgenes	both	Abs	CG7191-F	0.411765	-0.333333	0.001032	-0.358101	0.19711	-0.323013	0.525284	-0.28999	0.081527	-0.53354	0.306502	-0.240454	0.27967	-0.397317	0.764706	0.112487	0.021672	-0.541796	0.172343	-0.578947	-0.226006	-0.535604	0.417957	-0.261094	0.234262	-0.45098	0.05676	-0.498452	0.428277	-0.19711	-0.126935	-0.552116	0.649123	-0.283798	-0.401445	-0.240454	0.479876	-0.333333	0.552116	-0.188854	-0.124871	-0.54386	0.333333	-0.325077	-0.069143	-0.22807
allgenes	both	Abs	CG7191-M	-0.205366	0.242518	-0.389061	0.242518	-0.062951	0.149639	0.102167	0.213622	-0.55418	0.073271	-0.378741	0.475748	-0.417957	0.411765	0.186791	0.739938	-0.337461	0.294118	-0.601651	0.079463	-0.739938	-0.065015	0.023736	0.438596	-0.403509	-0.186791	-0.459236	0.159959	0.411765	0.323013	-0.24871	0.199174	0.095975	0.316821	0.188854	0.087719	-0.067079	0.389061	-0.01548	0.316821	-0.308566	-0.19711	-0.382869	0.277606	-0.508772	0.168215
allgenes	both	Abs	CG7272-F	0.428277	-0.506708	0.477812	-0.601651	0.535604	-0.151703	0.378741	-0.296182	0.067079	-0.55418	0.4613	-0.320949	0.095975	-0.556244	0.347781	-0.252838	-0.077399	-0.364293	0.256966	-0.519092	0.095975	-0.314757	0.426213	-0.484004	0.263158	-0.265222	0.267286	-0.638803	0.552116	-0.329205	-0.153767	-0.624355	0.384933	-0.541796	0.091847	-0.368421	0.448916	-0.702786	0.219814	-0.320949	0.180599	-0.20743	0.591331	-0.201238	0.298246	-0.318885
allgenes	both	Abs	CG7272-M	-0.089783	0.467492	-0.345717	0.552116	-0.434469	0.304438	-0.488132	0.44066	-0.603715	0.603715	-0.663571	0.514964	-0.678019	0.653251	-0.131063	0.880289	-0.31063	0.479876	-0.857585	0.581011	-0.176471	0.420021	-0.473684	0.611971	-0.816305	0.003096	-0.775026	0.442724	0.013416	0.570691	-0.122807	0.624355	-0.54386	0.508772	0.353973	0.339525	-0.71517	0.411765	-0.628483	0.417957	-0.362229	0.135191	-0.550052	0.611971	-0.539732	0.50258
allgenes	both	Abs	CG8012-F	0.256966	-0.347781	0.386997	-0.120743	0.031992	-0.661507	0.514964	-0.277606	0.52322	-0.378741	0.479876	-0.162023	0.469556	-0.54386	0.182663	-0.26935	0.614035	-0.603715	0.263158	-0.44066	-0.034056	-0.54386	0.442724	-0.285862	0.490196	-0.426213	0.444788	-0.560372	0.137255	-0.52322	0.159959	-0.302374	0.69453	-0.283798	-0.320949	-0.504644	0.500516	-0.126935	0.661507	-0.052632	-0.131063	-0.690402	0.479876	-0.605779	0.201238	-0.628483
allgenes	both	Abs	CG8012-M	-0.772962	0.417957	-0.611971	0.153767	-0.067079	0.671827	-0.254902	0.389061	-0.44066	0.339525	-0.434469	0.318885	-0.417957	0.729618	-0.349845	0.174407	-0.506708	0.601651	-0.226006	0.374613	-0.219814	0.448916	-0.407637	0.389061	-0.395253	0.593395	-0.246646	0.791538	-0.343653	0.48194	-0.203302	0.329205	-0.576883	0.302374	0.145511	0.517028	-0.254902	0.535604	-0.587203	0.275542	0.195046	0.772962	-0.508772	0.436533	-0.009288	0.539732
allgenes	both	Abs	CG9682-F	0.4613	-0.69453	0.525284	-0.47162	0.397317	-0.752322	0.465428	-0.620227	0.849329	-0.399381	0.80805	-0.78741	0.902993	-0.657379	0.529412	-0.434469	0.114551	-0.504644	0.754386	-0.306502	0.349845	-0.527348	0.684211	-0.727554	0.775026	-0.550052	0.723426	-0.453044	-0.01548	-0.74613	0.508772	-0.389061	0.525284	-0.265222	-0.719298	-0.706914	0.463364	-0.475748	0.820433	-0.583075	-0.157895	-0.521156	0.314757	-0.859649	0.331269	-0.698658
allgenes	both	Abs	CG9682-M	-0.5129	0.779154	-0.550052	0.48194	-0.360165	0.742002	-0.323013	0.688338	-0.506708	0.308566	-0.653251	0.696594	-0.593395	0.566563	-0.506708	0.044376	-0.040248	0.434469	-0.236326	0.298246	-0.457172	0.564499	-0.519092	0.713106	-0.488132	0.805986	-0.506708	0.405573	-0.415893	0.601651	-0.55418	0.077399	-0.213622	0.240454	0.242518	0.669763	-0.294118	0.634675	-0.407637	0.678019	0.118679	0.657379	-0.281734	0.647059	-0.30031	0.593395
allgenes	both	Abs	CG9812-F	0.244582	-0.686275	0.459236	-0.611971	0.49226	-0.504644	0.54386	-0.630547	0.653251	-0.661507	0.834881	-0.661507	0.760578	-0.733746	0.378741	-0.702786	0.203302	-0.52322	0.789474	-0.593395	0.323013	-0.407637	0.537668	-0.754386	0.847265	-0.294118	0.874097	-0.53354	0.007224	-0.698658	0.254902	-0.578947	0.665635	-0.420021	-0.426213	-0.519092	0.669763	-0.568627	0.70485	-0.566563	0.124871	-0.325077	0.467492	-0.739938	0.52322	-0.616099
allgenes	both	Abs	CG9812-M	-0.153767	0.605779	-0.517028	0.434469	-0.302374	0.696594	-0.760578	0.31063	-0.382869	0.490196	-0.684211	0.215686	-0.339525	0.663571	-0.314757	0.133127	-0.30031	0.609907	-0.050568	0.521156	0.106295	0.692466	-0.719298	0.294118	-0.386997	0.525284	-0.506708	0.69453	-0.415893	0.742002	-0.058824	0.318885	-0.669763	0.525284	0.058824	0.618163	-0.669763	0.252838	-0.566563	0.139319	0.021672	0.605779	-0.521156	0.632611	-0.329205	0.836945
allgenes	both	Abs	clos-F	0.384933	-0.011352	0.409701	0.325077	-0.20743	-0.034056	-0.50258	-0.124871	-0.073271	0.091847	-0.112487	0.137255	-0.095975	-0.135191	-0.25903	-0.038184	0.178535	0.05676	-0.145511	-0.007224	0.465428	0.376677	-0.378741	-0.141383	-0.019608	0.001032	-0.135191	-0.114551	0.031992	0.184727	0.114551	0.195046	-0.23839	0.267286	0.314757	-0.069143	-0.341589	-0.213622	-0.211558	-0.186791	-0.188854	-0.364293	0.271414	0.199174	-0.170279	0.172343
allgenes	both	Abs	clos-M	-0.30031	0.713106	-0.345717	0.519092	-0.372549	0.820433	-0.692466	0.475748	-0.75645	0.267286	-0.739938	0.721362	-0.799794	0.436533	-0.620227	0.089783	-0.067079	0.436533	-0.436533	0.178535	-0.031992	0.75645	-0.805986	0.570691	-0.655315	0.785346	-0.653251	0.312693	-0.236326	0.764706	-0.607843	0.223942	-0.531476	0.23839	0.574819	0.779154	-0.541796	0.263158	-0.78741	0.391125	0.223942	0.519092	-0.031992	0.834881	-0.250774	0.793602
allgenes	both	Abs	CNMa-F	0.541796	-0.564499	0.384933	-0.265222	0.415893	-0.560372	0.159959	-0.717234	0.325077	-0.232198	0.510836	-0.541796	0.504644	-0.27967	0.727554	0.215686	-0.256966	-0.106295	0.186791	-0.139319	0.176471	-0.312693	0.4613	-0.529412	0.378741	-0.789474	0.353973	-0.205366	0.292054	-0.356037	0.529412	-0.003096	0.304438	0.135191	-0.442724	-0.663571	0.093911	-0.413829	0.467492	-0.568627	-0.399381	-0.71517	0.0258	-0.521156	0.124871	-0.368421
allgenes	both	Abs	CNMa-M	-0.201238	0.510836	-0.098039	0.675955	-0.636739	0.195046	-0.611971	0.630547	-0.153767	0.892673	-0.562436	0.424149	-0.479876	0.558308	-0.655315	0.413829	0.052632	0.4613	-0.597523	0.888545	0.139319	0.558308	-0.514964	0.609907	-0.655315	0.287926	-0.547988	0.488132	-0.486068	0.320949	0.079463	0.754386	-0.731682	0.428277	0.347781	0.30031	-0.803922	0.556244	-0.642931	0.52322	-0.244582	0.436533	-0.539732	0.494324	-0.351909	0.304438
allgenes	both	Abs	Cow-F	0.362229	-0.640867	0.663571	-0.457172	0.434469	-0.616099	0.477812	-0.552116	0.737874	-0.490196	0.830753	-0.628483	0.783282	-0.750258	0.335397	-0.599587	0.089783	-0.420021	0.727554	-0.417957	0.24871	-0.397317	0.706914	-0.657379	0.789474	-0.314757	0.768834	-0.570691	-0.011352	-0.754386	0.327141	-0.477812	0.578947	-0.308566	-0.521156	-0.684211	0.570691	-0.436533	0.779154	-0.541796	-0.048504	-0.432405	0.467492	-0.77709	0.364293	-0.706914
allgenes	both	Abs	Cow-M	-0.199174	0.54386	-0.048504	0.909185	-0.762642	0.337461	-0.669763	0.614035	-0.343653	0.758514	-0.605779	0.706914	-0.539732	0.624355	-0.616099	0.477812	-0.001032	0.595459	-0.686275	0.688338	-0.073271	0.851393	-0.669763	0.609907	-0.576883	0.44066	-0.614035	0.479876	-0.537668	0.552116	-0.065015	0.667699	-0.539732	0.760578	0.364293	0.242518	-0.723426	0.731682	-0.564499	0.578947	-0.5129	0.170279	-0.434469	0.609907	-0.550052	0.506708
allgenes	both	Abs	Crz-F	-0.157895	-0.576883	0.120743	-0.72549	0.632611	-0.413829	0.671827	-0.510836	0.517028	-0.479876	0.682147	-0.607843	0.599587	-0.376677	0.327141	-0.475748	0.058824	-0.327141	0.537668	-0.401445	0.069143	-0.667699	0.618163	-0.527348	0.682147	-0.364293	0.872033	-0.151703	0.22807	-0.653251	0.382869	-0.296182	0.391125	-0.486068	-0.250774	-0.407637	0.70485	-0.312693	0.469556	-0.407637	0.347781	-0.089783	0.170279	-0.684211	0.669763	-0.622291
allgenes	both	Abs	Crz-M	-0.444788	0.659443	-0.48194	0.389061	-0.24871	0.898865	-0.595459	0.498452	-0.733746	0.347781	-0.713106	0.599587	-0.739938	0.684211	-0.486068	0.184727	-0.298246	0.636739	-0.407637	0.314757	-0.151703	0.729618	-0.723426	0.521156	-0.593395	0.744066	-0.562436	0.589267	-0.21775	0.803922	-0.422085	0.267286	-0.622291	0.339525	0.508772	0.700722	-0.473684	0.389061	-0.822497	0.409701	0.205366	0.692466	-0.281734	0.824561	-0.178535	0.836945
allgenes	both	Abs	cv-2-F	0.003096	-0.48194	0.230134	-0.463364	0.473684	-0.479876	0.457172	-0.744066	0.508772	-0.558308	0.653251	-0.529412	0.719298	-0.583075	0.242518	-0.591331	0.19711	-0.345717	0.591331	-0.564499	0.098039	-0.552116	0.514964	-0.535604	0.799794	-0.331269	0.855521	-0.298246	0.131063	-0.624355	0.360165	-0.232198	0.52322	-0.27967	-0.351909	-0.378741	0.632611	-0.335397	0.644995	-0.624355	0.275542	-0.420021	0.28999	-0.739938	0.508772	-0.576883
allgenes	both	Abs	cv-2-M	-0.236326	0.376677	-0.465428	0.353973	-0.135191	0.331269	-0.607843	0.017544	-0.287926	0.591331	-0.504644	0.050568	-0.172343	0.76677	-0.087719	0.488132	-0.438596	0.723426	-0.265222	0.675955	0.017544	0.356037	-0.413829	0.221878	-0.337461	-0.001032	-0.339525	0.876161	-0.162023	0.52322	0.384933	0.744066	-0.70485	0.673891	0.029928	0.254902	-0.663571	0.372549	-0.4613	-0.01548	-0.124871	0.28999	-0.801858	0.349845	-0.211558	0.517028
allgenes	both	Abs	daw-F	0.25903	-0.0258	0.201238	-0.147575	0.048504	0.019608	-0.172343	-0.298246	0.292054	-0.122807	0.139319	-0.382869	0.457172	-0.403509	-0.205366	-0.76677	0.240454	-0.021672	0.558308	-0.209494	0.320949	0.01548	-0.031992	-0.327141	0.583075	0.176471	0.376677	-0.114551	-0.021672	-0.147575	0.323013	-0.151703	0.03612	-0.017544	0.060888	0.023736	0.168215	-0.296182	0.22807	-0.519092	0.405573	0.081527	0.126935	-0.081527	0.062951	-0.027864
allgenes	both	Abs	daw-M	-0.093911	0.558308	-0.044376	0.781218	-0.572755	0.345717	-0.830753	0.337461	-0.28999	0.75645	-0.599587	0.442724	-0.374613	0.564499	-0.581011	0.312693	-0.114551	0.696594	-0.5129	0.665635	0.124871	0.737874	-0.622291	0.475748	-0.426213	0.378741	-0.477812	0.597523	-0.395253	0.550052	0.20743	0.770898	-0.760578	0.760578	0.331269	0.277606	-0.758514	0.550052	-0.607843	0.21775	-0.25903	0.184727	-0.44066	0.552116	-0.422085	0.550052
allgenes	both	Abs	Dh31-F	0.417957	-0.343653	0.799794	0.170279	-0.157895	-0.581011	0.104231	-0.085655	0.368421	0.03612	0.341589	0.023736	0.162023	-0.422085	-0.118679	0.01548	0.364293	-0.263158	-0.176471	-0.067079	0.131063	-0.135191	0.298246	-0.168215	0.164087	-0.329205	0.135191	-0.498452	0.120743	-0.393189	0.211558	0.048504	0.170279	-0.034056	0.03612	-0.630547	0.104231	-0.065015	0.223942	-0.01548	-0.372549	-0.680083	0.475748	-0.316821	0.017544	-0.488132
allgenes	both	Abs	Dh31-M	-0.254902	0.614035	-0.106295	0.717234	-0.605779	0.337461	-0.484004	0.525284	-0.570691	0.465428	-0.609907	0.826625	-0.696594	0.362229	-0.583075	0.403509	0.141383	0.333333	-0.791538	0.316821	-0.230134	0.477812	-0.504644	0.748194	-0.682147	0.432405	-0.669763	0.199174	-0.141383	0.484004	-0.360165	0.550052	-0.395253	0.347781	0.585139	0.405573	-0.498452	0.601651	-0.564499	0.55418	-0.091847	0.075335	-0.095975	0.605779	-0.395253	0.376677
allgenes	both	Abs	Dh44-F	0.316821	-0.583075	0.428277	-0.304438	0.122807	-0.775026	0.723426	-0.296182	0.671827	-0.442724	0.680083	-0.378741	0.642931	-0.634675	0.417957	-0.242518	0.428277	-0.663571	0.389061	-0.430341	-0.044376	-0.599587	0.644995	-0.430341	0.614035	-0.537668	0.562436	-0.651187	0.095975	-0.717234	0.205366	-0.4613	0.832817	-0.329205	-0.47162	-0.642931	0.630547	-0.226006	0.859649	-0.143447	-0.277606	-0.638803	0.356037	-0.744066	0.133127	-0.76677
allgenes	both	Abs	Dh44-M	-0.426213	0.244582	-0.527348	0.341589	-0.155831	0.277606	-0.31063	0.137255	-0.292054	0.5129	-0.422085	0.174407	-0.166151	0.843137	0.019608	0.651187	-0.556244	0.673891	-0.380805	0.558308	-0.277606	0.273478	-0.283798	0.24871	-0.30031	-0.009288	-0.316821	0.888545	-0.135191	0.477812	0.27967	0.632611	-0.552116	0.711042	-0.079463	0.131063	-0.409701	0.585139	-0.329205	0.120743	-0.327141	0.164087	-0.783282	0.256966	-0.306502	0.446852
allgenes	both	Abs	Drsl2-F	0.436533	-0.547988	0.527348	-0.323013	-0.01548	-0.609907	0.587203	-0.131063	0.519092	-0.477812	0.583075	-0.263158	0.347781	-0.737874	0.250774	-0.325077	0.663571	-0.841073	0.25903	-0.517028	0.242518	-0.420021	0.370485	-0.409701	0.395253	-0.347781	0.409701	-0.857585	0.075335	-0.595459	-0.069143	-0.599587	0.70485	-0.601651	-0.149639	-0.413829	0.535604	-0.479876	0.490196	0.001032	-0.108359	-0.457172	0.642931	-0.496388	0.25903	-0.597523
allgenes	both	Abs	Drsl2-M	-0.667699	0.488132	-0.657379	0.304438	-0.071207	0.644995	-0.27967	0.353973	-0.47162	0.329205	-0.558308	0.378741	-0.364293	0.80805	-0.312693	0.277606	-0.541796	0.748194	-0.21775	0.378741	-0.434469	0.442724	-0.397317	0.376677	-0.275542	0.442724	-0.265222	0.805986	-0.176471	0.585139	-0.102167	0.323013	-0.442724	0.558308	0.108359	0.436533	-0.256966	0.576883	-0.380805	0.246646	-0.023736	0.545924	-0.659443	0.455108	-0.308566	0.587203
allgenes	both	Abs	Dsk-F	0.407637	-0.190918	0.058824	-0.484004	0.527348	0.044376	0.159959	-0.486068	0.195046	-0.52322	0.209494	-0.469556	0.436533	-0.339525	0.325077	-0.581011	0.114551	-0.143447	0.71517	-0.494324	-0.031992	-0.358101	0.240454	-0.54386	0.667699	-0.164087	0.430341	-0.261094	0.463364	-0.067079	0.186791	-0.597523	0.374613	-0.275542	-0.137255	-0.128999	0.47162	-0.589267	0.434469	-0.469556	0.380805	-0.153767	0.28999	-0.188854	0.242518	-0.023736
allgenes	both	Abs	Dsk-M	-0.04644	0.372549	-0.060888	0.717234	-0.469556	0.20743	-0.605779	0.067079	-0.316821	0.486068	-0.415893	0.432405	-0.21775	0.4613	-0.22807	0.422085	-0.124871	0.616099	-0.50258	0.409701	-0.126935	0.605779	-0.463364	0.364293	-0.232198	0.145511	-0.343653	0.457172	-0.271414	0.4613	0.205366	0.669763	-0.347781	0.839009	0.223942	0.102167	-0.52322	0.535604	-0.281734	0.122807	-0.432405	-0.176471	-0.453044	0.378741	-0.444788	0.432405
allgenes	both	Abs	Eaat2-F	0.380805	0.349845	-0.114551	0.044376	0.091847	0.339525	-0.49226	-0.287926	-0.312693	-0.21775	-0.302374	0.013416	-0.093911	-0.203302	-0.003096	-0.329205	0.126935	0.00516	0.223942	-0.287926	0.236326	0.133127	-0.343653	-0.001032	0.011352	0.192982	-0.178535	-0.131063	0.209494	0.362229	-0.147575	-0.126935	-0.065015	-0.042312	0.19711	0.446852	-0.205366	-0.415893	-0.112487	-0.323013	0.424149	-0.03612	0.254902	0.320949	-0.060888	0.413829
allgenes	both	Abs	Eaat2-M	-0.124871	0.624355	-0.277606	0.568627	-0.411765	0.591331	-0.768834	0.360165	-0.750258	0.426213	-0.731682	0.628483	-0.818369	0.550052	-0.426213	0.463364	-0.054696	0.479876	-0.657379	0.413829	0.118679	0.706914	-0.801858	0.525284	-0.803922	0.358101	-0.731682	0.378741	-0.128999	0.75645	-0.335397	0.525284	-0.581011	0.395253	0.605779	0.585139	-0.803922	0.21775	-0.853457	0.393189	-0.017544	0.329205	-0.261094	0.799794	-0.263158	0.70485
allgenes	both	Abs	Est-6-F	0.298246	-0.312693	-0.009288	-0.329205	0.190918	-0.294118	0.54386	-0.25903	0.003096	-0.581011	0.27967	-0.102167	0.139319	-0.370485	0.640867	0.122807	0.114551	-0.595459	0.058824	-0.665635	-0.21775	-0.519092	0.323013	-0.221878	0.153767	-0.415893	0.062951	-0.510836	0.446852	-0.162023	-0.242518	-0.547988	0.649123	-0.345717	-0.325077	-0.199174	0.496388	-0.323013	0.426213	-0.098039	-0.081527	-0.574819	0.469556	-0.306502	0.044376	-0.213622
allgenes	both	Abs	Est-6-M	-0.108359	0.399381	-0.31063	0.517028	-0.314757	0.157895	-0.382869	0.277606	-0.517028	0.574819	-0.545924	0.426213	-0.500516	0.653251	0.003096	0.921569	-0.386997	0.562436	-0.793602	0.599587	-0.325077	0.26935	-0.256966	0.55418	-0.667699	-0.180599	-0.647059	0.490196	0.102167	0.459236	0.069143	0.713106	-0.413829	0.624355	0.242518	0.131063	-0.632611	0.506708	-0.401445	0.320949	-0.432405	-0.0258	-0.671827	0.442724	-0.53354	0.333333
allgenes	both	Abs	Frq1-F	0.556244	-0.568627	0.570691	-0.329205	0.093911	-0.789474	0.53354	-0.213622	0.558308	-0.221878	0.595459	-0.438596	0.436533	-0.690402	0.426213	-0.027864	0.27967	-0.647059	0.126935	-0.213622	0.166151	-0.578947	0.651187	-0.306502	0.285862	-0.628483	0.296182	-0.73581	0.234262	-0.731682	0.205366	-0.292054	0.517028	-0.442724	-0.254902	-0.589267	0.341589	-0.403509	0.572755	-0.188854	-0.232198	-0.525284	0.333333	-0.572755	0.058824	-0.752322
allgenes	both	Abs	Frq1-M	-0.071207	0.583075	-0.009288	0.737874	-0.399381	0.339525	-0.436533	0.496388	-0.510836	0.48194	-0.607843	0.772962	-0.616099	0.45098	-0.473684	0.496388	-0.067079	0.589267	-0.669763	0.45098	-0.591331	0.47162	-0.281734	0.669763	-0.52322	0.246646	-0.624355	0.155831	0.034056	0.473684	-0.254902	0.413829	-0.20743	0.525284	0.465428	0.139319	-0.457172	0.572755	-0.285862	0.552116	-0.349845	-0.03612	-0.28999	0.572755	-0.587203	0.333333
allgenes	both	Abs	Fst-F	-0.366357	-0.356037	-0.120743	-0.578947	0.384933	-0.128999	0.609907	-0.366357	0.275542	-0.669763	0.488132	-0.308566	0.438596	-0.438596	0.060888	-0.702786	0.265222	-0.459236	0.572755	-0.696594	0.001032	-0.45098	0.25903	-0.413829	0.628483	0.04644	0.723426	-0.22807	0.054696	-0.438596	-0.079463	-0.49226	0.545924	-0.498452	-0.159959	-0.011352	0.76677	-0.256966	0.430341	-0.318885	0.517028	0.034056	0.331269	-0.486068	0.525284	-0.372549
allgenes	both	Abs	Fst-M	-0.176471	0.657379	-0.529412	0.490196	-0.508772	0.663571	-0.692466	0.545924	-0.465428	0.607843	-0.721362	0.372549	-0.527348	0.642931	-0.316821	0.304438	-0.242518	0.457172	-0.358101	0.547988	0.095975	0.686275	-0.74613	0.55418	-0.651187	0.591331	-0.70485	0.618163	-0.465428	0.711042	-0.215686	0.378741	-0.719298	0.411765	0.164087	0.708978	-0.706914	0.395253	-0.72549	0.353973	0.003096	0.651187	-0.448916	0.727554	-0.389061	0.810114
allgenes	both	Abs	Gad1-F	0.190918	-0.690402	0.252838	-0.822497	0.52322	-0.593395	0.795666	-0.467492	0.671827	-0.630547	0.764706	-0.731682	0.71517	-0.717234	0.459236	-0.583075	0.27967	-0.76677	0.700722	-0.611971	0.192982	-0.863777	0.706914	-0.661507	0.717234	-0.444788	0.750258	-0.54386	0.31063	-0.770898	0.21775	-0.638803	0.587203	-0.762642	-0.426213	-0.44066	0.810114	-0.583075	0.675955	-0.457172	0.341589	-0.250774	0.496388	-0.77709	0.550052	-0.727554
allgenes	both	Abs	Gad1-M	-0.405573	0.626419	-0.27967	0.558308	-0.570691	0.442724	-0.453044	0.826625	-0.345717	0.810114	-0.657379	0.545924	-0.638803	0.698658	-0.667699	0.397317	-0.062951	0.539732	-0.630547	0.785346	-0.135191	0.52322	-0.488132	0.713106	-0.708978	0.477812	-0.609907	0.570691	-0.343653	0.465428	-0.108359	0.583075	-0.702786	0.351909	0.446852	0.413829	-0.614035	0.686275	-0.72549	0.684211	-0.069143	0.669763	-0.525284	0.640867	-0.339525	0.420021
allgenes	both	Abs	gas-F	-0.21775	-0.49226	-0.0258	-0.810114	0.651187	-0.199174	0.723426	-0.455108	0.382869	-0.706914	0.622291	-0.535604	0.494324	-0.432405	0.308566	-0.626419	0.089783	-0.48194	0.682147	-0.659443	0.009288	-0.642931	0.514964	-0.556244	0.632611	-0.143447	0.783282	-0.261094	0.205366	-0.519092	0.011352	-0.622291	0.514964	-0.669763	-0.360165	-0.19711	0.822497	-0.430341	0.44066	-0.370485	0.53354	0.042312	0.405573	-0.618163	0.73581	-0.457172
allgenes	both	Abs	gas-M	-0.395253	0.55418	-0.603715	0.384933	-0.209494	0.527348	-0.552116	0.20743	-0.234262	0.531476	-0.581011	0.131063	-0.110423	0.733746	-0.292054	0.141383	-0.374613	0.70485	-0.031992	0.54386	-0.128999	0.411765	-0.459236	0.312693	-0.182663	0.393189	-0.285862	0.890609	-0.331269	0.570691	0.21775	0.500516	-0.647059	0.620227	-0.062951	0.457172	-0.465428	0.517028	-0.360165	0.052632	0.050568	0.504644	-0.702786	0.395253	-0.28999	0.622291
allgenes	both	Abs	gbb-F	0.358101	-0.721362	0.48194	-0.626419	0.479876	-0.793602	0.653251	-0.651187	0.742002	-0.558308	0.834881	-0.739938	0.795666	-0.814241	0.463364	-0.469556	0.24871	-0.680083	0.636739	-0.508772	0.244582	-0.77709	0.775026	-0.671827	0.72549	-0.624355	0.764706	-0.638803	0.236326	-0.872033	0.345717	-0.442724	0.644995	-0.547988	-0.52322	-0.628483	0.632611	-0.589267	0.801858	-0.587203	0.093911	-0.527348	0.438596	-0.896801	0.45098	-0.847265
allgenes	both	Abs	gbb-M	-0.545924	0.607843	-0.572755	0.306502	-0.27967	0.442724	-0.184727	0.599587	-0.545924	0.409701	-0.595459	0.578947	-0.696594	0.537668	-0.345717	0.453044	-0.126935	0.242518	-0.605779	0.382869	-0.353973	0.141383	-0.308566	0.783282	-0.795666	0.391125	-0.618163	0.393189	-0.108359	0.399381	-0.467492	0.378741	-0.442724	-0.017544	0.304438	0.611971	-0.378741	0.53354	-0.591331	0.605779	0.19711	0.535604	-0.312693	0.500516	-0.159959	0.347781
allgenes	both	Abs	gb-F	0.139319	-0.698658	0.285862	-0.624355	0.50258	-0.399381	0.768834	-0.147575	0.254902	-0.428277	0.585139	-0.341589	0.234262	-0.306502	0.550052	0.089783	-0.192982	-0.364293	0.126935	-0.323013	-0.19711	-0.517028	0.649123	-0.430341	0.30031	-0.519092	0.376677	-0.430341	0.467492	-0.517028	0.019608	-0.510836	0.517028	-0.424149	-0.131063	-0.593395	0.601651	-0.351909	0.438596	-0.095975	-0.180599	-0.265222	0.213622	-0.428277	0.19711	-0.55418
allgenes	both	Abs	gb-M	-0.285862	0.690402	-0.54386	0.663571	-0.55418	0.467492	-0.465428	0.618163	-0.659443	0.581011	-0.799794	0.74613	-0.754386	0.75645	-0.256966	0.75645	-0.054696	0.442724	-0.793602	0.556244	-0.386997	0.438596	-0.583075	0.793602	-0.845201	0.25903	-0.851393	0.496388	-0.135191	0.702786	-0.320949	0.552116	-0.436533	0.444788	0.382869	0.529412	-0.649123	0.644995	-0.603715	0.717234	-0.23839	0.252838	-0.517028	0.711042	-0.500516	0.593395
allgenes	both	Abs	Gpa2-F	0.159959	-0.552116	0.219814	-0.653251	0.391125	-0.428277	0.754386	-0.21775	0.25903	-0.653251	0.55418	-0.26935	0.226006	-0.585139	0.430341	-0.236326	0.349845	-0.803922	0.277606	-0.642931	0.003096	-0.71517	0.510836	-0.405573	0.277606	-0.386997	0.339525	-0.661507	0.448916	-0.5129	-0.21775	-0.642931	0.649123	-0.795666	-0.112487	-0.335397	0.667699	-0.490196	0.432405	-0.060888	0.223942	-0.329205	0.644995	-0.465428	0.444788	-0.581011
allgenes	both	Abs	Gpa2-M	-0.159959	0.517028	0.00516	0.607843	-0.519092	0.28999	-0.232198	0.803922	-0.405573	0.496388	-0.537668	0.775026	-0.737874	0.403509	-0.556244	0.457172	0.124871	0.298246	-0.70485	0.47162	-0.417957	0.428277	-0.296182	0.702786	-0.686275	0.335397	-0.647059	0.027864	-0.114551	0.358101	-0.442724	0.242518	-0.201238	0.192982	0.48194	0.199174	-0.401445	0.537668	-0.434469	0.830753	-0.28999	0.22807	-0.143447	0.564499	-0.434469	0.22807
allgenes	both	Abs	Gpb5-F	0.007224	-0.386997	0.03612	-0.597523	0.296182	-0.337461	0.74613	-0.128999	0.145511	-0.611971	0.442724	-0.168215	0.073271	-0.504644	0.376677	-0.168215	0.391125	-0.803922	0.131063	-0.626419	-0.0258	-0.686275	0.417957	-0.19711	0.108359	-0.287926	0.28999	-0.609907	0.339525	-0.453044	-0.337461	-0.572755	0.601651	-0.853457	-0.085655	-0.104231	0.618163	-0.403509	0.263158	0.071207	0.323013	-0.168215	0.576883	-0.397317	0.50258	-0.49226
allgenes	both	Abs	Gpb5-M	-0.384933	0.54386	-0.457172	0.5129	-0.475748	0.49226	-0.356037	0.73581	-0.647059	0.537668	-0.717234	0.737874	-0.834881	0.721362	-0.358101	0.69453	-0.128999	0.360165	-0.80805	0.500516	-0.27967	0.438596	-0.568627	0.706914	-0.878225	0.341589	-0.810114	0.459236	-0.093911	0.634675	-0.424149	0.434469	-0.535604	0.271414	0.475748	0.496388	-0.55418	0.560372	-0.729618	0.73581	-0.174407	0.378741	-0.353973	0.71517	-0.401445	0.54386
allgenes	both	Abs	Gr28b-F	0.428277	-0.80805	0.382869	-0.609907	0.552116	-0.717234	0.550052	-0.78741	0.632611	-0.618163	0.803922	-0.750258	0.805986	-0.682147	0.713106	-0.30031	0.069143	-0.581011	0.644995	-0.514964	0.281734	-0.636739	0.647059	-0.78741	0.742002	-0.702786	0.717234	-0.519092	0.242518	-0.70485	0.382869	-0.434469	0.628483	-0.362229	-0.550052	-0.624355	0.547988	-0.659443	0.801858	-0.667699	-0.102167	-0.649123	0.327141	-0.822497	0.358101	-0.663571
allgenes	both	Abs	Gr28b-M	-0.19711	0.77709	-0.275542	0.601651	-0.632611	0.576883	-0.52322	0.671827	-0.514964	0.349845	-0.663571	0.744066	-0.721362	0.26935	-0.638803	0.027864	0.399381	0.155831	-0.417957	0.292054	-0.069143	0.630547	-0.696594	0.739938	-0.675955	0.723426	-0.657379	0.052632	-0.448916	0.53354	-0.632611	0.180599	-0.223942	0.060888	0.525284	0.737874	-0.527348	0.378741	-0.574819	0.706914	0.157895	0.53354	-0.060888	0.729618	-0.265222	0.521156
allgenes	both	Abs	Gr36c-F	0.283798	-0.302374	0.31063	-0.380805	0.209494	-0.453044	0.469556	-0.244582	0.287926	-0.459236	0.424149	-0.246646	0.232198	-0.74613	0.151703	-0.331269	0.366357	-0.702786	0.234262	-0.514964	0.054696	-0.589267	0.473684	-0.184727	0.20743	-0.277606	0.25903	-0.760578	0.275542	-0.576883	-0.215686	-0.453044	0.537668	-0.682147	-0.168215	-0.180599	0.430341	-0.477812	0.434469	-0.213622	0.265222	-0.314757	0.578947	-0.45098	0.24871	-0.568627
allgenes	both	Abs	Gr36c-M	-0.205366	0.211558	-0.089783	0.368421	-0.211558	0.069143	-0.075335	0.519092	-0.283798	0.514964	-0.378741	0.409701	-0.475748	0.527348	-0.223942	0.729618	-0.31063	0.438596	-0.642931	0.601651	-0.455108	0.147575	-0.007224	0.442724	-0.545924	-0.118679	-0.479876	0.25903	0.118679	0.195046	-0.071207	0.407637	-0.287926	0.329205	0.24871	-0.065015	-0.366357	0.446852	-0.256966	0.490196	-0.444788	0.110423	-0.510836	0.30031	-0.4613	0.060888
allgenes	both	Abs	Hn-F	0.494324	-0.857585	0.69453	-0.581011	0.368421	-0.851393	0.552116	-0.5129	0.855521	-0.30031	0.865841	-0.816305	0.789474	-0.729618	0.422085	-0.345717	0.147575	-0.585139	0.510836	-0.261094	0.434469	-0.620227	0.737874	-0.733746	0.675955	-0.659443	0.711042	-0.556244	0.166151	-0.888545	0.54386	-0.325077	0.382869	-0.436533	-0.448916	-0.795666	0.494324	-0.574819	0.636739	-0.562436	-0.112487	-0.48194	0.372549	-0.832817	0.380805	-0.832817
allgenes	both	Abs	Hn-M	-0.20743	0.47162	0.021672	0.772962	-0.814241	0.029928	-0.434469	0.71517	0.0258	0.832817	-0.44066	0.519092	-0.339525	0.415893	-0.667699	0.306502	0.277606	0.256966	-0.558308	0.739938	0.04644	0.48194	-0.411765	0.642931	-0.517028	0.370485	-0.484004	0.343653	-0.618163	0.203302	0.042312	0.640867	-0.531476	0.401445	0.201238	0.180599	-0.591331	0.750258	-0.428277	0.647059	-0.353973	0.230134	-0.318885	0.343653	-0.384933	0.159959
allgenes	both	Abs	IA-2-F	0.22807	-0.411765	0.409701	-0.100103	-0.023736	-0.74613	0.444788	-0.384933	0.620227	-0.331269	0.616099	-0.27967	0.576883	-0.607843	0.273478	-0.250774	0.488132	-0.653251	0.318885	-0.366357	0.180599	-0.430341	0.442724	-0.30031	0.428277	-0.386997	0.459236	-0.52322	-0.199174	-0.632611	0.162023	-0.195046	0.644995	-0.236326	-0.574819	-0.49226	0.364293	-0.110423	0.663571	-0.174407	-0.203302	-0.642931	0.432405	-0.73581	0.271414	-0.665635
allgenes	both	Abs	IA-2-M	-0.128999	0.657379	-0.054696	0.713106	-0.667699	0.232198	-0.585139	0.391125	-0.052632	0.484004	-0.409701	0.453044	-0.201238	0.153767	-0.587203	-0.147575	0.353973	0.209494	-0.145511	0.395253	0.135191	0.568627	-0.477812	0.581011	-0.31063	0.640867	-0.349845	0.201238	-0.74613	0.283798	-0.126935	0.413829	-0.306502	0.327141	0.077399	0.442724	-0.514964	0.556244	-0.271414	0.382869	-0.007224	0.26935	-0.104231	0.335397	-0.230134	0.306502
allgenes	both	Abs	Ilp3-F	0.075335	-0.605779	0.457172	-0.283798	0.333333	-0.545924	0.162023	-0.647059	0.597523	-0.190918	0.667699	-0.564499	0.680083	-0.360165	0.180599	-0.364293	0.017544	-0.100103	0.426213	-0.116615	0.506708	-0.155831	0.320949	-0.603715	0.659443	-0.376677	0.785346	-0.038184	-0.143447	-0.570691	0.661507	0.124871	0.143447	0.05676	-0.24871	-0.564499	0.226006	-0.246646	0.384933	-0.589267	-0.104231	-0.362229	0.058824	-0.630547	0.426213	-0.517028
allgenes	both	Abs	Ilp3-M	-0.343653	0.653251	-0.510836	0.506708	-0.254902	0.570691	-0.651187	0.430341	-0.556244	0.700722	-0.754386	0.409701	-0.607843	0.872033	-0.347781	0.601651	-0.44066	0.80805	-0.539732	0.791538	-0.182663	0.53354	-0.517028	0.587203	-0.702786	0.256966	-0.626419	0.781218	-0.166151	0.669763	-0.003096	0.690402	-0.75645	0.572755	0.304438	0.477812	-0.783282	0.498452	-0.702786	0.372549	-0.095975	0.558308	-0.779154	0.657379	-0.356037	0.634675
allgenes	both	Abs	ITP-F	0.356037	-0.874097	0.603715	-0.444788	0.211558	-0.762642	0.568627	-0.386997	0.785346	-0.372549	0.764706	-0.587203	0.684211	-0.576883	0.283798	-0.320949	0.364293	-0.634675	0.4613	-0.358101	0.389061	-0.473684	0.463364	-0.805986	0.69453	-0.581011	0.680083	-0.50258	0.104231	-0.700722	0.405573	-0.413829	0.467492	-0.345717	-0.366357	-0.758514	0.545924	-0.500516	0.585139	-0.351909	-0.263158	-0.570691	0.442724	-0.742002	0.339525	-0.686275
allgenes	both	Abs	ITP-M	-0.265222	0.323013	-0.347781	0.570691	-0.593395	0.065015	-0.256966	0.5129	0.03612	0.737874	-0.389061	0.250774	-0.102167	0.70485	-0.153767	0.54386	-0.139319	0.391125	-0.389061	0.708978	-0.149639	0.356037	-0.320949	0.426213	-0.337461	0.116615	-0.389061	0.684211	-0.527348	0.316821	0.261094	0.556244	-0.436533	0.649123	-0.223942	0.083591	-0.4613	0.779154	-0.232198	0.459236	-0.537668	0.182663	-0.665635	0.211558	-0.448916	0.298246
allgenes	both	Abs	Jhbp16-F	0.603715	-0.500516	0.595459	-0.368421	0.335397	-0.587203	0.087719	-0.737874	0.547988	-0.436533	0.597523	-0.632611	0.591331	-0.781218	0.298246	-0.496388	0.345717	-0.529412	0.566563	-0.401445	0.642931	-0.380805	0.364293	-0.642931	0.529412	-0.4613	0.547988	-0.599587	0.106295	-0.552116	0.331269	-0.250774	0.325077	-0.399381	-0.308566	-0.403509	0.195046	-0.762642	0.432405	-0.653251	0.141383	-0.514964	0.541796	-0.599587	0.463364	-0.496388
allgenes	both	Abs	Jhbp16-M	-0.426213	0.657379	-0.473684	0.521156	-0.226006	0.723426	-0.541796	0.368421	-0.510836	0.415893	-0.638803	0.490196	-0.420021	0.748194	-0.382869	0.215686	-0.401445	0.824561	-0.215686	0.457172	-0.403509	0.667699	-0.500516	0.467492	-0.333333	0.574819	-0.420021	0.696594	-0.306502	0.702786	-0.145511	0.351909	-0.430341	0.665635	0.166151	0.446852	-0.438596	0.599587	-0.407637	0.316821	-0.069143	0.494324	-0.570691	0.597523	-0.368421	0.696594
allgenes	both	Abs	Jon99Cii-F	0.244582	-0.448916	0.552116	-0.172343	0.120743	-0.552116	0.133127	-0.663571	0.539732	-0.407637	0.632611	-0.389061	0.609907	-0.702786	0.089783	-0.581011	0.4613	-0.457172	0.453044	-0.457172	0.52322	-0.211558	0.24871	-0.50258	0.609907	-0.201238	0.661507	-0.446852	-0.184727	-0.552116	0.306502	-0.091847	0.374613	-0.209494	-0.244582	-0.372549	0.314757	-0.360165	0.432405	-0.517028	0.095975	-0.531476	0.521156	-0.620227	0.488132	-0.500516
allgenes	both	Abs	Jon99Cii-M	-0.201238	0.442724	0.085655	0.789474	-0.498452	0.159959	-0.583075	0.261094	-0.275542	0.581011	-0.356037	0.547988	-0.339525	0.372549	-0.467492	0.372549	-0.166151	0.626419	-0.558308	0.574819	-0.089783	0.71517	-0.362229	0.558308	-0.409701	0.306502	-0.358101	0.343653	-0.500516	0.275542	0.029928	0.731682	-0.351909	0.744066	0.261094	0.106295	-0.630547	0.649123	-0.306502	0.275542	-0.444788	0.0258	-0.446852	0.353973	-0.438596	0.23839
allgenes	both	Abs	lectin-24A-F	0.155831	-0.378741	0.174407	-0.568627	0.378741	-0.184727	0.467492	-0.422085	0.430341	-0.748194	0.552116	-0.426213	0.496388	-0.696594	0.21775	-0.839009	0.432405	-0.682147	0.793602	-0.768834	0.232198	-0.397317	0.283798	-0.54386	0.649123	0.04644	0.636739	-0.578947	-0.009288	-0.434469	-0.162023	-0.795666	0.624355	-0.684211	-0.351909	-0.075335	0.688338	-0.587203	0.494324	-0.339525	0.453044	-0.112487	0.70485	-0.498452	0.576883	-0.325077
allgenes	both	Abs	lectin-24A-M	-0.500516	0.595459	-0.504644	0.30031	-0.331269	0.805986	-0.428277	0.628483	-0.490196	0.331269	-0.587203	0.494324	-0.622291	0.593395	-0.496388	0.0258	-0.128999	0.372549	-0.21775	0.308566	-0.042312	0.653251	-0.673891	0.48194	-0.558308	0.834881	-0.486068	0.508772	-0.484004	0.644995	-0.506708	0.085655	-0.535604	0.114551	0.263158	0.723426	-0.376677	0.389061	-0.742002	0.527348	0.240454	0.845201	-0.182663	0.671827	-0.04644	0.723426
allgenes	both	Abs	lectin-30A-F	0.386997	-0.351909	0.576883	-0.126935	0.143447	-0.420021	0.120743	-0.153767	0.364293	0.120743	0.428277	-0.329205	0.232198	-0.366357	0.131063	0.003096	-0.106295	-0.013416	-0.003096	0.213622	0.124871	-0.04644	0.444788	-0.112487	0.147575	-0.345717	0.263158	-0.372549	-0.0258	-0.556244	0.298246	0.048504	0.166151	-0.065015	-0.023736	-0.488132	-0.013416	-0.213622	0.246646	-0.188854	-0.250774	-0.124871	-0.075335	-0.281734	0.034056	-0.496388
allgenes	both	Abs	lectin-30A-M	-0.147575	0.655315	-0.242518	0.768834	-0.399381	0.395253	-0.791538	0.236326	-0.50258	0.665635	-0.678019	0.496388	-0.475748	0.675955	-0.362229	0.576883	-0.356037	0.812178	-0.562436	0.688338	-0.149639	0.653251	-0.506708	0.570691	-0.585139	0.215686	-0.611971	0.622291	-0.250774	0.628483	0.067079	0.793602	-0.607843	0.828689	0.211558	0.308566	-0.836945	0.560372	-0.50258	0.221878	-0.318885	0.141383	-0.634675	0.55418	-0.508772	0.566563
allgenes	both	Abs	Lk-F	0.04644	-0.754386	0.331269	-0.54386	0.459236	-0.659443	0.884417	-0.376677	0.475748	-0.562436	0.764706	-0.351909	0.539732	-0.49226	0.578947	-0.079463	0.021672	-0.539732	0.281734	-0.517028	-0.226006	-0.711042	0.793602	-0.47162	0.556244	-0.550052	0.593395	-0.479876	0.333333	-0.70485	0.128999	-0.446852	0.713106	-0.399381	-0.378741	-0.702786	0.789474	-0.190918	0.758514	-0.211558	-0.188854	-0.605779	0.364293	-0.74613	0.285862	-0.770898
allgenes	both	Abs	Lk-M	-0.329205	0.54386	-0.306502	0.572755	-0.537668	0.190918	-0.029928	0.748194	-0.335397	0.420021	-0.500516	0.760578	-0.560372	0.434469	-0.308566	0.494324	0.168215	0.135191	-0.640867	0.360165	-0.576883	0.186791	-0.20743	0.812178	-0.607843	0.302374	-0.597523	0.143447	-0.192982	0.302374	-0.415893	0.254902	-0.050568	0.170279	0.230134	0.28999	-0.240454	0.754386	-0.215686	0.861713	-0.26935	0.126935	-0.223942	0.407637	-0.444788	0.168215
allgenes	both	Abs	Lkr-F	0.182663	0.108359	-0.093911	-0.484004	0.564499	0.21775	0.052632	-0.428277	-0.294118	-0.519092	0.019608	-0.190918	-0.03612	-0.374613	0.188854	-0.403509	-0.003096	-0.102167	0.285862	-0.508772	-0.065015	-0.370485	0.184727	-0.100103	0.145511	-0.04644	0.143447	-0.312693	0.632611	-0.00516	-0.174407	-0.327141	0.236326	-0.463364	0.26935	0.234262	0.250774	-0.550052	0.069143	-0.397317	0.754386	0.071207	0.296182	0.058824	0.302374	-0.007224
allgenes	both	Abs	Lkr-M	-0.455108	0.700722	-0.644995	0.244582	-0.26935	0.847265	-0.525284	0.539732	-0.675955	0.353973	-0.752322	0.453044	-0.719298	0.591331	-0.5129	0.110423	-0.174407	0.428277	-0.343653	0.308566	-0.040248	0.510836	-0.711042	0.547988	-0.661507	0.690402	-0.589267	0.537668	-0.174407	0.708978	-0.459236	0.230134	-0.655315	0.087719	0.469556	0.878225	-0.479876	0.250774	-0.847265	0.370485	0.442724	0.869969	-0.31063	0.783282	-0.133127	0.772962
allgenes	both	Abs	Mal-A2-F	0.54386	-0.630547	0.628483	-0.362229	0.085655	-0.698658	0.455108	-0.323013	0.552116	-0.455108	0.634675	-0.407637	0.455108	-0.855521	0.26935	-0.345717	0.48194	-0.830753	0.308566	-0.521156	0.422085	-0.469556	0.422085	-0.5129	0.420021	-0.430341	0.397317	-0.839009	0.164087	-0.663571	0.048504	-0.48194	0.535604	-0.558308	-0.211558	-0.473684	0.436533	-0.607843	0.508772	-0.314757	-0.067079	-0.576883	0.69453	-0.568627	0.21775	-0.640867
allgenes	both	Abs	Mal-A2-M	-0.26935	0.75645	-0.316821	0.690402	-0.5129	0.475748	-0.517028	0.665635	-0.630547	0.609907	-0.731682	0.77709	-0.801858	0.568627	-0.484004	0.550052	-0.048504	0.531476	-0.770898	0.626419	-0.345717	0.570691	-0.494324	0.900929	-0.836945	0.401445	-0.752322	0.312693	-0.226006	0.531476	-0.374613	0.562436	-0.391125	0.382869	0.564499	0.52322	-0.690402	0.611971	-0.589267	0.708978	-0.151703	0.409701	-0.498452	0.73581	-0.49226	0.446852
allgenes	both	Abs	Mal-A3-F	0.358101	-0.434469	0.640867	-0.331269	0.203302	-0.465428	0.106295	-0.47162	0.353973	-0.368421	0.562436	-0.370485	0.325077	-0.812178	0.019608	-0.53354	0.362229	-0.50258	0.281734	-0.386997	0.655315	-0.20743	0.256966	-0.395253	0.333333	-0.184727	0.467492	-0.630547	0.050568	-0.583075	0.122807	-0.141383	0.236326	-0.469556	0.133127	-0.261094	0.188854	-0.589267	0.201238	-0.47162	0.265222	-0.27967	0.574819	-0.389061	0.424149	-0.531476
allgenes	both	Abs	Mal-A3-M	-0.389061	0.562436	-0.529412	0.343653	-0.277606	0.731682	-0.378741	0.651187	-0.76677	0.415893	-0.702786	0.626419	-0.859649	0.744066	-0.287926	0.560372	-0.312693	0.54386	-0.655315	0.463364	-0.316821	0.583075	-0.589267	0.624355	-0.793602	0.432405	-0.696594	0.475748	-0.075335	0.696594	-0.467492	0.283798	-0.459236	0.273478	0.560372	0.589267	-0.5129	0.395253	-0.762642	0.630547	-0.031992	0.651187	-0.49226	0.820433	-0.325077	0.669763
allgenes	both	Abs	mav-F	0.49226	-0.626419	0.339525	-0.364293	0.318885	-0.772962	0.343653	-0.634675	0.680083	-0.174407	0.556244	-0.760578	0.803922	-0.356037	0.624355	0.00516	-0.001032	-0.325077	0.434469	-0.122807	0.22807	-0.671827	0.620227	-0.655315	0.601651	-0.841073	0.484004	-0.174407	0.302374	-0.527348	0.737874	-0.058824	0.244582	-0.044376	-0.628483	-0.708978	0.287926	-0.374613	0.653251	-0.597523	-0.25903	-0.682147	0.044376	-0.744066	0.147575	-0.552116
allgenes	both	Abs	mav-M	-0.058824	0.44066	-0.021672	0.597523	-0.587203	0.190918	-0.566563	0.655315	-0.145511	0.936017	-0.55418	0.349845	-0.422085	0.545924	-0.570691	0.44066	-0.058824	0.527348	-0.618163	0.894737	0.027864	0.473684	-0.397317	0.566563	-0.564499	0.21775	-0.574819	0.48194	-0.256966	0.312693	0.20743	0.713106	-0.768834	0.463364	0.438596	0.176471	-0.711042	0.54386	-0.583075	0.448916	-0.25903	0.386997	-0.564499	0.541796	-0.484004	0.28999
allgenes	both	Abs	Mip-F	-0.021672	-0.620227	0.341589	-0.801858	0.711042	-0.407637	0.752322	-0.446852	0.323013	-0.655315	0.731682	-0.479876	0.325077	-0.572755	0.358101	-0.356037	0.017544	-0.475748	0.399381	-0.529412	0.017544	-0.678019	0.742002	-0.50258	0.415893	-0.397317	0.675955	-0.539732	0.403509	-0.690402	-0.019608	-0.506708	0.550052	-0.742002	-0.145511	-0.457172	0.69453	-0.535604	0.409701	-0.308566	0.351909	-0.120743	0.457172	-0.628483	0.70485	-0.711042
allgenes	both	Abs	miple1-F	0.205366	-0.562436	0.23839	-0.816305	0.576883	-0.374613	0.692466	-0.426213	0.329205	-0.754386	0.649123	-0.517028	0.339525	-0.744066	0.430341	-0.484004	0.246646	-0.775026	0.517028	-0.702786	0.178535	-0.702786	0.568627	-0.519092	0.399381	-0.335397	0.54386	-0.723426	0.372549	-0.622291	-0.184727	-0.727554	0.626419	-0.917441	-0.211558	-0.232198	0.678019	-0.750258	0.430341	-0.333333	0.45098	-0.139319	0.642931	-0.556244	0.624355	-0.581011
allgenes	both	Abs	miple1-M	-0.312693	0.696594	-0.467492	0.484004	-0.226006	0.779154	-0.562436	0.556244	-0.855521	0.44066	-0.834881	0.706914	-0.896801	0.74613	-0.434469	0.541796	-0.347781	0.713106	-0.665635	0.47162	-0.407637	0.605779	-0.605779	0.653251	-0.775026	0.415893	-0.750258	0.479876	0.083591	0.791538	-0.432405	0.374613	-0.519092	0.409701	0.624355	0.581011	-0.605779	0.376677	-0.742002	0.519092	-0.009288	0.510836	-0.475748	0.876161	-0.434469	0.727554
allgenes	both	Abs	Mip-M	-0.345717	0.331269	-0.504644	0.221878	-0.168215	0.376677	-0.110423	0.389061	-0.708978	0.182663	-0.537668	0.578947	-0.748194	0.589267	-0.021672	0.742002	-0.137255	0.22807	-0.739938	0.20743	-0.360165	0.143447	-0.376677	0.488132	-0.731682	0.009288	-0.603715	0.30031	0.236326	0.527348	-0.411765	0.294118	-0.23839	0.104231	0.469556	0.393189	-0.320949	0.281734	-0.562436	0.550052	-0.083591	0.170279	-0.306502	0.53354	-0.19711	0.401445
allgenes	both	Abs	Mmp2-F	0.744066	-0.298246	0.545924	0.054696	-0.081527	-0.564499	-0.104231	-0.192982	0.434469	0.308566	0.166151	-0.411765	0.401445	-0.271414	0.168215	0.135191	0.095975	-0.011352	-0.021672	0.292054	0.219814	-0.221878	0.30031	-0.246646	0.26935	-0.632611	0.054696	-0.226006	0.320949	-0.323013	0.70485	0.226006	-0.050568	0.201238	0.021672	-0.562436	-0.151703	-0.236326	0.316821	-0.333333	-0.382869	-0.50258	-0.151703	-0.190918	-0.341589	-0.351909
allgenes	both	Abs	Mmp2-M	-0.19711	0.711042	-0.409701	0.69453	-0.622291	0.500516	-0.644995	0.71517	-0.517028	0.783282	-0.80805	0.593395	-0.717234	0.754386	-0.45098	0.616099	-0.102167	0.576883	-0.696594	0.801858	-0.112487	0.661507	-0.665635	0.74613	-0.826625	0.356037	-0.793602	0.54386	-0.341589	0.657379	-0.170279	0.609907	-0.636739	0.510836	0.417957	0.54386	-0.834881	0.560372	-0.723426	0.655315	-0.252838	0.527348	-0.657379	0.770898	-0.535604	0.624355
allgenes	both	Abs	Ms-F	0.356037	-0.73581	0.49226	-0.647059	0.742002	-0.531476	0.401445	-0.915377	0.44066	-0.684211	0.762642	-0.692466	0.653251	-0.708978	0.49226	-0.430341	-0.073271	-0.372549	0.597523	-0.607843	0.285862	-0.545924	0.618163	-0.79773	0.727554	-0.581011	0.781218	-0.508772	0.411765	-0.636739	0.327141	-0.382869	0.479876	-0.372549	-0.327141	-0.574819	0.539732	-0.770898	0.599587	-0.834881	0.145511	-0.574819	0.455108	-0.729618	0.514964	-0.585139
allgenes	both	Abs	Ms-M	-0.698658	0.653251	-0.634675	0.446852	-0.24871	0.713106	-0.436533	0.250774	-0.742002	0.139319	-0.607843	0.688338	-0.622291	0.601651	-0.403509	0.211558	-0.166151	0.498452	-0.424149	0.095975	-0.263158	0.552116	-0.655315	0.568627	-0.519092	0.634675	-0.407637	0.574819	-0.28999	0.686275	-0.467492	0.393189	-0.349845	0.372549	0.347781	0.721362	-0.347781	0.535604	-0.601651	0.351909	0.205366	0.417957	-0.27967	0.572755	-0.083591	0.667699
allgenes	both	Abs	MsR2-F	0.273478	0.145511	0.098039	-0.242518	0.098039	-0.05676	0.149639	-0.114551	-0.007224	-0.31063	0.054696	-0.065015	0.050568	-0.545924	-0.007224	-0.47162	0.459236	-0.386997	0.159959	-0.432405	-0.021672	-0.413829	0.203302	0.098039	0.151703	0.03612	0.089783	-0.510836	0.380805	-0.195046	-0.137255	-0.287926	0.31063	-0.525284	0.263158	0.168215	0.298246	-0.287926	0.176471	-0.110423	0.597523	-0.04644	0.432405	-0.013416	0.147575	-0.211558
allgenes	both	Abs	MsR2-M	-0.275542	0.448916	-0.428277	0.292054	-0.03612	0.506708	-0.624355	0.178535	-0.411765	0.585139	-0.55418	0.106295	-0.353973	0.739938	-0.23839	0.415893	-0.634675	0.816305	-0.26935	0.702786	-0.011352	0.488132	-0.407637	0.298246	-0.457172	0.172343	-0.405573	0.799794	-0.131063	0.531476	0.174407	0.614035	-0.74613	0.591331	0.149639	0.341589	-0.698658	0.294118	-0.562436	0.009288	-0.034056	0.552116	-0.77709	0.490196	-0.275542	0.55418
allgenes	both	Abs	Muc18B-F	0.209494	0.219814	0.03612	-0.062951	0.019608	0.164087	-0.314757	-0.23839	-0.190918	-0.182663	-0.120743	-0.003096	-0.110423	-0.318885	-0.139319	-0.376677	0.302374	-0.203302	0.065015	-0.339525	0.372549	-0.040248	-0.232198	0.027864	-0.050568	0.203302	-0.060888	-0.188854	0.162023	0.135191	-0.131063	-0.023736	-0.162023	-0.30031	0.265222	0.370485	-0.071207	-0.343653	-0.273478	-0.254902	0.595459	0.001032	0.467492	0.162023	0.261094	0.182663
allgenes	both	Abs	Muc18B-M	-0.306502	0.568627	-0.519092	0.337461	-0.382869	0.550052	-0.655315	0.234262	-0.399381	0.318885	-0.593395	0.275542	-0.395253	0.372549	-0.457172	-0.027864	0.050568	0.19711	-0.143447	0.23839	0.339525	0.463364	-0.760578	0.345717	-0.484004	0.568627	-0.463364	0.490196	-0.405573	0.568627	-0.254902	0.360165	-0.649123	0.143447	0.195046	0.79773	-0.568627	0.153767	-0.673891	0.106295	0.364293	0.547988	-0.174407	0.517028	-0.058824	0.659443
allgenes	both	Abs	natalisin-F	-0.296182	0.283798	-0.26935	-0.040248	-0.102167	0.428277	0.087719	0.23839	-0.271414	-0.283798	-0.153767	0.374613	-0.283798	-0.029928	-0.172343	-0.351909	0.347781	-0.242518	0.027864	-0.434469	-0.153767	0.050568	-0.256966	0.242518	-0.089783	0.611971	-0.083591	-0.083591	-0.108359	0.254902	-0.562436	-0.358101	0.093911	-0.389061	0.199174	0.488132	0.30031	0.120743	-0.234262	0.345717	0.494324	0.265222	0.479876	0.246646	0.27967	0.283798
allgenes	both	Abs	natalisin-M	-0.640867	0.618163	-0.506708	0.374613	-0.368421	0.55418	-0.401445	0.494324	-0.593395	0.360165	-0.591331	0.618163	-0.733746	0.564499	-0.504644	0.287926	0.003096	0.277606	-0.566563	0.308566	0.003096	0.403509	-0.597523	0.653251	-0.775026	0.583075	-0.529412	0.506708	-0.323013	0.547988	-0.446852	0.475748	-0.605779	0.05676	0.411765	0.713106	-0.473684	0.49226	-0.845201	0.545924	0.294118	0.591331	-0.166151	0.562436	0.073271	0.517028
allgenes	both	Abs	NLaz-F	0.455108	-0.20743	0.281734	-0.190918	0.267286	-0.112487	-0.312693	-0.593395	0.040248	-0.195046	0.145511	-0.405573	0.275542	-0.312693	0.168215	-0.25903	-0.021672	0.040248	0.277606	-0.166151	0.55418	0.007224	-0.052632	-0.465428	0.320949	-0.281734	0.22807	-0.100103	0.296182	-0.027864	0.409701	0.083591	-0.081527	0.089783	0.182663	-0.124871	-0.124871	-0.564499	0.050568	-0.663571	0.159959	-0.254902	0.089783	-0.04644	0.087719	-0.001032
allgenes	both	Abs	NLaz-M	-0.211558	0.510836	-0.325077	0.655315	-0.457172	0.351909	-0.742002	0.327141	-0.444788	0.737874	-0.638803	0.391125	-0.5129	0.742002	-0.325077	0.669763	-0.347781	0.678019	-0.626419	0.77709	0.102167	0.667699	-0.622291	0.500516	-0.69453	0.159959	-0.614035	0.698658	-0.360165	0.585139	0.085655	0.820433	-0.74613	0.717234	0.221878	0.366357	-0.905057	0.47162	-0.682147	0.26935	-0.345717	0.304438	-0.70485	0.55418	-0.422085	0.572755
allgenes	both	Abs	Notum-F	0.095975	0.0258	-0.038184	-0.314757	0.292054	0.095975	-0.285862	-0.52322	0.116615	-0.20743	0.122807	-0.486068	0.31063	-0.30031	-0.001032	-0.591331	-0.00516	-0.081527	0.566563	-0.201238	0.570691	-0.077399	-0.062951	-0.320949	0.244582	0.126935	0.265222	0.054696	-0.079463	-0.05676	0.166151	-0.019608	-0.201238	-0.215686	-0.170279	0.246646	-0.065015	-0.459236	-0.052632	-0.636739	0.644995	0.230134	0.172343	-0.141383	0.434469	0.075335
allgenes	both	Abs	Notum-M	-0.436533	0.696594	-0.403509	0.358101	-0.133127	0.874097	-0.636739	0.407637	-0.750258	0.318885	-0.702786	0.566563	-0.744066	0.570691	-0.593395	0.106295	-0.358101	0.661507	-0.364293	0.296182	-0.155831	0.649123	-0.620227	0.52322	-0.607843	0.723426	-0.552116	0.5129	-0.112487	0.72549	-0.453044	0.298246	-0.644995	0.275542	0.5129	0.688338	-0.50258	0.302374	-0.791538	0.271414	0.339525	0.686275	-0.221878	0.772962	-0.149639	0.74613
allgenes	both	Abs	Npc2b-F	0.31063	-0.799794	0.55418	-0.572755	0.614035	-0.541796	0.490196	-0.570691	0.659443	-0.415893	0.750258	-0.69453	0.71517	-0.477812	0.378741	-0.384933	-0.126935	-0.22807	0.599587	-0.327141	0.190918	-0.438596	0.642931	-0.805986	0.818369	-0.519092	0.810114	-0.327141	0.281734	-0.642931	0.519092	-0.409701	0.362229	-0.215686	-0.366357	-0.764706	0.583075	-0.527348	0.616099	-0.599587	-0.128999	-0.436533	0.277606	-0.696594	0.349845	-0.591331
allgenes	both	Abs	Npc2b-M	-0.343653	0.717234	-0.469556	0.329205	-0.360165	0.70485	-0.494324	0.609907	-0.391125	0.341589	-0.597523	0.442724	-0.560372	0.395253	-0.52322	-0.128999	0.054696	0.230134	-0.106295	0.327141	0.089783	0.574819	-0.636739	0.581011	-0.564499	0.832817	-0.496388	0.345717	-0.535604	0.535604	-0.50258	0.083591	-0.469556	-0.013416	0.240454	0.814241	-0.469556	0.306502	-0.636739	0.50258	0.349845	0.845201	-0.126935	0.640867	-0.077399	0.618163
allgenes	both	Abs	Npc2f-F	-0.007224	0.21775	-0.180599	-0.083591	-0.186791	0.176471	-0.062951	0.00516	0.027864	-0.166151	-0.069143	-0.05676	0.131063	-0.240454	-0.153767	-0.589267	0.467492	-0.236326	0.294118	-0.298246	0.24871	0.003096	-0.254902	0.021672	0.226006	0.374613	0.124871	-0.067079	-0.135191	0.065015	-0.040248	-0.172343	0.075335	-0.205366	0.182663	0.413829	0.162023	-0.071207	-0.013416	-0.071207	0.519092	0.256966	0.178535	0.122807	0.104231	0.139319
allgenes	both	Abs	Npc2f-M	-0.347781	0.603715	-0.597523	0.397317	-0.176471	0.742002	-0.488132	0.413829	-0.603715	0.486068	-0.717234	0.438596	-0.506708	0.849329	-0.263158	0.391125	-0.453044	0.822497	-0.397317	0.486068	-0.442724	0.547988	-0.539732	0.488132	-0.395253	0.389061	-0.486068	0.76677	-0.0258	0.74613	-0.040248	0.384933	-0.510836	0.630547	0.347781	0.463364	-0.434469	0.521156	-0.525284	0.320949	-0.044376	0.506708	-0.690402	0.713106	-0.432405	0.744066
allgenes	both	Abs	NPF-F	-0.098039	-0.506708	0.149639	-0.682147	0.564499	-0.215686	0.661507	-0.500516	0.382869	-0.793602	0.651187	-0.434469	0.545924	-0.54386	0.302374	-0.708978	0.188854	-0.484004	0.717234	-0.77709	0.007224	-0.529412	0.490196	-0.605779	0.750258	-0.065015	0.78741	-0.386997	0.180599	-0.473684	-0.009288	-0.680083	0.616099	-0.566563	-0.302374	-0.271414	0.874097	-0.409701	0.547988	-0.384933	0.422085	-0.164087	0.562436	-0.597523	0.640867	-0.434469
allgenes	both	Abs	NPF-M	0.021672	0.721362	-0.176471	0.878225	-0.742002	0.393189	-0.785346	0.591331	-0.215686	0.830753	-0.70485	0.49226	-0.353973	0.589267	-0.504644	0.31063	-0.0258	0.601651	-0.399381	0.75645	-0.048504	0.760578	-0.620227	0.632611	-0.475748	0.488132	-0.661507	0.525284	-0.562436	0.599587	0.062951	0.570691	-0.595459	0.74613	0.124871	0.370485	-0.779154	0.667699	-0.434469	0.45098	-0.372549	0.287926	-0.510836	0.620227	-0.655315	0.609907
allgenes	both	Abs	Nplp1-F	0.281734	-0.149639	0.5129	-0.003096	0.128999	-0.403509	-0.230134	-0.372549	0.570691	0.166151	0.337461	-0.488132	0.488132	-0.329205	-0.102167	-0.353973	0.003096	0.0258	0.428277	0.252838	0.53354	-0.04644	0.30031	-0.275542	0.287926	-0.139319	0.351909	-0.067079	-0.302374	-0.413829	0.510836	0.226006	-0.195046	0.019608	-0.376677	-0.337461	-0.19711	-0.188854	0.201238	-0.45098	0.013416	-0.091847	0.062951	-0.430341	0.252838	-0.356037
allgenes	both	Abs	Nplp1-M	-0.052632	0.574819	-0.052632	0.863777	-0.566563	0.254902	-0.711042	0.411765	-0.213622	0.824561	-0.581011	0.47162	-0.292054	0.609907	-0.4613	0.457172	-0.21775	0.775026	-0.49226	0.805986	-0.20743	0.678019	-0.411765	0.572755	-0.399381	0.271414	-0.531476	0.560372	-0.409701	0.465428	0.215686	0.742002	-0.55418	0.882353	0.153767	0.118679	-0.73581	0.719298	-0.316821	0.327141	-0.50258	0.095975	-0.638803	0.477812	-0.644995	0.426213
allgenes	both	Abs	Nplp3-F	0.323013	-0.562436	0.568627	-0.223942	0.391125	-0.413829	0.108359	-0.556244	0.209494	-0.19711	0.444788	-0.366357	0.384933	-0.277606	0.242518	-0.001032	-0.232198	0.141383	0.106295	-0.120743	0.139319	-0.145511	0.380805	-0.560372	0.484004	-0.568627	0.438596	-0.172343	0.446852	-0.333333	0.539732	0.083591	0.166151	0.223942	0.104231	-0.692466	0.176471	-0.335397	0.349845	-0.568627	-0.26935	-0.55418	0.009288	-0.333333	0.023736	-0.395253
allgenes	both	Abs	Nplp3-M	-0.314757	0.655315	-0.188854	0.578947	-0.21775	0.684211	-0.649123	0.48194	-0.605779	0.47162	-0.632611	0.657379	-0.713106	0.562436	-0.581011	0.25903	-0.339525	0.74613	-0.459236	0.531476	-0.232198	0.785346	-0.517028	0.628483	-0.611971	0.614035	-0.535604	0.403509	-0.28999	0.583075	-0.366357	0.401445	-0.517028	0.442724	0.484004	0.473684	-0.624355	0.434469	-0.620227	0.434469	-0.060888	0.517028	-0.362229	0.713106	-0.327141	0.581011
allgenes	both	Abs	Nplp4-F	0.011352	-0.79773	0.178535	-0.900929	0.706914	-0.434469	0.801858	-0.54386	0.318885	-0.775026	0.75645	-0.589267	0.405573	-0.550052	0.576883	-0.271414	-0.01548	-0.624355	0.446852	-0.659443	0.168215	-0.692466	0.601651	-0.69453	0.475748	-0.517028	0.688338	-0.49226	0.417957	-0.632611	-0.007224	-0.597523	0.574819	-0.72549	-0.234262	-0.403509	0.729618	-0.69453	0.428277	-0.426213	0.24871	-0.211558	0.428277	-0.653251	0.649123	-0.607843
allgenes	both	Abs	Nplp4-M	-0.192982	0.698658	-0.448916	0.568627	-0.426213	0.585139	-0.785346	0.44066	-0.568627	0.636739	-0.781218	0.446852	-0.686275	0.692466	-0.44066	0.47162	-0.184727	0.570691	-0.519092	0.671827	0.102167	0.663571	-0.742002	0.572755	-0.79773	0.362229	-0.713106	0.581011	-0.320949	0.70485	-0.190918	0.589267	-0.72549	0.438596	0.320949	0.642931	-0.894737	0.306502	-0.816305	0.380805	-0.027864	0.562436	-0.541796	0.719298	-0.306502	0.717234
allgenes	both	Abs	Obp56a-F	0.306502	-0.634675	0.430341	-0.581011	0.401445	-0.55418	0.562436	-0.597523	0.739938	-0.566563	0.785346	-0.700722	0.872033	-0.733746	0.401445	-0.708978	0.24871	-0.562436	0.789474	-0.601651	0.213622	-0.585139	0.626419	-0.698658	0.909185	-0.28999	0.814241	-0.479876	0.087719	-0.690402	0.370485	-0.552116	0.568627	-0.424149	-0.525284	-0.531476	0.75645	-0.448916	0.760578	-0.591331	0.184727	-0.413829	0.5129	-0.77709	0.457172	-0.607843
allgenes	both	Abs	Obp56a-M	-0.333333	0.399381	-0.22807	0.434469	-0.362229	0.521156	-0.570691	0.215686	-0.192982	0.368421	-0.374613	0.242518	-0.114551	0.426213	-0.469556	-0.137255	-0.199174	0.53354	-0.001032	0.298246	0.095975	0.686275	-0.560372	0.188854	-0.087719	0.665635	-0.199174	0.593395	-0.556244	0.477812	0.009288	0.325077	-0.525284	0.55418	0.067079	0.382869	-0.349845	0.436533	-0.382869	0.027864	0.023736	0.428277	-0.28999	0.391125	-0.201238	0.576883
allgenes	both	Abs	Obp69a-F	0.118679	-0.686275	0.498452	-0.560372	0.391125	-0.636739	0.795666	-0.422085	0.436533	-0.669763	0.801858	-0.347781	0.467492	-0.793602	0.366357	-0.337461	0.168215	-0.700722	0.30031	-0.711042	0.003096	-0.653251	0.731682	-0.455108	0.506708	-0.378741	0.605779	-0.73581	0.283798	-0.779154	-0.058824	-0.525284	0.71517	-0.593395	-0.28999	-0.560372	0.781218	-0.382869	0.642931	-0.341589	0.071207	-0.53354	0.665635	-0.73581	0.403509	-0.793602
allgenes	both	Abs	Obp69a-M	-0.302374	0.47162	-0.298246	0.680083	-0.624355	0.244582	-0.226006	0.667699	-0.498452	0.484004	-0.545924	0.801858	-0.657379	0.589267	-0.209494	0.75645	-0.038184	0.265222	-0.832817	0.413829	-0.395253	0.44066	-0.424149	0.73581	-0.748194	0.252838	-0.731682	0.308566	-0.252838	0.49226	-0.374613	0.434469	-0.230134	0.44066	0.252838	0.273478	-0.45098	0.750258	-0.424149	0.772962	-0.488132	0.029928	-0.298246	0.514964	-0.519092	0.368421
allgenes	both	Abs	Or49b-F	-0.112487	-0.510836	0.054696	-0.843137	0.682147	-0.190918	0.713106	-0.500516	0.296182	-0.768834	0.624355	-0.490196	0.434469	-0.517028	0.343653	-0.626419	0.157895	-0.521156	0.609907	-0.748194	-0.013416	-0.684211	0.525284	-0.552116	0.620227	-0.178535	0.742002	-0.374613	0.370485	-0.506708	-0.023736	-0.642931	0.552116	-0.739938	-0.184727	-0.213622	0.855521	-0.508772	0.417957	-0.380805	0.599587	-0.050568	0.517028	-0.55418	0.754386	-0.467492
allgenes	both	Abs	Or49b-M	-0.574819	0.463364	-0.541796	0.087719	-0.118679	0.814241	-0.30031	0.541796	-0.55418	0.232198	-0.545924	0.403509	-0.616099	0.581011	-0.457172	0.023736	-0.242518	0.417957	-0.230134	0.232198	-0.112487	0.48194	-0.562436	0.378741	-0.469556	0.713106	-0.370485	0.521156	-0.186791	0.581011	-0.44066	0.069143	-0.558308	0.01548	0.459236	0.690402	-0.22807	0.261094	-0.739938	0.397317	0.376677	0.874097	-0.244582	0.661507	-0.003096	0.651187
allgenes	both	Abs	Orcokinin-F	0.459236	-0.256966	0.446852	0.003096	0.223942	-0.376677	-0.256966	-0.76677	0.230134	-0.170279	0.296182	-0.351909	0.415893	-0.366357	0.19711	-0.147575	0.083591	-0.007224	0.240454	-0.151703	0.376677	-0.095975	0.143447	-0.430341	0.372549	-0.436533	0.318885	-0.182663	0.131063	-0.199174	0.463364	0.203302	0.083591	0.168215	-0.162023	-0.370485	-0.095975	-0.397317	0.261094	-0.630547	-0.062951	-0.626419	0.176471	-0.353973	0.209494	-0.203302
allgenes	both	Abs	Orcokinin-M	0.019608	0.463364	-0.20743	0.578947	-0.397317	0.413829	-0.706914	0.349845	-0.630547	0.562436	-0.675955	0.504644	-0.70485	0.611971	-0.24871	0.708978	-0.256966	0.545924	-0.74613	0.558308	0.058824	0.636739	-0.655315	0.467492	-0.760578	0.102167	-0.73581	0.424149	-0.03612	0.669763	-0.112487	0.597523	-0.624355	0.550052	0.477812	0.360165	-0.824561	0.236326	-0.742002	0.320949	-0.314757	0.157895	-0.432405	0.708978	-0.457172	0.624355
allgenes	both	Abs	Pal2-F	0.372549	-0.162023	0.137255	-0.327141	0.386997	-0.131063	-0.034056	-0.719298	0.044376	-0.531476	0.312693	-0.368421	0.353973	-0.591331	0.389061	-0.44066	0.031992	-0.292054	0.428277	-0.572755	0.329205	-0.221878	0.151703	-0.323013	0.372549	-0.141383	0.318885	-0.362229	0.203302	-0.19711	0.058824	-0.226006	0.302374	-0.226006	-0.141383	0.021672	0.186791	-0.556244	0.304438	-0.673891	0.372549	-0.339525	0.403509	-0.254902	0.265222	-0.114551
allgenes	both	Abs	Pal2-M	-0.170279	0.663571	-0.426213	0.562436	-0.219814	0.535604	-0.692466	0.250774	-0.649123	0.591331	-0.762642	0.428277	-0.574819	0.814241	-0.234262	0.663571	-0.486068	0.863777	-0.574819	0.634675	-0.271414	0.510836	-0.48194	0.521156	-0.622291	0.118679	-0.642931	0.708978	0.04644	0.750258	0.054696	0.680083	-0.632611	0.737874	0.27967	0.362229	-0.752322	0.448916	-0.597523	0.221878	-0.174407	0.26935	-0.700722	0.644995	-0.457172	0.667699
allgenes	both	Abs	Peritrophin-15a-F	0.192982	-0.331269	0.147575	-0.473684	0.581011	-0.283798	0.230134	-0.861713	0.114551	-0.616099	0.430341	-0.444788	0.465428	-0.537668	0.349845	-0.409701	0.060888	-0.215686	0.413829	-0.624355	0.075335	-0.514964	0.374613	-0.479876	0.585139	-0.434469	0.583075	-0.31063	0.510836	-0.353973	0.263158	-0.166151	0.448916	-0.219814	-0.077399	-0.236326	0.434469	-0.531476	0.4613	-0.737874	0.401445	-0.475748	0.277606	-0.459236	0.395253	-0.356037
allgenes	both	Abs	Peritrophin-15a-M	-0.122807	0.626419	-0.341589	0.603715	-0.45098	0.45098	-0.504644	0.647059	-0.655315	0.616099	-0.781218	0.684211	-0.816305	0.671827	-0.320949	0.760578	-0.170279	0.488132	-0.80805	0.618163	-0.335397	0.446852	-0.49226	0.731682	-0.884417	0.195046	-0.886481	0.366357	0.021672	0.642931	-0.323013	0.496388	-0.510836	0.380805	0.475748	0.422085	-0.702786	0.467492	-0.642931	0.644995	-0.250774	0.275542	-0.455108	0.74613	-0.547988	0.535604
allgenes	both	Abs	Peritrophin-15b-F	0.112487	-0.438596	0.007224	-0.446852	0.446852	-0.382869	0.723426	-0.405573	0.079463	-0.632611	0.446852	-0.199174	0.296182	-0.312693	0.742002	0.149639	-0.112487	-0.407637	0.147575	-0.607843	-0.434469	-0.653251	0.616099	-0.294118	0.325077	-0.545924	0.292054	-0.403509	0.519092	-0.325077	-0.075335	-0.47162	0.744066	-0.265222	-0.395253	-0.417957	0.644995	-0.209494	0.634675	-0.186791	-0.126935	-0.601651	0.271414	-0.496388	0.120743	-0.417957
allgenes	both	Abs	Peritrophin-15b-M	-0.467492	0.541796	-0.409701	0.649123	-0.552116	0.265222	-0.209494	0.638803	-0.469556	0.550052	-0.591331	0.74613	-0.628483	0.711042	-0.345717	0.698658	0.017544	0.428277	-0.799794	0.539732	-0.469556	0.376677	-0.409701	0.748194	-0.667699	0.186791	-0.572755	0.459236	-0.213622	0.4613	-0.205366	0.570691	-0.246646	0.479876	0.349845	0.294118	-0.448916	0.801858	-0.434469	0.781218	-0.368421	0.182663	-0.550052	0.49226	-0.428277	0.316821
allgenes	both	Abs	Phm-F	0.265222	-0.108359	0.203302	0.104231	0.062951	-0.162023	-0.467492	-0.360165	0.081527	0.304438	0.013416	-0.273478	0.050568	0.180599	0.137255	0.318885	-0.20743	0.230134	-0.104231	0.384933	0.531476	0.145511	-0.112487	-0.201238	-0.162023	-0.349845	-0.044376	0.285862	-0.085655	0.083591	0.469556	0.504644	-0.504644	0.267286	-0.143447	-0.184727	-0.531476	-0.186791	-0.323013	-0.28999	-0.192982	-0.166151	-0.157895	-0.067079	0.209494	0.098039
allgenes	both	Abs	Phm-M	-0.52322	0.824561	-0.702786	0.593395	-0.467492	0.682147	-0.514964	0.601651	-0.696594	0.514964	-0.836945	0.71517	-0.754386	0.834881	-0.415893	0.488132	-0.104231	0.562436	-0.620227	0.488132	-0.292054	0.556244	-0.711042	0.781218	-0.75645	0.510836	-0.680083	0.682147	-0.271414	0.789474	-0.327141	0.517028	-0.514964	0.453044	0.376677	0.723426	-0.603715	0.671827	-0.72549	0.653251	0.017544	0.545924	-0.535604	0.750258	-0.327141	0.727554
allgenes	both	Abs	PICK1-F	0.331269	-0.655315	0.556244	-0.283798	0.378741	-0.54386	0.314757	-0.564499	0.550052	-0.226006	0.614035	-0.53354	0.673891	-0.306502	0.353973	-0.168215	-0.100103	-0.003096	0.362229	-0.174407	0.079463	-0.27967	0.525284	-0.661507	0.754386	-0.566563	0.675955	-0.168215	0.242518	-0.48194	0.678019	-0.106295	0.323013	0.159959	-0.275542	-0.814241	0.413829	-0.254902	0.578947	-0.527348	-0.331269	-0.593395	0.065015	-0.585139	0.157895	-0.49226
allgenes	both	Abs	PICK1-M	-0.108359	0.671827	-0.395253	0.539732	-0.519092	0.655315	-0.739938	0.556244	-0.323013	0.601651	-0.706914	0.333333	-0.434469	0.620227	-0.467492	0.104231	-0.087719	0.510836	-0.168215	0.581011	0.159959	0.764706	-0.768834	0.426213	-0.475748	0.626419	-0.572755	0.583075	-0.525284	0.711042	-0.114551	0.298246	-0.661507	0.463364	0.159959	0.618163	-0.690402	0.351909	-0.644995	0.368421	-0.0258	0.663571	-0.420021	0.700722	-0.366357	0.791538
allgenes	both	Abs	ple-F	0.176471	-0.519092	0.188854	-0.723426	0.535604	-0.349845	0.53354	-0.496388	0.667699	-0.566563	0.667699	-0.752322	0.748194	-0.599587	0.372549	-0.762642	0.188854	-0.547988	0.923633	-0.50258	0.256966	-0.593395	0.550052	-0.667699	0.76677	-0.178535	0.752322	-0.368421	0.044376	-0.595459	0.223942	-0.644995	0.455108	-0.618163	-0.539732	-0.296182	0.669763	-0.552116	0.607843	-0.500516	0.405573	-0.042312	0.422085	-0.673891	0.591331	-0.486068
allgenes	both	Abs	ple-M	-0.261094	0.341589	-0.219814	0.700722	-0.581011	0.050568	-0.48194	0.393189	-0.067079	0.824561	-0.455108	0.320949	-0.192982	0.72549	-0.323013	0.624355	-0.186791	0.556244	-0.53354	0.805986	-0.044376	0.457172	-0.403509	0.422085	-0.420021	0.052632	-0.432405	0.733746	-0.453044	0.360165	0.337461	0.818369	-0.618163	0.78741	-0.038184	0.050568	-0.661507	0.742002	-0.366357	0.341589	-0.558308	0.075335	-0.698658	0.265222	-0.463364	0.31063
allgenes	both	Abs	ppk17-F	0.048504	-0.52322	0.347781	-0.384933	0.376677	-0.574819	0.498452	-0.603715	0.696594	-0.479876	0.742002	-0.539732	0.793602	-0.547988	0.304438	-0.558308	0.164087	-0.407637	0.669763	-0.467492	0.180599	-0.465428	0.572755	-0.55418	0.785346	-0.26935	0.832817	-0.287926	-0.120743	-0.653251	0.372549	-0.308566	0.521156	-0.22807	-0.634675	-0.521156	0.605779	-0.205366	0.70485	-0.488132	0.040248	-0.442724	0.378741	-0.832817	0.49226	-0.611971
allgenes	both	Abs	ppk17-M	-0.333333	0.283798	-0.366357	0.465428	-0.234262	0.126935	-0.411765	0.118679	-0.133127	0.620227	-0.362229	0.124871	-0.085655	0.737874	-0.073271	0.589267	-0.475748	0.675955	-0.323013	0.71517	-0.112487	0.360165	-0.250774	0.283798	-0.302374	-0.038184	-0.26935	0.810114	-0.343653	0.341589	0.372549	0.74613	-0.527348	0.772962	-0.166151	0.062951	-0.576883	0.593395	-0.250774	0.104231	-0.428277	0.151703	-0.834881	0.168215	-0.333333	0.312693
allgenes	both	Abs	PPO1-F	0.422085	-0.607843	0.723426	-0.405573	0.345717	-0.632611	0.182663	-0.568627	0.80805	-0.159959	0.739938	-0.775026	0.770898	-0.618163	0.166151	-0.552116	0.100103	-0.281734	0.630547	-0.104231	0.583075	-0.327141	0.556244	-0.675955	0.675955	-0.372549	0.71517	-0.327141	-0.067079	-0.711042	0.634675	-0.124871	0.128999	-0.230134	-0.413829	-0.665635	0.265222	-0.465428	0.4613	-0.638803	0.040248	-0.28999	0.320949	-0.70485	0.47162	-0.634675
allgenes	both	Abs	PPO1-M	-0.323013	0.527348	-0.391125	0.663571	-0.329205	0.366357	-0.477812	0.232198	-0.599587	0.444788	-0.618163	0.626419	-0.52322	0.742002	-0.178535	0.723426	-0.320949	0.669763	-0.682147	0.426213	-0.407637	0.4613	-0.444788	0.547988	-0.545924	0.114551	-0.55418	0.605779	-0.062951	0.647059	-0.058824	0.651187	-0.389061	0.74613	0.209494	0.254902	-0.541796	0.640867	-0.428277	0.353973	-0.372549	-0.050568	-0.527348	0.48194	-0.44066	0.529412
allgenes	both	Abs	Proc-F	0.651187	-0.649123	0.384933	-0.395253	0.399381	-0.587203	0.25903	-0.587203	0.4613	-0.271414	0.535604	-0.678019	0.576883	-0.366357	0.770898	0.128999	-0.23839	-0.316821	0.370485	-0.180599	0.26935	-0.415893	0.508772	-0.657379	0.399381	-0.762642	0.292054	-0.31063	0.294118	-0.393189	0.438596	-0.263158	0.294118	-0.058824	-0.609907	-0.653251	0.168215	-0.564499	0.529412	-0.568627	-0.378741	-0.624355	0.157895	-0.560372	0.075335	-0.374613
allgenes	both	Abs	Proc-M	-0.168215	0.535604	-0.031992	0.54386	-0.44066	0.477812	-0.605779	0.647059	-0.407637	0.585139	-0.550052	0.558308	-0.72549	0.430341	-0.630547	0.27967	-0.065015	0.413829	-0.5129	0.620227	0.102167	0.72549	-0.55418	0.576883	-0.760578	0.537668	-0.620227	0.234262	-0.430341	0.44066	-0.384933	0.374613	-0.589267	0.201238	0.442724	0.434469	-0.717234	0.31063	-0.742002	0.562436	-0.093911	0.570691	-0.205366	0.649123	-0.230134	0.45098
allgenes	both	Abs	prt-F	0.568627	0.079463	0.333333	0.110423	-0.211558	-0.042312	-0.356037	-0.25903	0.170279	-0.104231	0.05676	-0.162023	0.221878	-0.498452	-0.098039	-0.529412	0.455108	-0.240454	0.287926	-0.25903	0.48194	0.188854	-0.22807	-0.153767	0.263158	0.147575	0.081527	-0.372549	-0.157895	-0.021672	0.085655	-0.149639	0.100103	-0.040248	0.019608	0.100103	-0.081527	-0.366357	0.069143	-0.325077	0.188854	-0.182663	0.403509	0.0258	0.023736	0.091847
allgenes	both	Abs	prt-M	0.069143	0.678019	-0.21775	0.70485	-0.708978	0.494324	-0.779154	0.599587	-0.312693	0.661507	-0.678019	0.436533	-0.475748	0.500516	-0.422085	0.242518	0.019608	0.401445	-0.335397	0.609907	0.211558	0.820433	-0.75645	0.531476	-0.599587	0.556244	-0.713106	0.403509	-0.593395	0.659443	-0.157895	0.370485	-0.572755	0.517028	0.157895	0.529412	-0.803922	0.405573	-0.601651	0.453044	-0.226006	0.459236	-0.333333	0.696594	-0.496388	0.70485
allgenes	both	Abs	Ptth-F	0.178535	-0.770898	0.490196	-0.601651	0.366357	-0.644995	0.667699	-0.525284	0.779154	-0.531476	0.872033	-0.665635	0.851393	-0.752322	0.304438	-0.667699	0.281734	-0.597523	0.692466	-0.537668	0.21775	-0.576883	0.647059	-0.708978	0.890609	-0.331269	0.865841	-0.510836	0.04644	-0.832817	0.353973	-0.486068	0.599587	-0.455108	-0.395253	-0.609907	0.781218	-0.409701	0.76677	-0.527348	0.110423	-0.382869	0.438596	-0.816305	0.453044	-0.758514
allgenes	both	Abs	Ptth-M	-0.112487	0.54386	-0.077399	0.748194	-0.752322	0.174407	-0.622291	0.644995	-0.067079	0.927761	-0.521156	0.378741	-0.360165	0.550052	-0.537668	0.405573	0.009288	0.459236	-0.519092	0.896801	0.131063	0.634675	-0.488132	0.620227	-0.603715	0.349845	-0.574819	0.504644	-0.661507	0.339525	0.120743	0.708978	-0.669763	0.556244	0.116615	0.254902	-0.801858	0.667699	-0.539732	0.517028	-0.364293	0.405573	-0.545924	0.45098	-0.432405	0.345717
allgenes	both	Abs	Pvf3-F	0.067079	-0.48194	0.203302	-0.702786	0.547988	-0.298246	0.378741	-0.566563	0.616099	-0.4613	0.644995	-0.758514	0.700722	-0.560372	0.20743	-0.80805	0.155831	-0.413829	0.841073	-0.409701	0.397317	-0.50258	0.453044	-0.630547	0.723426	-0.122807	0.801858	-0.232198	-0.001032	-0.597523	0.325077	-0.411765	0.250774	-0.566563	-0.372549	-0.230134	0.547988	-0.53354	0.420021	-0.595459	0.541796	0.067079	0.343653	-0.624355	0.702786	-0.463364
allgenes	both	Abs	Pvf3-M	-0.186791	0.438596	-0.145511	0.54386	-0.527348	0.364293	-0.750258	0.424149	-0.304438	0.748194	-0.572755	0.331269	-0.50258	0.55418	-0.593395	0.339525	-0.050568	0.488132	-0.535604	0.71517	0.337461	0.636739	-0.680083	0.413829	-0.622291	0.345717	-0.527348	0.562436	-0.399381	0.475748	0.058824	0.719298	-0.884417	0.407637	0.432405	0.422085	-0.803922	0.327141	-0.832817	0.283798	-0.060888	0.473684	-0.432405	0.574819	-0.201238	0.514964
allgenes	both	Abs	Pxo-F	0.448916	-0.812178	0.562436	-0.593395	0.618163	-0.737874	0.477812	-0.822497	0.609907	-0.537668	0.801858	-0.744066	0.772962	-0.737874	0.52322	-0.337461	-0.003096	-0.436533	0.552116	-0.463364	0.25903	-0.649123	0.72549	-0.775026	0.762642	-0.729618	0.752322	-0.539732	0.411765	-0.772962	0.48194	-0.304438	0.504644	-0.325077	-0.360165	-0.721362	0.527348	-0.678019	0.750258	-0.785346	-0.031992	-0.678019	0.337461	-0.803922	0.337461	-0.74613
allgenes	both	Abs	Pxo-M	-0.370485	0.727554	-0.370485	0.479876	-0.477812	0.768834	-0.504644	0.803922	-0.484004	0.488132	-0.69453	0.636739	-0.700722	0.53354	-0.675955	0.029928	0.003096	0.413829	-0.341589	0.436533	-0.145511	0.690402	-0.657379	0.669763	-0.618163	0.865841	-0.609907	0.380805	-0.44066	0.618163	-0.5129	0.147575	-0.529412	0.149639	0.44066	0.70485	-0.4613	0.479876	-0.70485	0.661507	0.174407	0.803922	-0.19711	0.781218	-0.263158	0.663571
allgenes	both	Abs	pyr-F	0.213622	-0.719298	0.420021	-0.611971	0.325077	-0.630547	0.775026	-0.391125	0.659443	-0.611971	0.78741	-0.550052	0.719298	-0.775026	0.395253	-0.537668	0.24871	-0.750258	0.576883	-0.686275	0.114551	-0.696594	0.682147	-0.611971	0.744066	-0.318885	0.678019	-0.616099	0.20743	-0.750258	0.145511	-0.634675	0.626419	-0.570691	-0.436533	-0.537668	0.855521	-0.405573	0.74613	-0.430341	0.104231	-0.463364	0.622291	-0.762642	0.335397	-0.708978
allgenes	both	Abs	pyr-M	-0.428277	0.283798	-0.267286	0.432405	-0.48194	0.141383	0.114551	0.700722	-0.407637	0.275542	-0.397317	0.723426	-0.618163	0.420021	-0.304438	0.601651	0.065015	0.073271	-0.742002	0.223942	-0.48194	0.19711	-0.24871	0.589267	-0.603715	0.159959	-0.517028	0.098039	-0.060888	0.25903	-0.477812	0.192982	-0.013416	0.155831	0.325077	0.19711	-0.147575	0.581011	-0.285862	0.760578	-0.360165	0.085655	-0.203302	0.360165	-0.424149	0.124871
allgenes	both	Abs	RYa-F	0.302374	-0.616099	0.360165	-0.71517	0.583075	-0.182663	0.570691	-0.415893	0.24871	-0.803922	0.614035	-0.434469	0.345717	-0.669763	0.411765	-0.535604	0.081527	-0.53354	0.589267	-0.74613	0.093911	-0.382869	0.446852	-0.665635	0.572755	-0.188854	0.55418	-0.69453	0.370485	-0.436533	-0.186791	-0.867905	0.647059	-0.640867	-0.114551	-0.320949	0.719298	-0.760578	0.47162	-0.384933	0.236326	-0.201238	0.638803	-0.399381	0.420021	-0.370485
allgenes	both	Abs	RYa-M	-0.347781	0.706914	-0.318885	0.500516	-0.393189	0.818369	-0.597523	0.564499	-0.560372	0.267286	-0.636739	0.663571	-0.657379	0.44066	-0.651187	-0.110423	0.019608	0.426213	-0.21775	0.21775	-0.040248	0.822497	-0.76677	0.52322	-0.490196	0.905057	-0.498452	0.331269	-0.463364	0.690402	-0.558308	0.089783	-0.395253	0.24871	0.428277	0.706914	-0.442724	0.364293	-0.649123	0.49226	0.186791	0.647059	-0.052632	0.75645	-0.188854	0.733746
allgenes	both	Abs	sand-F	0.287926	-0.446852	0.19711	-0.374613	0.058824	-0.630547	0.690402	-0.174407	0.514964	-0.389061	0.494324	-0.337461	0.541796	-0.591331	0.432405	-0.221878	0.45098	-0.748194	0.31063	-0.463364	-0.102167	-0.752322	0.570691	-0.283798	0.465428	-0.430341	0.320949	-0.566563	0.265222	-0.581011	0.106295	-0.446852	0.651187	-0.479876	-0.333333	-0.395253	0.630547	-0.190918	0.721362	-0.112487	-0.00516	-0.504644	0.378741	-0.564499	0.067079	-0.628483
allgenes	both	Abs	sand-M	-0.162023	0.465428	-0.327141	0.659443	-0.783282	0.182663	-0.25903	0.779154	-0.215686	0.692466	-0.570691	0.541796	-0.391125	0.560372	-0.267286	0.587203	-0.009288	0.223942	-0.628483	0.552116	-0.27967	0.372549	-0.411765	0.659443	-0.570691	0.28999	-0.717234	0.405573	-0.347781	0.424149	-0.122807	0.403509	-0.393189	0.477812	0.073271	0.27967	-0.44066	0.760578	-0.327141	0.642931	-0.4613	0.166151	-0.422085	0.47162	-0.696594	0.382869
allgenes	both	Abs	sca-F	0.805986	-0.091847	0.178535	-0.054696	0.062951	-0.091847	-0.048504	-0.110423	0.065015	-0.089783	-0.040248	-0.226006	0.141383	-0.104231	0.504644	0.141383	0.023736	-0.083591	0.151703	-0.083591	-0.023736	-0.091847	0.081527	-0.256966	0.172343	-0.401445	-0.153767	-0.27967	0.420021	0.155831	0.19711	-0.360165	0.23839	0.091847	-0.133127	-0.256966	-0.007224	-0.389061	0.263158	-0.110423	-0.306502	-0.395253	0.091847	0.081527	-0.316821	0.124871
allgenes	both	Abs	sca-M	-0.091847	0.711042	-0.353973	0.570691	-0.378741	0.721362	-0.894737	0.370485	-0.659443	0.504644	-0.793602	0.488132	-0.688338	0.593395	-0.47162	0.302374	-0.20743	0.609907	-0.403509	0.517028	0.126935	0.791538	-0.814241	0.479876	-0.702786	0.508772	-0.729618	0.498452	-0.263158	0.80805	-0.281734	0.455108	-0.69453	0.47162	0.415893	0.667699	-0.855521	0.201238	-0.793602	0.267286	0.038184	0.519092	-0.374613	0.818369	-0.349845	0.830753
allgenes	both	Abs	scpr-C-F	0.159959	-0.335397	-0.01548	-0.48194	0.50258	-0.281734	0.591331	-0.304438	-0.102167	-0.521156	0.250774	-0.133127	0.038184	-0.285862	0.552116	0.211558	-0.073271	-0.353973	-0.042312	-0.490196	-0.397317	-0.700722	0.525284	-0.176471	0.112487	-0.593395	0.133127	-0.434469	0.795666	-0.265222	-0.128999	-0.366357	0.535604	-0.420021	-0.009288	-0.26935	0.48194	-0.370485	0.384933	-0.145511	0.073271	-0.455108	0.230134	-0.275542	0.093911	-0.376677
allgenes	both	Abs	scpr-C-M	-0.230134	0.713106	-0.335397	0.696594	-0.620227	0.490196	-0.424149	0.855521	-0.578947	0.69453	-0.754386	0.791538	-0.791538	0.663571	-0.44066	0.628483	-0.081527	0.50258	-0.810114	0.655315	-0.45098	0.570691	-0.496388	0.896801	-0.828689	0.422085	-0.841073	0.362229	-0.213622	0.581011	-0.364293	0.457172	-0.403509	0.430341	0.490196	0.446852	-0.611971	0.719298	-0.574819	0.824561	-0.283798	0.413829	-0.496388	0.77709	-0.622291	0.498452
allgenes	both	Abs	SIFa-F	0.329205	-0.723426	0.614035	-0.407637	0.20743	-0.791538	0.52322	-0.442724	0.950464	-0.320949	0.845201	-0.688338	0.874097	-0.680083	0.318885	-0.519092	0.314757	-0.616099	0.673891	-0.30031	0.411765	-0.496388	0.634675	-0.673891	0.758514	-0.386997	0.752322	-0.47162	-0.184727	-0.812178	0.4613	-0.370485	0.444788	-0.364293	-0.649123	-0.698658	0.539732	-0.339525	0.71517	-0.417957	-0.135191	-0.4613	0.453044	-0.878225	0.424149	-0.752322
allgenes	both	Abs	SIFa-M	-0.017544	0.386997	-0.042312	0.810114	-0.72549	0.050568	-0.411765	0.593395	-0.00516	0.812178	-0.459236	0.453044	-0.203302	0.587203	-0.362229	0.525284	0.01548	0.469556	-0.510836	0.750258	-0.250774	0.527348	-0.364293	0.496388	-0.339525	0.135191	-0.506708	0.45098	-0.446852	0.337461	0.209494	0.558308	-0.343653	0.770898	0.009288	-0.04644	-0.550052	0.775026	-0.174407	0.539732	-0.702786	-0.019608	-0.556244	0.345717	-0.669763	0.275542
allgenes	both	Abs	Slc45-1-F	0.287926	-0.102167	0.345717	-0.147575	0.174407	0.128999	-0.292054	-0.405573	-0.091847	-0.343653	0.162023	-0.135191	0.052632	-0.428277	-0.071207	-0.50258	0.083591	-0.075335	0.261094	-0.397317	0.527348	0.250774	-0.19711	-0.329205	0.21775	0.182663	0.195046	-0.275542	0.050568	0.023736	-0.048504	-0.166151	0.007224	-0.100103	0.25903	0.067079	-0.001032	-0.508772	-0.110423	-0.467492	0.325077	-0.067079	0.465428	0.071207	0.246646	0.106295
allgenes	both	Abs	Slc45-1-M	-0.31063	0.71517	-0.27967	0.525284	-0.26935	0.789474	-0.671827	0.341589	-0.826625	0.203302	-0.700722	0.760578	-0.789474	0.411765	-0.595459	0.118679	-0.098039	0.545924	-0.469556	0.147575	-0.190918	0.70485	-0.692466	0.572755	-0.603715	0.686275	-0.603715	0.27967	-0.093911	0.733746	-0.566563	0.298246	-0.409701	0.314757	0.655315	0.665635	-0.504644	0.296182	-0.684211	0.337461	0.22807	0.393189	-0.075335	0.799794	-0.23839	0.702786
allgenes	both	Abs	sNPF-F	0.459236	-0.603715	0.72549	-0.195046	-0.007224	-0.706914	0.527348	-0.215686	0.665635	-0.407637	0.708978	-0.267286	0.535604	-0.72549	0.294118	-0.345717	0.5129	-0.702786	0.343653	-0.453044	0.226006	-0.329205	0.494324	-0.457172	0.539732	-0.30031	0.477812	-0.754386	-0.069143	-0.634675	0.112487	-0.496388	0.665635	-0.356037	-0.343653	-0.659443	0.537668	-0.267286	0.644995	-0.081527	-0.31063	-0.657379	0.686275	-0.620227	0.21775	-0.659443
allgenes	both	Abs	sNPF-M	-0.079463	0.733746	-0.172343	0.731682	-0.657379	0.616099	-0.566563	0.830753	-0.531476	0.587203	-0.772962	0.793602	-0.739938	0.552116	-0.574819	0.335397	0.040248	0.455108	-0.595459	0.467492	-0.312693	0.692466	-0.616099	0.72549	-0.671827	0.651187	-0.822497	0.275542	-0.244582	0.71517	-0.426213	0.236326	-0.465428	0.397317	0.457172	0.469556	-0.53354	0.587203	-0.609907	0.73581	-0.182663	0.366357	-0.147575	0.826625	-0.562436	0.665635
allgenes	both	Abs	spar-F	0.581011	-0.545924	0.618163	-0.172343	0.093911	-0.686275	0.424149	-0.434469	0.428277	-0.517028	0.607843	-0.221878	0.432405	-0.742002	0.44066	-0.168215	0.448916	-0.669763	0.223942	-0.550052	0.162023	-0.362229	0.424149	-0.432405	0.442724	-0.5129	0.368421	-0.812178	0.170279	-0.53354	0.054696	-0.424149	0.772962	-0.275542	-0.26935	-0.589267	0.413829	-0.428277	0.659443	-0.221878	-0.316821	-0.855521	0.620227	-0.552116	0.122807	-0.587203
allgenes	both	Abs	spar-M	-0.209494	0.733746	-0.170279	0.762642	-0.595459	0.386997	-0.568627	0.52322	-0.184727	0.603715	-0.54386	0.535604	-0.323013	0.448916	-0.595459	0.054696	0.104231	0.535604	-0.267286	0.568627	-0.168215	0.678019	-0.48194	0.655315	-0.343653	0.587203	-0.393189	0.395253	-0.622291	0.424149	-0.067079	0.446852	-0.306502	0.572755	0.139319	0.374613	-0.545924	0.700722	-0.298246	0.498452	-0.174407	0.370485	-0.409701	0.473684	-0.405573	0.415893
allgenes	both	Abs	spz6-F	0.519092	-0.690402	0.514964	-0.44066	0.31063	-0.775026	0.611971	-0.494324	0.760578	-0.453044	0.793602	-0.636739	0.799794	-0.713106	0.614035	-0.318885	0.201238	-0.607843	0.587203	-0.393189	0.145511	-0.560372	0.717234	-0.591331	0.713106	-0.585139	0.632611	-0.632611	0.075335	-0.76677	0.353973	-0.496388	0.742002	-0.314757	-0.607843	-0.706914	0.560372	-0.426213	0.898865	-0.409701	-0.261094	-0.614035	0.341589	-0.793602	0.184727	-0.742002
allgenes	both	Abs	spz6-M	-0.358101	0.647059	-0.184727	0.758514	-0.550052	0.213622	-0.337461	0.539732	-0.236326	0.539732	-0.479876	0.669763	-0.411765	0.453044	-0.529412	0.30031	0.104231	0.442724	-0.479876	0.53354	-0.376677	0.484004	-0.312693	0.748194	-0.459236	0.391125	-0.405573	0.306502	-0.49226	0.296182	-0.172343	0.506708	-0.149639	0.498452	0.151703	0.261094	-0.4613	0.79773	-0.211558	0.634675	-0.298246	0.188854	-0.415893	0.351909	-0.403509	0.205366
allgenes	both	Abs	ssp7-F	0.430341	-0.498452	0.603715	-0.382869	0.285862	-0.614035	0.339525	-0.576883	0.789474	-0.380805	0.737874	-0.673891	0.820433	-0.754386	0.256966	-0.680083	0.325077	-0.4613	0.74613	-0.356037	0.343653	-0.430341	0.601651	-0.593395	0.775026	-0.294118	0.733746	-0.529412	-0.091847	-0.711042	0.422085	-0.366357	0.494324	-0.335397	-0.525284	-0.556244	0.473684	-0.428277	0.700722	-0.535604	0.102167	-0.382869	0.44066	-0.752322	0.44066	-0.644995
allgenes	both	Abs	ssp7-M	-0.426213	0.754386	-0.531476	0.519092	-0.457172	0.611971	-0.473684	0.770898	-0.527348	0.69453	-0.768834	0.609907	-0.744066	0.791538	-0.49226	0.465428	-0.108359	0.541796	-0.599587	0.711042	-0.273478	0.504644	-0.556244	0.79773	-0.805986	0.498452	-0.708978	0.605779	-0.298246	0.622291	-0.27967	0.49226	-0.611971	0.296182	0.397317	0.601651	-0.638803	0.642931	-0.739938	0.744066	0.019608	0.713106	-0.558308	0.733746	-0.30031	0.578947
allgenes	both	Abs	stj-F	0.102167	-0.739938	0.203302	-0.700722	0.731682	-0.337461	0.576883	-0.49226	0.192982	-0.444788	0.558308	-0.550052	0.356037	-0.184727	0.595459	0.089783	-0.453044	-0.083591	0.23839	-0.287926	-0.071207	-0.504644	0.603715	-0.647059	0.44066	-0.665635	0.521156	-0.157895	0.611971	-0.420021	0.308566	-0.304438	0.312693	-0.203302	-0.137255	-0.605779	0.500516	-0.49226	0.382869	-0.477812	-0.091847	-0.283798	-0.001032	-0.4613	0.265222	-0.44066
allgenes	both	Abs	stj-M	-0.353973	0.737874	-0.323013	0.585139	-0.479876	0.74613	-0.550052	0.678019	-0.795666	0.347781	-0.733746	0.884417	-0.942208	0.508772	-0.583075	0.306502	-0.003096	0.399381	-0.657379	0.287926	-0.199174	0.737874	-0.729618	0.752322	-0.836945	0.72549	-0.768834	0.254902	-0.256966	0.723426	-0.700722	0.267286	-0.407637	0.221878	0.632611	0.692466	-0.556244	0.455108	-0.789474	0.692466	0.069143	0.5129	-0.087719	0.861713	-0.292054	0.678019
allgenes	both	Abs	stol-F	-0.085655	0.27967	-0.380805	-0.25903	0.182663	0.411765	-0.062951	-0.155831	-0.128999	-0.28999	-0.102167	-0.153767	0.157895	-0.116615	0.04644	-0.595459	0.03612	0.01548	0.49226	-0.329205	-0.01548	-0.04644	-0.106295	-0.013416	0.281734	0.411765	0.135191	0.093911	0.027864	0.172343	-0.085655	-0.277606	0.079463	-0.157895	0.044376	0.4613	0.221878	-0.112487	0.079463	-0.250774	0.661507	0.389061	0.03612	0.149639	0.118679	0.263158
allgenes	both	Abs	stol-M	-0.302374	0.20743	-0.391125	0.254902	0.0258	0.186791	-0.23839	0.081527	-0.292054	0.484004	-0.391125	0.118679	-0.199174	0.785346	0.0258	0.702786	-0.574819	0.727554	-0.401445	0.597523	-0.391125	0.118679	-0.089783	0.20743	-0.287926	-0.240454	-0.271414	0.748194	0.149639	0.378741	0.341589	0.609907	-0.453044	0.640867	0.01548	-0.038184	-0.393189	0.444788	-0.24871	0.095975	-0.320949	0.093911	-0.80805	0.213622	-0.294118	0.283798
allgenes	both	Abs	sut2-F	0.122807	-0.659443	0.236326	-0.618163	0.731682	-0.28999	0.609907	-0.535604	0.281734	-0.663571	0.609907	-0.444788	0.486068	-0.374613	0.539732	-0.265222	-0.226006	-0.174407	0.508772	-0.521156	-0.157895	-0.426213	0.587203	-0.640867	0.702786	-0.434469	0.692466	-0.345717	0.446852	-0.448916	0.176471	-0.556244	0.614035	-0.23839	-0.192982	-0.535604	0.690402	-0.475748	0.649123	-0.444788	-0.060888	-0.378741	0.19711	-0.506708	0.250774	-0.444788
allgenes	both	Abs	sut2-M	-0.333333	0.702786	-0.556244	0.380805	-0.362229	0.799794	-0.545924	0.653251	-0.479876	0.420021	-0.696594	0.463364	-0.601651	0.618163	-0.434469	0.073271	-0.137255	0.417957	-0.174407	0.434469	-0.019608	0.682147	-0.708978	0.539732	-0.587203	0.770898	-0.589267	0.517028	-0.475748	0.702786	-0.436533	0.114551	-0.539732	0.205366	0.230134	0.76677	-0.53354	0.362229	-0.673891	0.525284	0.157895	0.834881	-0.316821	0.744066	-0.236326	0.775026
allgenes	both	Abs	sut3-F	0.438596	-0.760578	0.576883	-0.256966	0.244582	-0.824561	0.424149	-0.514964	0.467492	-0.246646	0.634675	-0.432405	0.48194	-0.484004	0.494324	0.20743	0.001032	-0.391125	0.0258	-0.20743	0.178535	-0.463364	0.562436	-0.525284	0.372549	-0.845201	0.403509	-0.47162	0.320949	-0.632611	0.409701	-0.04644	0.411765	-0.075335	-0.285862	-0.78741	0.265222	-0.391125	0.545924	-0.422085	-0.490196	-0.824561	0.188854	-0.651187	0.060888	-0.680083
allgenes	both	Abs	sut3-M	0.021672	0.552116	0.044376	0.892673	-0.750258	0.027864	-0.593395	0.444788	-0.242518	0.729618	-0.54386	0.609907	-0.434469	0.378741	-0.49226	0.537668	0.19711	0.380805	-0.731682	0.636739	-0.091847	0.49226	-0.430341	0.673891	-0.587203	0.126935	-0.622291	0.236326	-0.327141	0.343653	0.031992	0.752322	-0.391125	0.603715	0.294118	0.151703	-0.723426	0.630547	-0.370485	0.486068	-0.453044	-0.112487	-0.360165	0.422085	-0.545924	0.240454
allgenes	both	Abs	svr-F	0.690402	-0.69453	0.583075	-0.446852	0.20743	-0.729618	0.424149	-0.434469	0.795666	-0.339525	0.71517	-0.723426	0.758514	-0.76677	0.48194	-0.409701	0.308566	-0.678019	0.597523	-0.325077	0.436533	-0.473684	0.53354	-0.657379	0.657379	-0.53354	0.545924	-0.659443	0.05676	-0.719298	0.386997	-0.494324	0.517028	-0.401445	-0.486068	-0.601651	0.413829	-0.622291	0.700722	-0.47162	-0.166151	-0.498452	0.413829	-0.671827	0.182663	-0.632611
allgenes	both	Abs	svr-M	-0.176471	0.657379	-0.100103	0.892673	-0.803922	0.246646	-0.585139	0.605779	-0.128999	0.686275	-0.525284	0.626419	-0.349845	0.417957	-0.599587	0.188854	0.219814	0.368421	-0.426213	0.593395	-0.034056	0.719298	-0.568627	0.698658	-0.455108	0.568627	-0.500516	0.347781	-0.758514	0.393189	-0.104231	0.529412	-0.364293	0.576883	0.114551	0.351909	-0.622291	0.76677	-0.349845	0.593395	-0.356037	0.215686	-0.31063	0.45098	-0.469556	0.386997
allgenes	both	Abs	Tace-F	0.496388	-0.448916	0.073271	-0.510836	0.417957	-0.137255	0.03612	-0.473684	0.180599	-0.283798	0.263158	-0.642931	0.389061	-0.21775	0.562436	-0.126935	-0.19711	-0.157895	0.453044	-0.182663	0.432405	-0.201238	0.106295	-0.640867	0.370485	-0.442724	0.234262	-0.089783	0.351909	-0.093911	0.360165	-0.281734	0.065015	-0.104231	-0.133127	-0.20743	0.081527	-0.686275	0.205366	-0.581011	0.03612	-0.128999	0.001032	-0.149639	0.079463	-0.021672
allgenes	both	Abs	Tace-M	-0.26935	0.506708	-0.403509	0.640867	-0.514964	0.252838	-0.403509	0.576883	-0.446852	0.702786	-0.649123	0.552116	-0.576883	0.795666	-0.221878	0.847265	-0.211558	0.547988	-0.750258	0.760578	-0.287926	0.44066	-0.438596	0.638803	-0.737874	0.038184	-0.700722	0.578947	-0.190918	0.529412	-0.03612	0.675955	-0.455108	0.620227	0.24871	0.252838	-0.702786	0.663571	-0.48194	0.611971	-0.486068	0.219814	-0.742002	0.537668	-0.564499	0.407637
allgenes	both	Abs	tadr-F	0.70485	-0.514964	0.335397	-0.28999	0.242518	-0.622291	0.21775	-0.642931	0.599587	-0.345717	0.494324	-0.663571	0.768834	-0.527348	0.651187	-0.203302	0.168215	-0.4613	0.583075	-0.331269	0.292054	-0.477812	0.417957	-0.644995	0.642931	-0.642931	0.403509	-0.393189	0.19711	-0.403509	0.496388	-0.323013	0.446852	-0.083591	-0.616099	-0.525284	0.275542	-0.529412	0.721362	-0.589267	-0.230134	-0.719298	0.254902	-0.601651	0.050568	-0.376677
allgenes	both	Abs	tadr-M	-0.052632	0.415893	-0.22807	0.595459	-0.407637	0.104231	-0.384933	0.438596	-0.31063	0.708978	-0.527348	0.411765	-0.473684	0.708978	-0.065015	0.890609	-0.24871	0.5129	-0.711042	0.770898	-0.26935	0.327141	-0.254902	0.566563	-0.682147	-0.137255	-0.636739	0.479876	-0.126935	0.420021	0.095975	0.651187	-0.430341	0.576883	0.077399	0.062951	-0.690402	0.562436	-0.403509	0.525284	-0.556244	0.048504	-0.644995	0.393189	-0.465428	0.304438
allgenes	both	Abs	ths-F	0.112487	-0.665635	0.308566	-0.607843	0.601651	-0.566563	0.642931	-0.630547	0.671827	-0.550052	0.768834	-0.657379	0.841073	-0.572755	0.417957	-0.562436	0.034056	-0.370485	0.711042	-0.504644	0.040248	-0.636739	0.70485	-0.655315	0.921569	-0.428277	0.902993	-0.318885	0.226006	-0.72549	0.4613	-0.417957	0.576883	-0.302374	-0.446852	-0.597523	0.75645	-0.356037	0.822497	-0.597523	0.093911	-0.432405	0.265222	-0.79773	0.384933	-0.686275
allgenes	both	Abs	ths-M	-0.630547	0.547988	-0.558308	0.308566	-0.151703	0.484004	-0.333333	0.426213	-0.356037	0.597523	-0.53354	0.294118	-0.403509	0.793602	-0.374613	0.372549	-0.428277	0.708978	-0.358101	0.680083	-0.298246	0.320949	-0.27967	0.545924	-0.49226	0.339525	-0.341589	0.812178	-0.25903	0.420021	0.031992	0.595459	-0.624355	0.411765	0.147575	0.405573	-0.4613	0.640867	-0.525284	0.353973	0.077399	0.686275	-0.754386	0.409701	-0.147575	0.401445
allgenes	both	Abs	Tk-F	0.572755	-0.473684	0.651187	-0.362229	0.075335	-0.686275	0.413829	-0.186791	0.708978	-0.25903	0.618163	-0.510836	0.50258	-0.79773	0.236326	-0.422085	0.469556	-0.762642	0.426213	-0.281734	0.432405	-0.506708	0.558308	-0.386997	0.364293	-0.329205	0.372549	-0.758514	0.00516	-0.70485	0.147575	-0.448916	0.403509	-0.628483	-0.372549	-0.469556	0.351909	-0.486068	0.479876	-0.201238	0.031992	-0.333333	0.630547	-0.589267	0.312693	-0.675955
allgenes	both	Abs	Tk-M	-0.349845	0.574819	-0.339525	0.399381	-0.55418	0.463364	-0.155831	0.915377	-0.374613	0.407637	-0.558308	0.644995	-0.69453	0.413829	-0.496388	0.240454	0.149639	0.058824	-0.463364	0.356037	-0.226006	0.384933	-0.436533	0.692466	-0.72549	0.614035	-0.665635	0.147575	-0.353973	0.413829	-0.628483	0.03612	-0.285862	-0.069143	0.285862	0.550052	-0.323013	0.496388	-0.539732	0.843137	0.019608	0.618163	-0.081527	0.583075	-0.27967	0.382869
allgenes	both	Abs	tld-F	0.446852	-0.80805	0.488132	-0.647059	0.506708	-0.702786	0.510836	-0.638803	0.803922	-0.415893	0.845201	-0.900929	0.878225	-0.626419	0.620227	-0.382869	-0.062951	-0.508772	0.733746	-0.329205	0.411765	-0.574819	0.70485	-0.816305	0.739938	-0.585139	0.717234	-0.393189	0.093911	-0.744066	0.517028	-0.426213	0.403509	-0.343653	-0.698658	-0.70485	0.498452	-0.585139	0.706914	-0.680083	-0.081527	-0.422085	0.314757	-0.841073	0.397317	-0.661507
allgenes	both	Abs	tld-M	-0.4613	0.601651	-0.23839	0.719298	-0.576883	0.372549	-0.407637	0.70485	-0.27967	0.69453	-0.547988	0.661507	-0.52322	0.686275	-0.605779	0.372549	-0.007224	0.585139	-0.550052	0.71517	-0.277606	0.655315	-0.473684	0.702786	-0.54386	0.48194	-0.453044	0.529412	-0.556244	0.422085	-0.120743	0.560372	-0.401445	0.550052	0.28999	0.294118	-0.547988	0.828689	-0.47162	0.733746	-0.320949	0.442724	-0.550052	0.510836	-0.364293	0.360165
allgenes	both	Abs	tok-F	0.060888	0.122807	0.062951	-0.137255	0.403509	0.438596	-0.182663	-0.098039	-0.467492	-0.215686	-0.199174	0.139319	-0.353973	0.141383	-0.038184	0.00516	-0.318885	0.356037	-0.029928	-0.170279	-0.170279	0.104231	-0.042312	-0.104231	-0.089783	0.093911	-0.120743	0.021672	0.539732	0.386997	-0.188854	-0.168215	-0.149639	-0.011352	0.360165	0.040248	0.011352	-0.256966	-0.285862	-0.091847	0.256966	0.069143	0.20743	0.325077	0.110423	0.312693
allgenes	both	Abs	tok-M	-0.620227	0.556244	-0.574819	0.180599	-0.062951	0.657379	-0.271414	0.331269	-0.843137	0.083591	-0.566563	0.659443	-0.834881	0.496388	-0.323013	0.327141	-0.147575	0.312693	-0.587203	0.079463	-0.240454	0.30031	-0.50258	0.609907	-0.739938	0.455108	-0.500516	0.366357	0.050568	0.562436	-0.603715	0.312693	-0.356037	-0.021672	0.603715	0.70485	-0.323013	0.304438	-0.739938	0.446852	0.389061	0.504644	-0.151703	0.624355	0.060888	0.498452
allgenes	both	Abs	Trh-F	0.19711	-0.884417	0.488132	-0.601651	0.403509	-0.824561	0.708978	-0.603715	0.818369	-0.45098	0.896801	-0.744066	0.876161	-0.675955	0.403509	-0.411765	0.180599	-0.574819	0.556244	-0.428277	0.232198	-0.692466	0.723426	-0.754386	0.839009	-0.624355	0.872033	-0.446852	0.155831	-0.900929	0.514964	-0.323013	0.547988	-0.372549	-0.465428	-0.748194	0.702786	-0.430341	0.77709	-0.587203	-0.062951	-0.53354	0.287926	-0.923633	0.409701	-0.855521
allgenes	both	Abs	Trh-M	-0.062951	0.366357	0.017544	0.76677	-0.752322	0.017544	-0.455108	0.680083	0.040248	0.919505	-0.446852	0.389061	-0.265222	0.585139	-0.467492	0.527348	-0.001032	0.448916	-0.556244	0.884417	-0.017544	0.55418	-0.380805	0.504644	-0.463364	0.162023	-0.514964	0.477812	-0.527348	0.277606	0.236326	0.651187	-0.54386	0.669763	0.075335	-0.007224	-0.665635	0.72549	-0.353973	0.556244	-0.640867	0.162023	-0.566563	0.356037	-0.583075	0.232198
allgenes	both	Abs	trk-F	0.034056	-0.552116	0.048504	-0.591331	0.568627	-0.182663	0.744066	-0.240454	0.188854	-0.570691	0.438596	-0.30031	0.360165	-0.205366	0.517028	-0.112487	-0.223942	-0.22807	0.349845	-0.539732	-0.457172	-0.55418	0.578947	-0.486068	0.568627	-0.349845	0.45098	-0.25903	0.574819	-0.30031	0.034056	-0.651187	0.558308	-0.277606	-0.232198	-0.463364	0.810114	-0.263158	0.581011	-0.219814	-0.040248	-0.320949	0.226006	-0.393189	0.108359	-0.327141
allgenes	both	Abs	trk-M	-0.151703	0.380805	0.03612	0.768834	-0.706914	-0.05676	-0.275542	0.52322	-0.106295	0.669763	-0.370485	0.597523	-0.285862	0.368421	-0.453044	0.448916	0.226006	0.351909	-0.698658	0.568627	-0.292054	0.382869	-0.271414	0.642931	-0.347781	0.122807	-0.386997	0.24871	-0.308566	0.157895	0.128999	0.663571	-0.195046	0.587203	0.360165	-0.003096	-0.407637	0.799794	-0.166151	0.566563	-0.506708	-0.110423	-0.438596	0.312693	-0.552116	0.048504
allgenes	both	Abs	TrpA1-F	0.376677	-0.671827	0.583075	-0.490196	0.20743	-0.783282	0.665635	-0.314757	0.622291	-0.44066	0.754386	-0.500516	0.494324	-0.799794	0.370485	-0.24871	0.339525	-0.79773	0.308566	-0.428277	0.271414	-0.636739	0.682147	-0.465428	0.382869	-0.52322	0.490196	-0.791538	0.141383	-0.820433	0.077399	-0.45098	0.593395	-0.640867	-0.370485	-0.570691	0.521156	-0.50258	0.572755	-0.256966	-0.048504	-0.455108	0.556244	-0.731682	0.358101	-0.818369
allgenes	both	Abs	TrpA1-M	-0.01548	0.514964	0.077399	0.816305	-0.898865	0.009288	-0.393189	0.692466	0.019608	0.653251	-0.415893	0.593395	-0.306502	0.22807	-0.562436	0.192982	0.519092	0.071207	-0.465428	0.537668	-0.003096	0.484004	-0.426213	0.644995	-0.442724	0.401445	-0.517028	0.083591	-0.624355	0.219814	-0.106295	0.426213	-0.226006	0.337461	0.184727	0.199174	-0.500516	0.684211	-0.246646	0.713106	-0.376677	0.071207	-0.131063	0.356037	-0.444788	0.155831
allgenes	both	Abs	tsl-F	0.240454	-0.55418	0.306502	-0.550052	0.339525	-0.560372	0.795666	-0.287926	0.587203	-0.541796	0.671827	-0.463364	0.665635	-0.698658	0.44066	-0.457172	0.178535	-0.649123	0.531476	-0.607843	-0.172343	-0.737874	0.758514	-0.413829	0.690402	-0.312693	0.564499	-0.601651	0.285862	-0.70485	0.104231	-0.649123	0.711042	-0.514964	-0.45098	-0.500516	0.845201	-0.271414	0.843137	-0.318885	0.081527	-0.436533	0.488132	-0.680083	0.166151	-0.686275
allgenes	both	Abs	tsl-M	-0.47162	0.69453	-0.678019	0.498452	-0.389061	0.71517	-0.323013	0.545924	-0.678019	0.254902	-0.706914	0.72549	-0.570691	0.647059	-0.209494	0.339525	-0.223942	0.436533	-0.417957	0.162023	-0.547988	0.463364	-0.53354	0.682147	-0.517028	0.655315	-0.661507	0.521156	-0.195046	0.754386	-0.498452	0.180599	-0.285862	0.405573	0.221878	0.657379	-0.256966	0.688338	-0.399381	0.535604	-0.003096	0.356037	-0.30031	0.673891	-0.47162	0.721362
allgenes	both	Abs	upd2-F	0.244582	-0.312693	0.378741	-0.184727	-0.040248	-0.52322	0.215686	-0.283798	0.795666	-0.151703	0.545924	-0.504644	0.671827	-0.545924	0.085655	-0.601651	0.514964	-0.568627	0.630547	-0.176471	0.477812	-0.294118	0.306502	-0.378741	0.506708	-0.060888	0.5129	-0.331269	-0.4613	-0.556244	0.285862	-0.244582	0.263158	-0.362229	-0.607843	-0.285862	0.273478	-0.199174	0.44066	-0.22807	0.095975	-0.176471	0.417957	-0.632611	0.459236	-0.463364
allgenes	both	Abs	upd2-M	-0.019608	0.265222	-0.044376	0.682147	-0.585139	-0.067079	-0.395253	0.403509	0.001032	0.832817	-0.364293	0.281734	-0.149639	0.626419	-0.180599	0.682147	-0.122807	0.52322	-0.572755	0.830753	-0.139319	0.413829	-0.261094	0.415893	-0.364293	-0.106295	-0.426213	0.547988	-0.349845	0.25903	0.411765	0.744066	-0.428277	0.785346	0.007224	-0.141383	-0.614035	0.700722	-0.223942	0.397317	-0.698658	-0.050568	-0.70485	0.24871	-0.537668	0.184727
allgenes	both	Abs	upd3-F	0.455108	0.223942	0.4613	0.333333	-0.320949	-0.067079	-0.521156	-0.009288	0.166151	0.246646	-0.087719	0.009288	0.060888	-0.393189	-0.457172	-0.430341	0.409701	-0.003096	0.052632	0.126935	0.465428	0.296182	-0.211558	0.112487	0.069143	0.230134	-0.038184	-0.275542	-0.209494	-0.073271	0.166151	0.188854	-0.199174	0.054696	0.298246	0.095975	-0.325077	-0.141383	-0.079463	-0.164087	0.124871	-0.04644	0.211558	0.153767	-0.145511	-0.001032
allgenes	both	Abs	upd3-M	0.009288	0.552116	-0.23839	0.775026	-0.578947	0.283798	-0.820433	0.298246	-0.372549	0.775026	-0.669763	0.397317	-0.399381	0.632611	-0.287926	0.624355	-0.22807	0.624355	-0.591331	0.742002	0.060888	0.636739	-0.605779	0.52322	-0.601651	0.153767	-0.686275	0.603715	-0.335397	0.595459	0.153767	0.805986	-0.706914	0.781218	0.178535	0.329205	-0.898865	0.494324	-0.541796	0.221878	-0.405573	0.102167	-0.624355	0.556244	-0.581011	0.585139
allgenes	both	Abs	VGlut2-F	-0.180599	-0.564499	-0.031992	-0.820433	0.742002	-0.232198	0.706914	-0.564499	0.182663	-0.762642	0.663571	-0.457172	0.323013	-0.364293	0.609907	-0.27967	-0.079463	-0.469556	0.444788	-0.640867	0.05676	-0.581011	0.510836	-0.498452	0.395253	-0.316821	0.669763	-0.273478	0.246646	-0.465428	-0.065015	-0.504644	0.54386	-0.634675	-0.306502	-0.230134	0.673891	-0.469556	0.327141	-0.316821	0.362229	-0.089783	0.370485	-0.574819	0.789474	-0.44066
allgenes	both	Abs	VGlut2-M	-0.436533	0.626419	-0.640867	0.172343	-0.155831	0.857585	-0.463364	0.467492	-0.690402	0.166151	-0.649123	0.465428	-0.737874	0.552116	-0.347781	0.095975	-0.180599	0.31063	-0.23839	0.180599	0.029928	0.564499	-0.727554	0.459236	-0.669763	0.692466	-0.547988	0.448916	-0.256966	0.719298	-0.607843	0.05676	-0.486068	0.009288	0.345717	0.857585	-0.45098	0.147575	-0.801858	0.411765	0.380805	0.818369	-0.162023	0.733746	-0.003096	0.779154
allgenes	both	Abs	W1118-F	0.067079	-0.719298	0.335397	-0.597523	0.302374	-0.659443	0.894737	-0.320949	0.628483	-0.597523	0.803922	-0.459236	0.638803	-0.698658	0.391125	-0.420021	0.265222	-0.775026	0.448916	-0.661507	-0.001032	-0.713106	0.686275	-0.5129	0.655315	-0.362229	0.684211	-0.593395	0.157895	-0.795666	0.073271	-0.597523	0.72549	-0.576883	-0.453044	-0.545924	0.874097	-0.292054	0.73581	-0.285862	0.040248	-0.444788	0.547988	-0.793602	0.370485	-0.772962
allgenes	both	Abs	W1118-M	-0.366357	0.498452	-0.188854	0.607843	-0.688338	0.178535	-0.044376	0.839009	-0.263158	0.430341	-0.448916	0.789474	-0.550052	0.345717	-0.479876	0.343653	0.31063	0.048504	-0.626419	0.325077	-0.403509	0.304438	-0.306502	0.768834	-0.572755	0.453044	-0.55418	0.087719	-0.349845	0.261094	-0.45098	0.230134	-0.085655	0.137255	0.31063	0.304438	-0.215686	0.764706	-0.27967	0.890609	-0.252838	0.190918	-0.104231	0.417957	-0.415893	0.151703
allgenes	both	Abs	witty-F	-0.017544	-0.261094	0.333333	-0.558308	0.517028	-0.159959	0.341589	-0.4613	0.226006	-0.614035	0.54386	-0.306502	0.221878	-0.647059	0.034056	-0.69453	0.24871	-0.47162	0.486068	-0.609907	0.263158	-0.397317	0.397317	-0.331269	0.329205	0.054696	0.564499	-0.504644	0.098039	-0.47162	-0.180599	-0.436533	0.353973	-0.733746	-0.116615	-0.104231	0.49226	-0.490196	0.168215	-0.329205	0.657379	-0.00516	0.737874	-0.45098	0.830753	-0.432405
allgenes	both	Abs	witty-M	-0.488132	0.653251	-0.473684	0.298246	-0.071207	0.836945	-0.498452	0.327141	-0.898865	0.170279	-0.644995	0.661507	-0.849329	0.562436	-0.384933	0.273478	-0.339525	0.578947	-0.537668	0.157895	-0.240454	0.578947	-0.589267	0.595459	-0.69453	0.603715	-0.539732	0.438596	-0.017544	0.71517	-0.550052	0.304438	-0.465428	0.213622	0.597523	0.696594	-0.432405	0.306502	-0.801858	0.353973	0.314757	0.566563	-0.19711	0.762642	-0.058824	0.698658
[truncated: 618 more columns]

## Sheet: All genes both sexes delta vals
allgenes	both	Delta	!!header	7B2-F	7B2-M	ActB-F	ActB-M	amon-F	amon-M	Ance-F	Ance-M	Apoltp-F	Apoltp-M	AstA-F	AstA-M	AstC-F	AstC-M	AstCC-F	AstCC-M	AttD-F	AttD-M	bnl-F	bnl-M	Burs-F	Burs-M	CCHa1-F	CCHa1-M	CCHa2-F	CCHa2-M	CG10005-F	CG10005-M	CG10140-F	CG10140-M	CG10163-F	CG10163-M	CG10175-F	CG10175-M	CG12934-F	CG12934-M	CG13086-F	CG13086-M	CG13135-F	CG13135-M	CG13229-F	CG13229-M	CG13248-F	CG13248-M	CG13743-F	CG13743-M
allgenes	both	Delta	7B2-F	1	0.147575	0.521156	0.525284	-0.149639	-0.095975	-0.541796	-0.168215	-0.060888	0.219814	-0.316821	-0.122807	-0.203302	-0.203302	-0.023736	-0.017544	0.166151	0.265222	-0.091847	-0.019608	0.054696	0.271414	-0.106295	-0.162023	-0.190918	-0.339525	-0.455108	-0.159959	0.060888	0.211558	0.135191	0.141383	0.03612	0.401445	0.215686	-0.27967	-0.667699	-0.434469	0.213622	-0.376677	-0.24871	-0.428277	-0.001032	0.27967	-0.415893	0.254902
allgenes	both	Delta	7B2-M	0.147575	1	-0.304438	-0.093911	-0.00516	0.675955	-0.112487	-0.075335	-0.616099	-0.50258	-0.52322	0.256966	-0.453044	-0.027864	0.211558	-0.184727	-0.062951	0.203302	-0.079463	-0.630547	-0.453044	-0.034056	-0.170279	0.347781	-0.075335	0.366357	-0.366357	-0.254902	0.292054	0.514964	-0.496388	-0.477812	0.380805	-0.069143	0.050568	0.620227	0.021672	-0.236326	-0.050568	-0.178535	0.246646	0.230134	0.23839	0.556244	-0.013416	0.574819
allgenes	both	Delta	ActB-F	0.521156	-0.304438	1	0.486068	-0.048504	-0.55418	-0.294118	-0.112487	0.24871	0.017544	0.22807	-0.009288	-0.093911	-0.624355	-0.417957	-0.281734	0.48194	-0.306502	-0.106295	-0.135191	0.465428	0.263158	0.027864	-0.263158	-0.26935	-0.067079	0.034056	-0.484004	-0.159959	-0.285862	0.139319	-0.077399	0.044376	-0.073271	0.417957	-0.539732	-0.256966	-0.430341	0.128999	-0.067079	-0.095975	-0.417957	0.547988	-0.320949	0.151703	-0.395253
allgenes	both	Delta	ActB-M	0.525284	-0.093911	0.486068	1	-0.442724	-0.182663	-0.091847	0.215686	0.048504	0.242518	-0.054696	0.49226	0.021672	-0.27967	-0.118679	0.143447	0.135191	0.112487	-0.151703	0.164087	0.00516	0.562436	-0.067079	0.327141	-0.343653	0.052632	-0.356037	-0.23839	-0.510836	-0.054696	-0.098039	0.029928	0.232198	0.486068	-0.023736	-0.192982	-0.347781	0.01548	0.620227	0.139319	-0.564499	-0.576883	-0.044376	0.133127	-0.547988	-0.038184
allgenes	both	Delta	amon-F	-0.149639	-0.00516	-0.048504	-0.442724	1	0.124871	-0.358101	-0.570691	-0.04644	-0.246646	-0.298246	-0.500516	-0.048504	0.246646	-0.23839	-0.341589	0.151703	0.298246	0.252838	-0.261094	0.118679	-0.003096	-0.050568	-0.647059	0.139319	0.021672	0.405573	0.329205	0.54386	0.155831	0.459236	-0.0258	-0.566563	-0.250774	0.574819	0.081527	0.23839	-0.178535	-0.195046	-0.601651	0.632611	0.211558	0.149639	0.038184	0.131063	0.058824
allgenes	both	Delta	amon-M	-0.095975	0.675955	-0.55418	-0.182663	0.124871	1	-0.0258	0.137255	-0.566563	-0.428277	-0.378741	0.287926	-0.376677	0.273478	0.292054	-0.021672	-0.351909	0.384933	0.108359	-0.304438	-0.426213	0.273478	-0.261094	0.273478	0.058824	0.55418	-0.294118	-0.034056	0.166151	0.696594	-0.510836	-0.558308	0.122807	0.007224	-0.114551	0.71517	0.149639	-0.120743	-0.174407	0.011352	0.213622	0.48194	-0.003096	0.781218	-0.201238	0.799794
allgenes	both	Delta	Ance-F	-0.541796	-0.112487	-0.294118	-0.091847	-0.358101	-0.0258	1	0.651187	-0.05676	0.126935	0.287926	0.5129	-0.102167	0.261094	0.166151	0.294118	-0.143447	-0.275542	-0.395253	0.145511	-0.50258	-0.467492	0.422085	0.53354	-0.031992	0.007224	-0.180599	-0.102167	-0.091847	0.021672	-0.403509	-0.155831	0.479876	-0.203302	-0.302374	0.021672	0.539732	0.547988	0.141383	0.748194	-0.246646	0.124871	-0.176471	-0.031992	0.112487	-0.106295
allgenes	both	Delta	Ance-M	-0.168215	-0.075335	-0.112487	0.215686	-0.570691	0.137255	0.651187	1	0.201238	0.415893	0.077399	0.401445	0.095975	0.050568	0.058824	0.108359	-0.081527	-0.213622	-0.145511	0.360165	-0.320949	-0.083591	0.192982	0.651187	-0.116615	0.30031	-0.428277	-0.131063	-0.403509	0.098039	-0.323013	-0.246646	0.223942	-0.151703	-0.298246	0.128999	0.287926	0.44066	0.23839	0.671827	-0.23839	0.331269	-0.192982	0.166151	-0.246646	0.118679
allgenes	both	Delta	Apoltp-F	-0.060888	-0.616099	0.24871	0.048504	-0.04644	-0.566563	-0.05676	0.201238	1	0.665635	0.190918	-0.506708	0.834881	-0.027864	-0.283798	-0.21775	0.267286	-0.277606	0.494324	0.558308	0.254902	-0.131063	0.21775	-0.203302	0.325077	-0.069143	0.320949	0.230134	-0.490196	-0.442724	0.581011	0.343653	-0.426213	-0.081527	-0.085655	-0.436533	0.143447	0.432405	0.413829	0.027864	0.011352	-0.03612	-0.147575	-0.673891	-0.054696	-0.409701
allgenes	both	Delta	Apoltp-M	0.219814	-0.50258	0.017544	0.242518	-0.246646	-0.428277	0.126935	0.415893	0.665635	1	-0.03612	-0.331269	0.607843	0.331269	0.001032	0.190918	-0.03612	0.221878	0.083591	0.772962	-0.166151	-0.195046	0.335397	0.017544	0.240454	-0.417957	-0.126935	0.510836	-0.320949	-0.122807	0.55418	0.593395	-0.331269	0.366357	-0.246646	-0.521156	-0.100103	0.599587	0.49226	0.03612	-0.405573	-0.151703	-0.644995	-0.188854	-0.562436	-0.118679
allgenes	both	Delta	AstA-F	-0.316821	-0.52322	0.22807	-0.054696	-0.298246	-0.378741	0.287926	0.077399	0.190918	-0.03612	1	0.172343	0.19711	-0.364293	0.135191	0.263158	-0.378741	-0.364293	0.029928	0.316821	0.234262	-0.05676	0.494324	0.137255	0.118679	-0.060888	0.405573	-0.306502	-0.459236	-0.628483	-0.192982	0.077399	0.273478	-0.00516	-0.453044	-0.453044	-0.027864	0.04644	-0.135191	0.566563	-0.374613	-0.060888	0.102167	-0.531476	0.448916	-0.630547
allgenes	both	Delta	AstA-M	-0.122807	0.256966	-0.009288	0.49226	-0.500516	0.287926	0.5129	0.401445	-0.506708	-0.331269	0.172343	1	-0.434469	-0.166151	0.192982	0.314757	-0.195046	-0.104231	-0.393189	-0.186791	-0.339525	0.240454	0.009288	0.673891	-0.351909	0.351909	-0.399381	-0.45098	-0.219814	0.174407	-0.75645	-0.442724	0.684211	0.147575	-0.283798	0.219814	0.116615	0.087719	0.203302	0.649123	-0.438596	-0.21775	0.176471	0.378741	-0.116615	0.091847
allgenes	both	Delta	AstCC-F	-0.023736	0.211558	-0.417957	-0.118679	-0.23839	0.292054	0.166151	0.058824	-0.283798	0.001032	0.135191	0.192982	-0.164087	0.438596	1	0.818369	-0.667699	0.242518	-0.009288	0.240454	-0.323013	-0.083591	0.240454	0.28999	-0.213622	-0.314757	-0.47162	0.226006	-0.050568	0.232198	-0.333333	0.017544	0.182663	0.448916	-0.568627	0.100103	-0.333333	0.054696	-0.029928	0.28999	-0.47162	0.077399	-0.500516	0.205366	-0.104231	0.267286
allgenes	both	Delta	AstCC-M	-0.017544	-0.184727	-0.281734	0.143447	-0.341589	-0.021672	0.294118	0.108359	-0.21775	0.190918	0.263158	0.314757	-0.133127	0.422085	0.818369	1	-0.642931	0.170279	-0.176471	0.500516	-0.143447	0.013416	0.201238	0.254902	-0.349845	-0.50258	-0.434469	0.327141	-0.135191	0.048504	-0.20743	0.275542	0.095975	0.587203	-0.581011	-0.128999	-0.44066	0.137255	0.040248	0.395253	-0.729618	-0.221878	-0.616099	0.089783	-0.188854	0.009288
allgenes	both	Delta	AstC-F	-0.203302	-0.453044	-0.093911	0.021672	-0.048504	-0.376677	-0.102167	0.095975	0.834881	0.607843	0.19711	-0.434469	1	0.023736	-0.164087	-0.133127	-0.062951	0.001032	0.620227	0.601651	0.102167	-0.058824	0.234262	-0.013416	0.531476	0.01548	0.500516	0.384933	-0.572755	-0.477812	0.521156	0.411765	-0.382869	0.114551	-0.353973	-0.287926	0.110423	0.566563	0.420021	-0.007224	-0.042312	-0.007224	-0.343653	-0.545924	-0.186791	-0.353973
allgenes	both	Delta	AstC-M	-0.203302	-0.027864	-0.624355	-0.27967	0.246646	0.273478	0.261094	0.050568	-0.027864	0.331269	-0.364293	-0.166151	0.023736	1	0.438596	0.422085	-0.21775	0.514964	-0.034056	0.24871	-0.508772	-0.186791	0.019608	-0.139319	0.213622	-0.327141	-0.21775	0.74613	0.252838	0.556244	0.232198	0.199174	-0.246646	0.356037	-0.141383	0.054696	0.199174	0.453044	0.131063	-0.110423	-0.131063	0.079463	-0.688338	0.273478	-0.393189	0.50258
allgenes	both	Delta	AttD-F	0.166151	-0.062951	0.48194	0.135191	0.151703	-0.351909	-0.143447	-0.081527	0.267286	-0.03612	-0.378741	-0.195046	-0.062951	-0.21775	-0.667699	-0.642931	1	-0.362229	-0.195046	-0.469556	0.263158	-0.040248	-0.382869	-0.353973	-0.124871	0.054696	0.038184	-0.226006	0.226006	-0.042312	0.333333	-0.083591	-0.044376	-0.430341	0.775026	-0.023736	0.30031	-0.126935	0.100103	-0.358101	0.467492	-0.166151	0.455108	-0.21775	0.083591	-0.089783
allgenes	both	Delta	AttD-M	0.265222	0.203302	-0.306502	0.112487	0.298246	0.384933	-0.275542	-0.213622	-0.277606	0.221878	-0.364293	-0.104231	0.001032	0.514964	0.242518	0.170279	-0.362229	1	-0.0258	0.102167	-0.457172	0.242518	0.065015	-0.118679	0.308566	-0.149639	-0.062951	0.496388	0.145511	0.4613	0.215686	0.226006	-0.188854	0.649123	-0.067079	-0.081527	-0.168215	0.162023	0.166151	-0.405573	-0.21775	-0.065015	-0.506708	0.562436	-0.684211	0.484004
allgenes	both	Delta	bnl-F	-0.091847	-0.079463	-0.106295	-0.151703	0.252838	0.108359	-0.395253	-0.145511	0.494324	0.083591	0.029928	-0.393189	0.620227	-0.034056	-0.009288	-0.176471	-0.195046	-0.0258	1	0.320949	0.250774	0.263158	-0.058824	-0.219814	0.382869	0.304438	0.384933	0.190918	-0.329205	-0.085655	0.23839	-0.135191	-0.407637	0.00516	-0.275542	0.050568	-0.098039	0.013416	0.106295	-0.054696	0.203302	0.273478	-0.003096	-0.277606	-0.001032	0.029928
allgenes	both	Delta	bnl-M	-0.019608	-0.630547	-0.135191	0.164087	-0.261094	-0.304438	0.145511	0.360165	0.558308	0.772962	0.316821	-0.186791	0.601651	0.24871	0.240454	0.500516	-0.469556	0.102167	0.320949	1	0.067079	-0.001032	0.366357	0.081527	0.108359	-0.314757	-0.011352	0.453044	-0.504644	-0.302374	0.304438	0.537668	-0.370485	0.395253	-0.570691	-0.386997	-0.287926	0.463364	0.283798	0.323013	-0.529412	-0.007224	-0.688338	-0.267286	-0.353973	-0.261094
allgenes	both	Delta	Burs-F	0.054696	-0.453044	0.465428	0.00516	0.118679	-0.426213	-0.50258	-0.320949	0.254902	-0.166151	0.234262	-0.339525	0.102167	-0.508772	-0.323013	-0.143447	0.263158	-0.457172	0.250774	0.067079	1	0.364293	-0.438596	-0.469556	-0.318885	-0.019608	0.349845	-0.106295	-0.087719	-0.5129	0.271414	0.095975	-0.446852	-0.24871	0.271414	-0.098039	-0.405573	-0.566563	-0.4613	-0.188854	0.213622	0.01548	0.327141	-0.48194	0.413829	-0.4613
allgenes	both	Delta	Burs-M	0.271414	-0.034056	0.263158	0.562436	-0.003096	0.273478	-0.467492	-0.083591	-0.131063	-0.195046	-0.05676	0.240454	-0.058824	-0.186791	-0.083591	0.013416	-0.040248	0.242518	0.263158	-0.001032	0.364293	1	-0.525284	-0.048504	-0.186791	0.399381	0.001032	-0.091847	-0.378741	0.153767	-0.091847	-0.325077	-0.110423	0.368421	0.04644	0.124871	-0.389061	-0.411765	0.01548	-0.087719	-0.188854	-0.083591	0.108359	0.252838	-0.312693	0.273478
allgenes	both	Delta	CCHa1-F	-0.106295	-0.170279	0.027864	-0.067079	-0.050568	-0.261094	0.422085	0.192982	0.21775	0.335397	0.494324	0.009288	0.234262	0.019608	0.240454	0.201238	-0.382869	0.065015	-0.058824	0.366357	-0.438596	-0.525284	1	0.26935	0.195046	-0.24871	0.069143	-0.081527	-0.213622	-0.339525	-0.017544	0.263158	0.223942	0.048504	-0.312693	-0.426213	0.157895	0.444788	0.376677	0.347781	-0.296182	-0.001032	-0.226006	-0.26935	0.052632	-0.415893
allgenes	both	Delta	CCHa1-M	-0.162023	0.347781	-0.263158	0.327141	-0.647059	0.273478	0.53354	0.651187	-0.203302	0.017544	0.137255	0.673891	-0.013416	-0.139319	0.28999	0.254902	-0.353973	-0.118679	-0.219814	0.081527	-0.469556	-0.048504	0.26935	1	-0.209494	0.339525	-0.391125	-0.283798	-0.47162	-0.042312	-0.624355	-0.242518	0.556244	0.029928	-0.469556	0.372549	0.128999	0.320949	0.335397	0.572755	-0.335397	0.085655	-0.141383	0.230134	-0.120743	0.065015
allgenes	both	Delta	CCHa2-F	-0.190918	-0.075335	-0.26935	-0.343653	0.139319	0.058824	-0.031992	-0.116615	0.325077	0.240454	0.118679	-0.351909	0.531476	0.213622	-0.213622	-0.349845	-0.124871	0.308566	0.382869	0.108359	-0.318885	-0.186791	0.195046	-0.209494	1	0.091847	0.591331	0.252838	-0.085655	0.060888	0.287926	0.128999	-0.038184	0.131063	-0.28999	-0.302374	0.351909	0.426213	0.102167	-0.122807	0.081527	0.04644	-0.100103	-0.124871	-0.104231	0.102167
allgenes	both	Delta	CCHa2-M	-0.339525	0.366357	-0.067079	0.052632	0.021672	0.55418	0.007224	0.30031	-0.069143	-0.417957	-0.060888	0.351909	0.01548	-0.327141	-0.314757	-0.50258	0.054696	-0.149639	0.304438	-0.314757	-0.019608	0.399381	-0.24871	0.339525	0.091847	1	0.153767	-0.364293	-0.292054	0.139319	-0.403509	-0.692466	0.091847	-0.362229	0.01548	0.537668	0.428277	-0.023736	0.009288	0.195046	0.351909	0.442724	0.508772	0.20743	0.089783	0.209494
allgenes	both	Delta	CG10005-F	-0.455108	-0.366357	0.034056	-0.356037	0.405573	-0.294118	-0.180599	-0.428277	0.320949	-0.126935	0.405573	-0.399381	0.500516	-0.21775	-0.47162	-0.434469	0.038184	-0.062951	0.384933	-0.011352	0.349845	0.001032	0.069143	-0.391125	0.591331	0.153767	1	0.073271	-0.124871	-0.500516	0.351909	0.131063	-0.244582	-0.221878	0.034056	-0.244582	0.275542	0.058824	-0.20743	-0.188854	0.327141	0.075335	0.21775	-0.556244	0.405573	-0.473684
allgenes	both	Delta	CG10005-M	-0.159959	-0.254902	-0.484004	-0.23839	0.329205	-0.034056	-0.102167	-0.131063	0.230134	0.510836	-0.306502	-0.45098	0.384933	0.74613	0.226006	0.327141	-0.226006	0.496388	0.190918	0.453044	-0.106295	-0.091847	-0.081527	-0.283798	0.252838	-0.364293	0.073271	1	0.168215	0.180599	0.642931	0.517028	-0.671827	0.407637	-0.139319	-0.124871	-0.0258	0.430341	0.067079	-0.372549	-0.077399	-0.013416	-0.659443	0.027864	-0.399381	0.151703
allgenes	both	Delta	CG10140-F	0.060888	0.292054	-0.159959	-0.510836	0.54386	0.166151	-0.091847	-0.403509	-0.490196	-0.320949	-0.459236	-0.219814	-0.572755	0.252838	-0.050568	-0.135191	0.226006	0.145511	-0.329205	-0.504644	-0.087719	-0.378741	-0.213622	-0.47162	-0.085655	-0.292054	-0.124871	0.168215	1	0.405573	0.157895	0.001032	-0.135191	-0.25903	0.527348	0.141383	0.106295	-0.273478	-0.479876	-0.448916	0.488132	0.079463	0.174407	0.368421	0.122807	0.242518
allgenes	both	Delta	CG10140-M	0.211558	0.514964	-0.285862	-0.054696	0.155831	0.696594	0.021672	0.098039	-0.442724	-0.122807	-0.628483	0.174407	-0.477812	0.556244	0.232198	0.048504	-0.042312	0.4613	-0.085655	-0.302374	-0.5129	0.153767	-0.339525	-0.042312	0.060888	0.139319	-0.500516	0.180599	0.405573	1	-0.240454	-0.446852	0.052632	0.190918	0.075335	0.302374	0.100103	-0.079463	-0.01548	-0.118679	0.044376	0.095975	-0.062951	0.768834	-0.376677	0.913313
allgenes	both	Delta	CG10163-F	0.135191	-0.496388	0.139319	-0.098039	0.459236	-0.510836	-0.403509	-0.323013	0.581011	0.55418	-0.192982	-0.75645	0.521156	0.232198	-0.333333	-0.20743	0.333333	0.215686	0.23839	0.304438	0.271414	-0.091847	-0.017544	-0.624355	0.287926	-0.403509	0.351909	0.642931	0.157895	-0.240454	1	0.609907	-0.698658	0.135191	0.345717	-0.459236	-0.048504	0.205366	0.131063	-0.626419	0.178535	-0.143447	-0.24871	-0.366357	-0.244582	-0.24871
allgenes	both	Delta	CG10163-M	0.141383	-0.477812	-0.077399	0.029928	-0.0258	-0.558308	-0.155831	-0.246646	0.343653	0.593395	0.077399	-0.442724	0.411765	0.199174	0.017544	0.275542	-0.083591	0.226006	-0.135191	0.537668	0.095975	-0.325077	0.263158	-0.242518	0.128999	-0.692466	0.131063	0.517028	0.001032	-0.446852	0.609907	1	-0.382869	0.384933	-0.120743	-0.463364	-0.277606	0.362229	0.180599	-0.304438	-0.285862	-0.393189	-0.572755	-0.312693	-0.252838	-0.434469
allgenes	both	Delta	CG10175-F	0.03612	0.380805	0.044376	0.232198	-0.566563	0.122807	0.479876	0.223942	-0.426213	-0.331269	0.273478	0.684211	-0.382869	-0.246646	0.182663	0.095975	-0.044376	-0.188854	-0.407637	-0.370485	-0.446852	-0.110423	0.223942	0.556244	-0.038184	0.091847	-0.244582	-0.671827	-0.135191	0.052632	-0.698658	-0.382869	1	0.034056	-0.232198	0.054696	0.102167	-0.013416	0.126935	0.510836	-0.323013	-0.174407	0.211558	0.133127	0.114551	0.075335
allgenes	both	Delta	CG10175-M	0.401445	-0.069143	-0.073271	0.486068	-0.250774	0.007224	-0.203302	-0.151703	-0.081527	0.366357	-0.00516	0.147575	0.114551	0.356037	0.448916	0.587203	-0.430341	0.649123	0.00516	0.395253	-0.24871	0.368421	0.048504	0.029928	0.131063	-0.362229	-0.221878	0.407637	-0.25903	0.190918	0.135191	0.384933	0.034056	1	-0.4613	-0.389061	-0.531476	0.182663	0.372549	-0.071207	-0.789474	-0.517028	-0.547988	0.209494	-0.655315	0.211558
allgenes	both	Delta	CG12934-F	0.215686	0.050568	0.417957	-0.023736	0.574819	-0.114551	-0.302374	-0.298246	-0.085655	-0.246646	-0.453044	-0.283798	-0.353973	-0.141383	-0.568627	-0.581011	0.775026	-0.067079	-0.275542	-0.570691	0.271414	0.04644	-0.312693	-0.469556	-0.28999	0.01548	0.034056	-0.139319	0.527348	0.075335	0.345717	-0.120743	-0.232198	-0.4613	1	0.118679	0.186791	-0.407637	-0.147575	-0.601651	0.636739	0.023736	0.430341	0.060888	0.120743	0.019608
allgenes	both	Delta	CG12934-M	-0.27967	0.620227	-0.539732	-0.192982	0.081527	0.71517	0.021672	0.128999	-0.436533	-0.521156	-0.453044	0.219814	-0.287926	0.054696	0.100103	-0.128999	-0.023736	-0.081527	0.050568	-0.386997	-0.098039	0.124871	-0.426213	0.372549	-0.302374	0.537668	-0.244582	-0.124871	0.141383	0.302374	-0.459236	-0.463364	0.054696	-0.389061	0.118679	1	0.20743	-0.172343	-0.209494	-0.03612	0.494324	0.514964	0.069143	0.45098	0.091847	0.47162
allgenes	both	Delta	CG13086-F	-0.667699	0.021672	-0.256966	-0.347781	0.23839	0.149639	0.539732	0.287926	0.143447	-0.100103	-0.027864	0.116615	0.110423	0.199174	-0.333333	-0.44066	0.30031	-0.168215	-0.098039	-0.287926	-0.405573	-0.389061	0.157895	0.128999	0.351909	0.428277	0.275542	-0.0258	0.106295	0.100103	-0.048504	-0.277606	0.102167	-0.531476	0.186791	0.20743	1	0.535604	0.147575	0.176471	0.457172	0.24871	0.215686	-0.029928	0.166151	0.001032
allgenes	both	Delta	CG13086-M	-0.434469	-0.236326	-0.430341	0.01548	-0.178535	-0.120743	0.547988	0.44066	0.432405	0.599587	0.04644	0.087719	0.566563	0.453044	0.054696	0.137255	-0.126935	0.162023	0.013416	0.463364	-0.566563	-0.411765	0.444788	0.320949	0.426213	-0.023736	0.058824	0.430341	-0.273478	-0.079463	0.205366	0.362229	-0.013416	0.182663	-0.407637	-0.172343	0.535604	1	0.583075	0.306502	-0.246646	-0.067079	-0.498452	-0.118679	-0.403509	-0.135191
allgenes	both	Delta	CG13135-F	0.213622	-0.050568	0.128999	0.620227	-0.195046	-0.174407	0.141383	0.23839	0.413829	0.49226	-0.135191	0.203302	0.420021	0.131063	-0.029928	0.040248	0.100103	0.166151	0.106295	0.283798	-0.4613	0.01548	0.376677	0.335397	0.102167	0.009288	-0.20743	0.067079	-0.479876	-0.01548	0.131063	0.180599	0.126935	0.372549	-0.147575	-0.209494	0.147575	0.583075	1	0.098039	-0.368421	-0.469556	-0.256966	-0.067079	-0.539732	-0.034056
allgenes	both	Delta	CG13135-M	-0.376677	-0.178535	-0.067079	0.139319	-0.601651	0.011352	0.748194	0.671827	0.027864	0.03612	0.566563	0.649123	-0.007224	-0.110423	0.28999	0.395253	-0.358101	-0.405573	-0.054696	0.323013	-0.188854	-0.087719	0.347781	0.572755	-0.122807	0.195046	-0.188854	-0.372549	-0.448916	-0.118679	-0.626419	-0.304438	0.510836	-0.071207	-0.601651	-0.03612	0.176471	0.306502	0.098039	1	-0.453044	0.112487	-0.0258	-0.087719	0.120743	-0.188854
allgenes	both	Delta	CG13229-F	-0.24871	0.246646	-0.095975	-0.564499	0.632611	0.213622	-0.246646	-0.23839	0.011352	-0.405573	-0.374613	-0.438596	-0.042312	-0.131063	-0.47162	-0.729618	0.467492	-0.21775	0.203302	-0.529412	0.213622	-0.188854	-0.296182	-0.335397	0.081527	0.351909	0.327141	-0.077399	0.488132	0.044376	0.178535	-0.285862	-0.323013	-0.789474	0.636739	0.494324	0.457172	-0.246646	-0.368421	-0.453044	1	0.49226	0.444788	0.011352	0.386997	0.087719
allgenes	both	Delta	CG13229-M	-0.428277	0.230134	-0.417957	-0.576883	0.211558	0.48194	0.124871	0.331269	-0.03612	-0.151703	-0.060888	-0.21775	-0.007224	0.079463	0.077399	-0.221878	-0.166151	-0.065015	0.273478	-0.007224	0.01548	-0.083591	-0.001032	0.085655	0.04644	0.442724	0.075335	-0.013416	0.079463	0.095975	-0.143447	-0.393189	-0.174407	-0.517028	0.023736	0.514964	0.24871	-0.067079	-0.469556	0.112487	0.49226	1	0.00516	0.106295	0.232198	0.223942
allgenes	both	Delta	CG13248-F	-0.001032	0.23839	0.547988	-0.044376	0.149639	-0.003096	-0.176471	-0.192982	-0.147575	-0.644995	0.102167	0.176471	-0.343653	-0.688338	-0.500516	-0.616099	0.455108	-0.506708	-0.003096	-0.688338	0.327141	0.108359	-0.226006	-0.141383	-0.100103	0.508772	0.21775	-0.659443	0.174407	-0.062951	-0.24871	-0.572755	0.211558	-0.547988	0.430341	0.069143	0.215686	-0.498452	-0.256966	-0.0258	0.444788	0.00516	1	-0.110423	0.556244	-0.176471
allgenes	both	Delta	CG13248-M	0.27967	0.556244	-0.320949	0.133127	0.038184	0.781218	-0.031992	0.166151	-0.673891	-0.188854	-0.531476	0.378741	-0.545924	0.273478	0.205366	0.089783	-0.21775	0.562436	-0.277606	-0.267286	-0.48194	0.252838	-0.26935	0.230134	-0.124871	0.20743	-0.556244	0.027864	0.368421	0.768834	-0.366357	-0.312693	0.133127	0.209494	0.060888	0.45098	-0.029928	-0.118679	-0.067079	-0.087719	0.011352	0.106295	-0.110423	1	-0.525284	0.77709
allgenes	both	Delta	CG13743-F	-0.415893	-0.013416	0.151703	-0.547988	0.131063	-0.201238	0.112487	-0.246646	-0.054696	-0.562436	0.448916	-0.116615	-0.186791	-0.393189	-0.104231	-0.188854	0.083591	-0.684211	-0.001032	-0.353973	0.413829	-0.312693	0.052632	-0.120743	-0.104231	0.089783	0.405573	-0.399381	0.122807	-0.376677	-0.244582	-0.252838	0.114551	-0.655315	0.120743	0.091847	0.166151	-0.403509	-0.539732	0.120743	0.386997	0.232198	0.556244	-0.525284	1	-0.424149
allgenes	both	Delta	CG13743-M	0.254902	0.574819	-0.395253	-0.038184	0.058824	0.799794	-0.106295	0.118679	-0.409701	-0.118679	-0.630547	0.091847	-0.353973	0.50258	0.267286	0.009288	-0.089783	0.484004	0.029928	-0.261094	-0.4613	0.273478	-0.415893	0.065015	0.102167	0.209494	-0.473684	0.151703	0.242518	0.913313	-0.24871	-0.434469	0.075335	0.211558	0.019608	0.47162	0.001032	-0.135191	-0.034056	-0.188854	0.087719	0.223942	-0.176471	0.77709	-0.424149	1
allgenes	both	Delta	CG14075-F	-0.067079	-0.283798	0.106295	-0.081527	0.351909	-0.133127	-0.339525	-0.302374	0.541796	0.162023	0.147575	-0.47162	0.640867	-0.021672	-0.405573	-0.459236	0.077399	0.137255	0.517028	0.104231	0.071207	0.116615	0.114551	-0.294118	0.688338	0.168215	0.69453	0.166151	-0.327141	-0.195046	0.426213	0.141383	-0.316821	0.009288	0.019608	-0.246646	0.256966	0.178535	0.287926	-0.343653	0.22807	-0.133127	0.048504	-0.347781	0.03612	-0.104231
allgenes	both	Delta	CG14075-M	-0.155831	0.093911	-0.729618	-0.254902	0.137255	0.547988	0.155831	0.230134	-0.155831	0.22807	-0.25903	-0.124871	0.03612	0.742002	0.53354	0.436533	-0.529412	0.517028	0.162023	0.382869	-0.366357	0.054696	0.021672	0.128999	0.073271	-0.093911	-0.250774	0.535604	0.042312	0.436533	-0.017544	0.023736	-0.221878	0.24871	-0.281734	0.372549	-0.04644	0.20743	-0.069143	0.019608	-0.067079	0.477812	-0.752322	0.434469	-0.382869	0.576883
allgenes	both	Delta	CG14125-F	-0.120743	0.190918	-0.007224	-0.108359	0.172343	0.232198	-0.03612	0.126935	-0.077399	-0.145511	-0.325077	0.01548	-0.081527	-0.052632	-0.457172	-0.611971	0.529412	0.073271	-0.153767	-0.517028	-0.100103	0.073271	-0.389061	-0.085655	0.236326	0.413829	0.116615	-0.042312	0.312693	0.23839	0.164087	-0.327141	0.042312	-0.302374	0.475748	0.192982	0.5129	0.062951	-0.157895	-0.244582	0.496388	0.22807	0.351909	0.30031	-0.170279	0.265222
allgenes	both	Delta	CG14125-M	0.230134	-0.098039	0.095975	0.27967	-0.26935	0.017544	-0.151703	0.479876	0.337461	0.490196	-0.296182	-0.155831	0.236326	0.122807	0.013416	-0.001032	0.178535	0.093911	0.124871	0.281734	0.159959	0.376677	-0.364293	0.089783	-0.128999	0.120743	-0.306502	0.28999	-0.306502	0.168215	0.271414	-0.075335	-0.306502	0.168215	0.029928	0.017544	-0.203302	0.034056	0.067079	-0.075335	-0.122807	0.240454	-0.240454	0.085655	-0.428277	0.294118
allgenes	both	Delta	CG14258-F	-0.011352	0.527348	-0.240454	-0.537668	0.541796	0.432405	-0.368421	-0.44066	-0.393189	-0.583075	-0.568627	-0.292054	-0.417957	0.058824	-0.089783	-0.366357	0.275542	-0.054696	0.044376	-0.647059	0.120743	-0.126935	-0.504644	-0.341589	-0.128999	0.133127	-0.044376	0.013416	0.729618	0.374613	-0.013416	-0.26935	-0.226006	-0.479876	0.521156	0.611971	0.118679	-0.47162	-0.488132	-0.54386	0.791538	0.296182	0.341589	0.320949	0.302374	0.393189
allgenes	both	Delta	CG14258-M	-0.01548	0.22807	-0.213622	-0.141383	0.199174	0.285862	0.073271	-0.339525	-0.758514	-0.384933	0.019608	0.261094	-0.655315	0.339525	0.52322	0.550052	-0.455108	0.442724	-0.389061	-0.180599	-0.174407	0.079463	0.027864	-0.110423	-0.24871	-0.294118	-0.186791	0.114551	0.417957	0.351909	-0.30031	-0.044376	0.157895	0.356037	-0.069143	0.01548	-0.283798	-0.294118	-0.384933	-0.00516	-0.292054	-0.031992	-0.153767	0.376677	0.04644	0.21775
allgenes	both	Delta	CG14292-F	0.133127	-0.281734	0.263158	-0.236326	0.708978	-0.05676	-0.47162	-0.397317	0.040248	-0.168215	-0.226006	-0.508772	-0.172343	0.042312	-0.246646	-0.205366	0.323013	-0.021672	0.159959	-0.133127	0.578947	0.242518	-0.386997	-0.700722	-0.261094	-0.128999	0.145511	0.190918	0.453044	0.073271	0.444788	-0.04644	-0.634675	-0.308566	0.675955	0.054696	-0.118679	-0.537668	-0.415893	-0.514964	0.541796	0.155831	0.174407	0.00516	0.166151	0.04644
allgenes	both	Delta	CG14292-M	-0.172343	0.102167	-0.203302	-0.486068	0.403509	0.372549	-0.03612	0.067079	-0.054696	-0.085655	0.009288	-0.320949	-0.095975	0.209494	0.265222	0.054696	-0.405573	0.135191	0.351909	0.170279	0.062951	0.019608	0.174407	-0.153767	-0.023736	0.155831	0.040248	0.112487	0.081527	0.209494	-0.087719	-0.283798	-0.349845	-0.22807	-0.040248	0.203302	-0.075335	-0.252838	-0.389061	0.029928	0.22807	0.744066	-0.083591	0.065015	0.250774	0.213622
allgenes	both	Delta	CG14374-F	-0.013416	-0.170279	0.126935	0.067079	-0.376677	-0.393189	0.457172	0.017544	-0.143447	0.077399	0.331269	0.349845	-0.21775	0.011352	0.052632	0.263158	0.038184	-0.147575	-0.653251	-0.087719	-0.298246	-0.479876	0.285862	0.128999	0.067079	-0.438596	-0.102167	-0.091847	0.170279	-0.095975	-0.112487	0.304438	0.467492	0.168215	-0.162023	-0.475748	0.157895	0.285862	0.104231	0.25903	-0.415893	-0.620227	0.044376	-0.083591	0.087719	-0.294118
allgenes	both	Delta	CG14374-M	-0.434469	0.013416	-0.234262	0.106295	-0.446852	0.19711	0.657379	0.564499	-0.031992	-0.009288	0.45098	0.661507	0.104231	-0.133127	0.095975	0.124871	-0.376677	-0.164087	-0.04644	0.180599	-0.457172	-0.172343	0.444788	0.640867	0.190918	0.401445	-0.021672	-0.329205	-0.368421	-0.095975	-0.558308	-0.20743	0.508772	-0.052632	-0.574819	0.048504	0.436533	0.539732	0.26935	0.803922	-0.287926	0.058824	0.03612	0.098039	-0.04644	-0.149639
allgenes	both	Delta	CG14642-F	0.083591	0.347781	0.267286	0.141383	-0.331269	-0.110423	-0.203302	-0.168215	0.137255	-0.28999	0.159959	0.102167	0.172343	-0.545924	-0.147575	-0.323013	0.151703	-0.413829	0.281734	-0.312693	0.110423	0.05676	-0.052632	0.21775	0.159959	0.341589	0.199174	-0.463364	-0.393189	-0.244582	-0.242518	-0.254902	0.378741	-0.067079	-0.180599	0.019608	-0.067079	-0.172343	0.184727	0.0258	-0.009288	-0.188854	0.5129	-0.397317	0.378741	-0.164087
allgenes	both	Delta	CG14642-M	0.537668	-0.019608	0.261094	0.795666	-0.47162	-0.050568	-0.168215	0.141383	0.034056	0.339525	0.110423	0.304438	0.141383	-0.081527	0.281734	0.386997	-0.294118	0.376677	0.042312	0.372549	-0.124871	0.54386	0.153767	0.341589	-0.112487	-0.083591	-0.302374	-0.058824	-0.630547	-0.027864	-0.087719	0.112487	0.23839	0.76677	-0.366357	-0.285862	-0.576883	0.017544	0.527348	0.126935	-0.768834	-0.382869	-0.333333	0.100103	-0.560372	0.085655
allgenes	both	Delta	CG14762-F	0.087719	-0.514964	0.240454	0.162023	0.19711	-0.494324	-0.519092	-0.316821	0.498452	0.24871	0.164087	-0.444788	0.605779	-0.364293	-0.360165	-0.184727	0.135191	-0.058824	0.428277	0.356037	0.620227	0.221878	-0.058824	-0.327141	0.054696	-0.120743	0.488132	0.178535	-0.21775	-0.686275	0.622291	0.49226	-0.498452	0.029928	0.126935	-0.236326	-0.277606	-0.017544	0.058824	-0.318885	0.141383	-0.133127	-0.067079	-0.444788	-0.098039	-0.55418
allgenes	both	Delta	CG14762-M	-0.093911	0.298246	-0.638803	0.122807	-0.178535	0.407637	0.242518	0.077399	-0.184727	0.155831	-0.236326	0.312693	0.141383	0.53354	0.325077	0.263158	-0.327141	0.535604	-0.017544	0.098039	-0.762642	-0.083591	0.122807	0.337461	0.407637	-0.007224	-0.172343	0.285862	-0.065015	0.374613	-0.157895	0.149639	0.302374	0.521156	-0.4613	0.157895	0.209494	0.609907	0.473684	0.102167	-0.312693	-0.213622	-0.5129	0.422085	-0.589267	0.424149
allgenes	both	Delta	CG15199-F	-0.013416	0.085655	0.108359	-0.178535	0.611971	0.052632	-0.428277	-0.488132	-0.083591	-0.343653	-0.479876	-0.27967	-0.149639	-0.052632	-0.591331	-0.614035	0.624355	0.038184	-0.091847	-0.583075	0.23839	0.048504	-0.519092	-0.529412	0.048504	0.162023	0.275542	0.083591	0.550052	0.141383	0.347781	-0.001032	-0.378741	-0.358101	0.739938	0.215686	0.339525	-0.201238	-0.180599	-0.665635	0.706914	-0.116615	0.424149	0.143447	0.073271	0.077399
allgenes	both	Delta	CG15199-M	0.240454	0.578947	-0.133127	0.141383	-0.023736	0.576883	-0.318885	-0.03612	-0.498452	-0.47162	-0.636739	0.20743	-0.45098	-0.081527	-0.060888	-0.184727	0.219814	0.03612	-0.023736	-0.496388	0.126935	0.463364	-0.810114	0.075335	-0.358101	0.368421	-0.366357	-0.190918	0.230134	0.510836	-0.362229	-0.486068	0.052632	-0.126935	0.27967	0.723426	-0.176471	-0.514964	-0.273478	-0.22807	0.327141	0.159959	0.205366	0.587203	-0.120743	0.632611
allgenes	both	Delta	CG15202-F	0.011352	0.048504	0.211558	0.209494	0.223942	-0.166151	-0.312693	-0.382869	-0.017544	-0.316821	-0.075335	-0.073271	0.085655	-0.403509	-0.496388	-0.50258	0.496388	-0.04644	-0.001032	-0.401445	0.281734	0.25903	-0.188854	-0.126935	-0.03612	0.178535	0.413829	-0.323013	-0.05676	-0.413829	0.166151	0.001032	0.126935	-0.195046	0.5129	0.174407	0.073271	-0.205366	0.058824	-0.370485	0.364293	-0.05676	0.254902	-0.213622	0.069143	-0.246646
allgenes	both	Delta	CG15202-M	0.28999	0.190918	-0.444788	0.21775	0.038184	0.506708	-0.271414	-0.137255	-0.318885	0.139319	-0.25903	0.054696	0.023736	0.391125	0.314757	0.318885	-0.545924	0.816305	0.128999	0.271414	-0.343653	0.380805	-0.052632	0.054696	0.223942	-0.079463	-0.149639	0.333333	-0.048504	0.380805	-0.038184	0.21775	-0.073271	0.675955	-0.331269	0.131063	-0.358101	0.081527	0.149639	-0.184727	-0.320949	-0.077399	-0.585139	0.601651	-0.675955	0.517028
allgenes	both	Delta	CG15537-F	-0.108359	-0.042312	0.182663	-0.581011	0.673891	-0.182663	-0.098039	-0.430341	-0.153767	-0.345717	-0.114551	-0.405573	-0.380805	-0.034056	-0.27967	-0.327141	0.397317	-0.209494	-0.149639	-0.442724	0.294118	-0.362229	-0.069143	-0.634675	-0.122807	-0.215686	0.226006	-0.011352	0.793602	-0.00516	0.296182	-0.062951	-0.252838	-0.566563	0.680083	-0.048504	0.182663	-0.389061	-0.550052	-0.370485	0.632611	0.205366	0.422085	-0.133127	0.506708	-0.180599
allgenes	both	Delta	CG15537-M	0.073271	0.473684	-0.186791	0.03612	0.04644	0.651187	0.069143	0.085655	-0.781218	-0.403509	-0.0258	0.473684	-0.574819	-0.021672	0.294118	0.184727	-0.521156	0.465428	-0.205366	-0.219814	-0.306502	0.296182	0.042312	0.275542	-0.143447	0.263158	-0.23839	-0.22807	0.199174	0.426213	-0.562436	-0.44066	0.308566	0.149639	-0.116615	0.277606	-0.159959	-0.30031	-0.312693	0.182663	-0.122807	0.296182	0.04644	0.71517	-0.153767	0.409701
allgenes	both	Delta	CG15614-F	-0.040248	-0.424149	0.312693	-0.065015	0.341589	-0.323013	-0.531476	-0.386997	0.568627	0.110423	0.275542	-0.498452	0.603715	-0.343653	-0.510836	-0.446852	0.071207	-0.050568	0.597523	0.213622	0.498452	0.201238	0.011352	-0.479876	0.48194	0.188854	0.748194	0.112487	-0.265222	-0.446852	0.510836	0.24871	-0.527348	-0.03612	0.021672	-0.378741	-0.013416	-0.011352	0.034056	-0.304438	0.203302	-0.093911	0.267286	-0.498452	0.153767	-0.434469
allgenes	both	Delta	CG15614-M	-0.100103	-0.009288	-0.564499	-0.292054	0.261094	0.265222	0.244582	-0.007224	-0.230134	0.273478	-0.106295	-0.077399	-0.079463	0.764706	0.552116	0.519092	-0.506708	0.626419	-0.203302	0.273478	-0.591331	-0.337461	0.389061	0.001032	0.155831	-0.446852	-0.22807	0.597523	0.356037	0.351909	0.141383	0.349845	-0.139319	0.368421	-0.203302	-0.052632	0.091847	0.405573	0.065015	-0.065015	-0.186791	0.031992	-0.667699	0.411765	-0.382869	0.292054
allgenes	both	Delta	CG16700-F	-0.24871	-0.498452	0.137255	-0.223942	-0.048504	-0.294118	0.263158	-0.077399	0.100103	-0.128999	0.731682	0.01548	0.001032	-0.141383	0.147575	0.333333	-0.362229	-0.420021	0.141383	0.323013	0.323013	-0.110423	0.323013	-0.135191	-0.021672	-0.22807	0.298246	-0.22807	-0.180599	-0.353973	-0.23839	0.017544	0.081527	-0.143447	-0.333333	-0.296182	-0.128999	-0.176471	-0.271414	0.49226	-0.20743	-0.0258	0.044376	-0.457172	0.576883	-0.432405
allgenes	both	Delta	CG16700-M	-0.22807	-0.062951	-0.042312	0.219814	-0.100103	-0.131063	-0.141383	-0.067079	0.062951	-0.143447	-0.147575	0.067079	0.100103	-0.023736	0.044376	0.157895	0.226006	-0.23839	0.040248	-0.031992	0.473684	0.384933	-0.539732	0.087719	-0.488132	0.120743	-0.003096	0.162023	-0.271414	-0.232198	0.052632	-0.003096	-0.20743	0.00516	0.106295	0.362229	-0.147575	-0.118679	-0.038184	-0.100103	0.017544	-0.013416	-0.067079	-0.25903	0.091847	-0.122807
allgenes	both	Delta	CG16756-F	0.411765	0.541796	0.176471	0.155831	-0.30031	0.349845	-0.178535	-0.112487	-0.490196	-0.547988	-0.01548	0.372549	-0.531476	-0.378741	0.192982	-0.011352	-0.007224	-0.203302	-0.211558	-0.529412	-0.077399	0.122807	-0.182663	0.302374	-0.277606	0.139319	-0.407637	-0.595459	0.075335	0.223942	-0.597523	-0.393189	0.535604	-0.050568	0.023736	0.327141	-0.219814	-0.531476	-0.083591	0.011352	0.01548	-0.213622	0.409701	0.360165	0.19711	0.318885
allgenes	both	Delta	CG16756-M	-0.164087	0.065015	-0.100103	0.211558	-0.296182	0.413829	0.335397	0.409701	-0.446852	-0.362229	0.040248	0.644995	-0.50258	0.044376	0.254902	0.349845	-0.102167	-0.186791	-0.205366	-0.110423	0.077399	0.477812	-0.432405	0.331269	-0.517028	0.304438	-0.415893	-0.24871	-0.081527	0.323013	-0.593395	-0.585139	0.306502	-0.040248	-0.071207	0.44066	-0.034056	-0.263158	-0.271414	0.50258	-0.164087	0.199174	0.052632	0.395253	-0.011352	0.349845
allgenes	both	Delta	CG16826-F	-0.54386	0.22807	-0.256966	-0.535604	0.263158	0.234262	0.438596	-0.034056	-0.149639	-0.331269	0.098039	0.102167	-0.145511	0.263158	-0.034056	-0.27967	0.091847	-0.007224	-0.164087	-0.490196	-0.510836	-0.442724	0.230134	-0.017544	0.48194	0.22807	0.28999	-0.079463	0.292054	0.263158	-0.184727	-0.339525	0.327141	-0.316821	0.060888	0.044376	0.795666	0.294118	-0.071207	0.106295	0.306502	0.164087	0.283798	0.013416	0.331269	0.128999
allgenes	both	Delta	CG16826-M	-0.428277	0.027864	-0.539732	-0.28999	0.091847	0.234262	0.574819	0.263158	-0.058824	0.209494	-0.226006	0.153767	-0.038184	0.744066	0.126935	0.159959	-0.067079	0.234262	-0.246646	0.023736	-0.665635	-0.415893	0.098039	0.085655	0.341589	-0.040248	-0.131063	0.494324	0.294118	0.50258	0.042312	0.040248	0.00516	0.085655	-0.147575	0.021672	0.626419	0.663571	0.182663	0.133127	-0.048504	-0.023736	-0.28999	0.273478	-0.230134	0.323013
allgenes	both	Delta	CG17047-F	0.131063	-0.281734	0.364293	0.28999	-0.283798	-0.417957	-0.153767	0.122807	0.531476	0.170279	0.345717	-0.126935	0.438596	-0.504644	0.01548	0.048504	0.007224	-0.52322	0.415893	0.393189	0.48194	0.108359	0.201238	0.192982	-0.320949	0.00516	0.034056	-0.302374	-0.624355	-0.644995	0.001032	0.091847	-0.071207	-0.155831	-0.153767	-0.040248	-0.341589	-0.128999	0.250774	0.221878	-0.085655	-0.001032	0.01548	-0.576883	0.223942	-0.49226
allgenes	both	Delta	CG17047-M	0.368421	-0.124871	0.215686	0.407637	-0.614035	-0.172343	0.395253	0.55418	-0.01548	0.386997	0.287926	0.320949	-0.106295	-0.174407	0.223942	0.378741	-0.292054	-0.067079	-0.254902	0.442724	-0.180599	-0.079463	0.457172	0.44066	-0.252838	-0.271414	-0.453044	-0.356037	-0.323013	-0.098039	-0.356037	0.052632	0.424149	0.174407	-0.349845	-0.273478	-0.370485	0.027864	0.180599	0.574819	-0.587203	-0.048504	-0.275542	0.069143	-0.188854	-0.093911
allgenes	both	Delta	CG30046-F	-0.426213	0.040248	-0.517028	-0.174407	-0.339525	0.199174	0.384933	0.314757	0.184727	0.122807	0.366357	0.155831	0.496388	0.017544	0.100103	-0.019608	-0.417957	-0.021672	0.314757	0.275542	-0.422085	-0.242518	0.384933	0.465428	0.614035	0.267286	0.294118	-0.081527	-0.420021	-0.195046	-0.254902	0.003096	0.362229	0.007224	-0.661507	0.100103	0.345717	0.564499	0.209494	0.465428	-0.104231	0.211558	-0.234262	-0.089783	-0.04644	-0.038184
allgenes	both	Delta	CG30046-M	0.077399	-0.062951	-0.358101	0.151703	-0.622291	-0.120743	0.273478	0.403509	0.271414	0.597523	-0.139319	0.050568	0.360165	0.252838	0.106295	0.221878	-0.062951	0.011352	-0.133127	0.413829	-0.356037	-0.358101	0.03612	0.351909	0.234262	-0.265222	-0.298246	0.277606	-0.192982	0.01548	0.05676	0.479876	0.104231	0.285862	-0.475748	-0.071207	0.017544	0.609907	0.364293	0.184727	-0.356037	-0.273478	-0.517028	0.054696	-0.432405	0.079463
allgenes	both	Delta	CG30148-F	-0.093911	-0.323013	0.382869	0.232198	0.312693	-0.389061	-0.366357	-0.417957	0.304438	0.027864	0.186791	-0.192982	0.395253	-0.20743	-0.426213	-0.316821	0.230134	0.209494	0.151703	-0.044376	0.306502	0.356037	-0.003096	-0.335397	0.275542	0.131063	0.671827	0.118679	-0.294118	-0.393189	0.455108	0.19711	-0.261094	0.192982	0.211558	-0.409701	0.069143	0.062951	0.186791	-0.347781	-0.013416	-0.277606	0.186791	-0.428277	-0.00516	-0.422085
allgenes	both	Delta	CG30148-M	0.306502	0.424149	-0.172343	0.327141	-0.139319	0.669763	-0.162023	0.155831	-0.273478	-0.062951	-0.329205	0.273478	-0.141383	0.244582	0.232198	0.073271	-0.24871	0.496388	0.256966	-0.03612	-0.325077	0.630547	-0.30031	0.174407	0.147575	0.364293	-0.302374	-0.029928	-0.240454	0.671827	-0.337461	-0.479876	0.199174	0.4613	-0.236326	0.25903	-0.213622	-0.139319	0.162023	0.042312	-0.254902	0.118679	-0.149639	0.572755	-0.496388	0.791538
allgenes	both	Delta	CG30371-F	0.141383	0.296182	0.438596	0.044376	-0.013416	-0.164087	-0.323013	-0.155831	0.19711	-0.312693	-0.221878	-0.120743	0.027864	-0.568627	-0.529412	-0.723426	0.733746	-0.5129	0.162023	-0.585139	0.320949	0.031992	-0.378741	-0.124871	-0.013416	0.374613	0.149639	-0.459236	0.023736	-0.137255	0.050568	-0.351909	0.126935	-0.467492	0.45098	0.139319	0.141383	-0.312693	-0.001032	-0.25903	0.494324	-0.011352	0.72549	-0.294118	0.331269	-0.098039
allgenes	both	Delta	CG30371-M	0.366357	-0.116615	-0.182663	0.28999	-0.174407	-0.098039	0.050568	-0.021672	-0.054696	0.479876	-0.242518	-0.040248	-0.017544	0.638803	0.473684	0.591331	-0.116615	0.527348	-0.240454	0.325077	-0.320949	0.050568	0.027864	-0.054696	-0.054696	-0.671827	-0.417957	0.465428	0.021672	0.277606	0.23839	0.415893	0.058824	0.717234	-0.141383	-0.254902	-0.374613	0.205366	0.28999	-0.122807	-0.562436	-0.343653	-0.760578	0.186791	-0.607843	0.316821
allgenes	both	Delta	CG30486-F	0.017544	0.314757	0.104231	-0.407637	0.486068	0.100103	-0.221878	-0.192982	-0.118679	-0.347781	-0.547988	-0.345717	-0.298246	-0.135191	-0.467492	-0.665635	0.647059	-0.21775	-0.095975	-0.651187	0.195046	-0.226006	-0.420021	-0.370485	-0.118679	0.153767	0.044376	-0.126935	0.663571	0.221878	0.143447	-0.292054	-0.223942	-0.719298	0.76677	0.368421	0.314757	-0.368421	-0.395253	-0.477812	0.872033	0.296182	0.496388	0.135191	0.306502	0.170279
allgenes	both	Delta	CG30486-M	0.180599	0.174407	0.242518	0.22807	0.277606	0.339525	-0.139319	0.098039	-0.236326	-0.166151	-0.469556	0.147575	-0.378741	0.083591	-0.386997	-0.415893	0.48194	0.273478	-0.213622	-0.473684	-0.054696	0.490196	-0.496388	-0.180599	-0.060888	0.393189	-0.139319	-0.04644	0.242518	0.556244	0.065015	-0.490196	-0.04644	-0.052632	0.603715	0.145511	0.240454	-0.221878	-0.048504	-0.287926	0.252838	0.083591	0.320949	0.494324	-0.306502	0.506708
allgenes	both	Delta	CG31286-F	-0.333333	-0.209494	0.213622	0.325077	-0.139319	-0.337461	0.001032	0.027864	0.24871	-0.145511	0.133127	0.21775	0.24871	-0.44066	-0.453044	-0.27967	0.47162	-0.44066	-0.040248	-0.128999	0.403509	0.213622	-0.242518	0.145511	-0.223942	0.366357	0.287926	-0.205366	-0.349845	-0.576883	0.091847	0.042312	0.013416	-0.226006	0.213622	0.133127	0.242518	0.139319	0.174407	0.048504	0.124871	-0.137255	0.308566	-0.422085	0.131063	-0.52322
allgenes	both	Delta	CG31286-M	-0.126935	-0.281734	-0.013416	0.632611	-0.55418	-0.184727	0.442724	0.378741	0.098039	0.23839	0.19711	0.661507	0.143447	0.098039	0.182663	0.477812	-0.042312	-0.087719	-0.219814	0.298246	-0.199174	0.180599	0.038184	0.473684	-0.213622	-0.0258	-0.27967	0.01548	-0.47162	-0.116615	-0.192982	0.120743	0.331269	0.413829	-0.374613	-0.110423	0.079463	0.506708	0.560372	0.529412	-0.622291	-0.517028	-0.273478	-0.01548	-0.399381	-0.155831
allgenes	both	Delta	CG31431-F	-0.477812	0.186791	-0.380805	-0.690402	0.426213	0.399381	0.149639	0.027864	0.110423	-0.159959	-0.052632	-0.27967	0.159959	0.25903	-0.145511	-0.50258	0.044376	0.071207	0.320949	-0.261094	-0.335397	-0.308566	0.106295	-0.186791	0.678019	0.384933	0.409701	0.058824	0.240454	0.281734	0.03612	-0.356037	-0.034056	-0.428277	0.054696	0.180599	0.702786	0.242518	-0.176471	-0.038184	0.578947	0.550052	0.176471	0.052632	0.190918	0.283798
allgenes	both	Delta	CG31431-M	-0.428277	-0.03612	-0.28999	-0.223942	0.007224	0.302374	0.108359	0.376677	0.157895	-0.058824	0.009288	-0.116615	0.192982	0.040248	-0.069143	-0.180599	-0.013416	-0.155831	0.360165	0.133127	0.23839	0.287926	-0.252838	0.098039	0.017544	0.488132	0.190918	-0.031992	-0.308566	-0.03612	-0.110423	-0.384933	-0.143447	-0.351909	-0.027864	0.4613	0.159959	-0.050568	-0.304438	0.199174	0.28999	0.793602	-0.085655	-0.089783	0.131063	0.168215
allgenes	both	Delta	CG31659-F	0.479876	-0.188854	0.176471	0.083591	-0.009288	-0.153767	-0.230134	-0.271414	0.137255	0.320949	0.312693	-0.28999	0.190918	0.104231	0.223942	0.182663	-0.347781	0.432405	0.149639	0.312693	-0.195046	0.009288	0.48194	-0.215686	0.45098	-0.469556	0.128999	0.042312	-0.170279	-0.029928	0.192982	0.323013	0.116615	0.535604	-0.267286	-0.601651	-0.389061	-0.031992	0.205366	-0.124871	-0.422085	-0.28999	-0.312693	-0.079463	-0.203302	0.03612
allgenes	both	Delta	CG31659-M	-0.106295	-0.087719	-0.353973	0.356037	-0.294118	0.240454	0.219814	0.075335	-0.22807	0.083591	0.294118	0.467492	0.110423	0.28999	0.411765	0.581011	-0.665635	0.467492	0.027864	0.389061	-0.341589	0.374613	0.174407	0.366357	0.178535	-0.01548	0.011352	0.143447	-0.467492	0.075335	-0.312693	0.098039	0.287926	0.690402	-0.653251	-0.054696	-0.178535	0.28999	0.275542	0.366357	-0.684211	-0.23839	-0.52322	0.215686	-0.393189	0.149639
allgenes	both	Delta	CG33109-F	0.029928	-0.498452	0.53354	-0.023736	0.102167	-0.609907	-0.366357	-0.473684	0.341589	-0.05676	0.587203	-0.333333	0.292054	-0.55418	-0.407637	-0.234262	0.085655	-0.292054	0.126935	0.073271	0.607843	0.031992	0.139319	-0.380805	0.192982	-0.131063	0.673891	-0.172343	-0.215686	-0.692466	0.30031	0.353973	-0.195046	-0.079463	0.060888	-0.527348	-0.176471	-0.240454	-0.145511	-0.184727	0.009288	-0.331269	0.356037	-0.657379	0.486068	-0.706914
allgenes	both	Delta	CG33109-M	-0.25903	-0.221878	-0.519092	-0.360165	-0.172343	0.114551	0.034056	0.25903	0.265222	0.417957	0.230134	-0.312693	0.467492	0.199174	0.221878	0.232198	-0.593395	0.137255	0.389061	0.684211	0.044376	-0.118679	0.149639	0.058824	0.382869	-0.01548	0.178535	0.424149	-0.226006	-0.164087	0.149639	0.345717	-0.349845	0.151703	-0.618163	-0.031992	-0.164087	0.31063	-0.240454	0.182663	-0.157895	0.463364	-0.494324	-0.081527	-0.110423	-0.03612
allgenes	both	Delta	CG33795-F	-0.100103	-0.110423	0.104231	-0.058824	0.44066	-0.26935	-0.434469	-0.420021	0.399381	0.091847	-0.316821	-0.514964	0.438596	0.040248	-0.519092	-0.570691	0.581011	0.155831	0.159959	-0.234262	0.209494	0.058824	-0.275542	-0.453044	0.341589	0.079463	0.537668	0.320949	0.03612	-0.176471	0.655315	0.252838	-0.434469	-0.075335	0.473684	-0.083591	0.292054	0.153767	0.149639	-0.669763	0.432405	-0.116615	0.102167	-0.323013	-0.05676	-0.139319
allgenes	both	Delta	CG33795-M	0.079463	-0.349845	-0.054696	0.007224	0.007224	-0.048504	-0.176471	0.30031	0.296182	0.401445	-0.01548	-0.374613	0.314757	-0.131063	-0.219814	-0.065015	-0.137255	0.003096	0.23839	0.564499	0.409701	0.159959	-0.048504	-0.023736	-0.112487	0.021672	0.060888	0.157895	-0.195046	-0.287926	0.25903	0.26935	-0.527348	-0.166151	0.013416	0.110423	-0.277606	-0.062951	-0.19711	-0.044376	0.133127	0.44066	-0.323013	-0.01548	-0.155831	-0.118679
allgenes	both	Delta	CG34034-F	-0.05676	-0.0258	-0.323013	-0.490196	0.467492	0.370485	-0.108359	-0.211558	-0.234262	-0.034056	0.060888	-0.26935	-0.079463	0.382869	0.263158	0.110423	-0.459236	0.550052	0.221878	0.093911	-0.176471	0.003096	0.131063	-0.393189	0.426213	-0.141383	0.201238	0.312693	0.405573	0.345717	0.131063	-0.04644	-0.188854	0.157895	-0.108359	-0.126935	-0.031992	-0.069143	-0.413829	-0.106295	0.102167	0.345717	-0.21775	0.349845	-0.141383	0.325077
allgenes	both	Delta	CG34034-M	-0.26935	0.302374	-0.620227	-0.21775	-0.151703	0.422085	0.067079	0.029928	-0.182663	-0.184727	0.003096	0.110423	0.093911	0.256966	0.688338	0.514964	-0.626419	0.00516	0.384933	0.201238	-0.093911	0.040248	-0.060888	0.374613	-0.124871	0.060888	-0.162023	0.182663	-0.201238	0.118679	-0.411765	-0.153767	0.021672	0.112487	-0.587203	0.529412	-0.211558	-0.007224	-0.098039	0.250774	-0.091847	0.273478	-0.380805	0.102167	0.100103	0.267286
allgenes	both	Delta	CG34386-F	0.155831	-0.271414	0.327141	0.242518	0.139319	-0.172343	-0.446852	-0.265222	0.038184	-0.261094	0.071207	-0.050568	0.048504	-0.572755	-0.415893	-0.22807	0.230134	-0.285862	0.230134	-0.023736	0.717234	0.44066	-0.393189	-0.236326	-0.316821	0.114551	0.236326	-0.287926	-0.031992	-0.415893	0.089783	0.01548	-0.215686	-0.240454	0.31063	0.149639	-0.292054	-0.4613	-0.211558	-0.131063	0.294118	-0.083591	0.277606	-0.095975	0.089783	-0.306502
allgenes	both	Delta	CG34386-M	0.593395	0.058824	0.170279	0.589267	-0.267286	0.093911	-0.04644	0.22807	-0.281734	0.192982	-0.108359	0.271414	-0.244582	-0.126935	0.143447	0.312693	-0.25903	0.28999	-0.153767	0.285862	-0.054696	0.360165	0.095975	0.271414	-0.417957	-0.180599	-0.484004	-0.215686	-0.157895	0.093911	-0.234262	0.023736	0.180599	0.337461	-0.058824	0.007224	-0.597523	-0.256966	0.157895	0.141383	-0.417957	-0.083591	-0.312693	0.405573	-0.455108	0.172343
allgenes	both	Delta	CG34458-F	-0.201238	0.083591	0.180599	-0.292054	0.364293	0.062951	-0.401445	-0.261094	0.164087	-0.422085	0.007224	-0.294118	0.157895	-0.564499	-0.661507	-0.79773	0.331269	-0.343653	0.339525	-0.378741	0.453044	0.067079	-0.252838	-0.246646	0.209494	0.574819	0.581011	-0.318885	0.040248	-0.26935	0.05676	-0.219814	-0.273478	-0.647059	0.358101	0.267286	0.296182	-0.285862	-0.283798	-0.28999	0.737874	0.271414	0.663571	-0.20743	0.479876	-0.213622
allgenes	both	Delta	CG34458-M	0.139319	-0.019608	-0.062951	-0.176471	0.077399	0.345717	-0.034056	0.242518	0.077399	0.234262	0.124871	-0.184727	0.083591	0.081527	0.042312	-0.069143	-0.473684	0.339525	0.277606	0.351909	-0.199174	0.034056	0.329205	-0.05676	0.405573	0.153767	0.04644	-0.011352	-0.114551	0.273478	-0.118679	-0.091847	-0.166151	0.052632	-0.296182	-0.153767	-0.05676	0.009288	-0.087719	0.151703	-0.069143	0.370485	-0.124871	0.265222	-0.133127	0.267286
allgenes	both	Delta	CG3546-F	0.083591	-0.087719	0.135191	0.164087	-0.192982	-0.065015	-0.294118	-0.170279	0.263158	0.050568	0.50258	-0.04644	0.455108	-0.246646	0.232198	0.153767	-0.490196	0.073271	0.626419	0.343653	0.151703	0.368421	0.230134	0.065015	0.345717	0.133127	0.349845	-0.065015	-0.649123	-0.281734	-0.04644	-0.029928	0.065015	0.432405	-0.593395	-0.314757	-0.405573	-0.069143	0.162023	0.159959	-0.417957	-0.073271	-0.01548	-0.362229	0.05676	-0.164087
allgenes	both	Delta	CG3546-M	-0.180599	-0.151703	-0.417957	0.083591	0.027864	0.190918	0.013416	-0.052632	-0.215686	0.131063	0.052632	0.110423	0.034056	0.562436	0.591331	0.698658	-0.53354	0.545924	-0.029928	0.351909	-0.081527	0.368421	-0.079463	0.079463	-0.104231	-0.205366	-0.083591	0.607843	-0.145511	0.133127	0.089783	0.203302	-0.19711	0.636739	-0.333333	0.0258	-0.267286	0.149639	-0.042312	-0.009288	-0.4613	-0.001032	-0.640867	0.195046	-0.362229	0.19711
allgenes	both	Delta	CG42272-F	-0.135191	0.023736	0.112487	-0.149639	0.407637	-0.100103	-0.411765	-0.661507	-0.120743	-0.52322	0.151703	-0.201238	0.05676	-0.47162	-0.50258	-0.50258	0.180599	-0.067079	0.141383	-0.386997	0.389061	0.124871	-0.112487	-0.320949	0.19711	0.180599	0.71517	-0.294118	0.093911	-0.448916	0.089783	0.069143	-0.017544	-0.26935	0.320949	0.102167	0.04644	-0.329205	-0.246646	-0.384933	0.448916	-0.040248	0.403509	-0.265222	0.399381	-0.358101
allgenes	both	Delta	CG42272-M	0.104231	0.372549	-0.422085	0.314757	-0.170279	0.562436	-0.201238	-0.003096	-0.219814	0.003096	-0.209494	0.261094	0.102167	0.339525	0.529412	0.411765	-0.552116	0.562436	0.27967	0.182663	-0.327141	0.506708	-0.137255	0.358101	0.058824	0.215686	-0.246646	0.273478	-0.399381	0.378741	-0.261094	-0.083591	0.0258	0.665635	-0.5129	0.312693	-0.294118	0.106295	0.314757	-0.007224	-0.413829	-0.052632	-0.434469	0.411765	-0.488132	0.529412
allgenes	both	Delta	CG4306-F	-0.133127	0.143447	0.436533	-0.104231	0.0258	-0.106295	-0.242518	-0.263158	0.054696	-0.545924	0.304438	0.017544	-0.021672	-0.616099	-0.283798	-0.488132	0.316821	-0.448916	0.265222	-0.504644	0.422085	0.211558	-0.192982	-0.172343	0.100103	0.45098	0.448916	-0.545924	-0.139319	-0.256966	-0.159959	-0.504644	0.240454	-0.341589	0.153767	-0.040248	0.073271	-0.426213	-0.277606	0.0258	0.273478	0.124871	0.783282	-0.422085	0.578947	-0.24871
allgenes	both	Delta	CG4306-M	0.054696	-0.221878	-0.011352	0.172343	-0.663571	-0.153767	0.337461	0.535604	0.195046	0.345717	0.382869	0.145511	0.162023	-0.106295	0.314757	0.442724	-0.397317	-0.285862	0.124871	0.605779	0.108359	0.019608	0.209494	0.384933	-0.162023	-0.135191	-0.230134	-0.176471	-0.539732	-0.209494	-0.331269	0.00516	0.215686	0.108359	-0.595459	-0.110423	-0.409701	0.01548	-0.019608	0.640867	-0.521156	0.184727	-0.339525	-0.221878	0.04644	-0.116615
allgenes	both	Delta	CG4382-F	-0.223942	-0.26935	-0.155831	0.172343	-0.048504	0.174407	0.475748	0.48194	-0.069143	0.128999	0.254902	0.411765	-0.031992	0.04644	0.062951	0.292054	-0.424149	0.01548	-0.091847	0.430341	-0.201238	0.007224	0.389061	0.393189	-0.203302	0.137255	-0.162023	-0.079463	-0.184727	-0.04644	-0.314757	-0.009288	0.003096	-0.083591	-0.230134	0.118679	0.182663	0.287926	0.180599	0.541796	-0.174407	0.104231	-0.236326	0.267286	-0.168215	-0.106295
allgenes	both	Delta	CG4382-M	-0.21775	0.021672	-0.329205	0.271414	-0.133127	0.256966	0.601651	0.393189	-0.085655	0.252838	0.009288	0.500516	0.038184	0.547988	0.254902	0.312693	-0.267286	0.430341	-0.184727	0.186791	-0.795666	-0.011352	0.395253	0.417957	0.23839	0.073271	-0.19711	0.164087	-0.234262	0.351909	-0.205366	-0.077399	0.364293	0.411765	-0.325077	-0.065015	0.411765	0.663571	0.591331	0.393189	-0.457172	-0.143447	-0.417957	0.30031	-0.500516	0.277606
allgenes	both	Delta	CG4835-F	-0.095975	-0.116615	-0.100103	0.009288	-0.407637	-0.081527	0.814241	0.539732	-0.180599	0.170279	0.135191	0.448916	-0.395253	0.296182	0.298246	0.465428	-0.052632	-0.250774	-0.529412	0.137255	-0.395253	-0.428277	0.273478	0.302374	-0.271414	-0.337461	-0.537668	-0.124871	0.168215	0.211558	-0.353973	-0.073271	0.47162	-0.048504	-0.170279	-0.108359	0.164087	0.250774	0.03612	0.630547	-0.364293	-0.05676	-0.205366	0.131063	-0.009288	0.048504
allgenes	both	Delta	CG4835-M	0.0258	-0.007224	-0.162023	0.389061	-0.395253	-0.038184	0.628483	0.535604	-0.038184	0.430341	-0.126935	0.409701	-0.05676	0.463364	0.285862	0.386997	0.027864	0.213622	-0.463364	0.176471	-0.630547	-0.139319	0.275542	0.479876	-0.128999	-0.244582	-0.500516	0.114551	-0.166151	0.219814	-0.102167	0.048504	0.434469	0.327141	-0.120743	-0.075335	0.180599	0.521156	0.521156	0.331269	-0.486068	-0.168215	-0.517028	0.195046	-0.500516	0.205366
allgenes	both	Delta	CG4991-F	-0.093911	0.448916	0.223942	-0.277606	0.271414	0.162023	-0.108359	-0.358101	-0.376677	-0.795666	-0.075335	0.120743	-0.465428	-0.490196	-0.432405	-0.601651	0.389061	-0.401445	-0.077399	-0.826625	0.149639	-0.095975	-0.246646	-0.164087	-0.023736	0.397317	0.23839	-0.609907	0.415893	0.073271	-0.353973	-0.525284	0.287926	-0.616099	0.438596	0.296182	0.287926	-0.496388	-0.362229	-0.126935	0.595459	0.065015	0.863777	0.013416	0.626419	-0.019608
allgenes	both	Delta	CG4991-M	-0.03612	0.529412	0.100103	0.060888	0.287926	0.560372	-0.073271	-0.05676	-0.593395	-0.754386	-0.337461	0.438596	-0.640867	-0.244582	-0.236326	-0.386997	0.296182	-0.058824	-0.21775	-0.779154	-0.0258	0.329205	-0.422085	0.098039	-0.351909	0.605779	-0.166151	-0.4613	0.339525	0.405573	-0.4613	-0.713106	0.209494	-0.409701	0.529412	0.605779	0.30031	-0.44066	-0.201238	-0.095975	0.490196	0.159959	0.626419	0.537668	0.139319	0.364293
allgenes	both	Delta	CG5937-F	-0.062951	0.568627	-0.192982	-0.232198	-0.060888	0.415893	0.162023	0.019608	-0.514964	-0.624355	-0.124871	0.281734	-0.562436	-0.141383	0.223942	-0.007224	0.027864	-0.380805	-0.265222	-0.545924	-0.135191	-0.213622	-0.100103	0.380805	-0.438596	0.172343	-0.378741	-0.453044	0.277606	0.162023	-0.593395	-0.426213	0.409701	-0.473684	0.174407	0.692466	0.124871	-0.370485	-0.22807	0.069143	0.362229	0.205366	0.283798	0.271414	0.438596	0.250774
allgenes	both	Delta	CG5937-M	0.221878	-0.042312	-0.178535	0.252838	-0.329205	-0.147575	0.31063	0.114551	-0.186791	0.389061	-0.133127	0.27967	-0.184727	0.50258	0.500516	0.69453	-0.184727	0.26935	-0.48194	0.23839	-0.444788	-0.252838	0.141383	0.190918	-0.195046	-0.622291	-0.587203	0.413829	0.186791	0.246646	0.067079	0.417957	0.170279	0.599587	-0.25903	-0.273478	-0.201238	0.362229	0.304438	0.100103	-0.620227	-0.529412	-0.519092	0.246646	-0.465428	0.118679
allgenes	both	Delta	CG6271-F	0.102167	-0.391125	0.186791	0.22807	-0.680083	-0.318885	0.500516	0.591331	0.153767	0.488132	0.486068	0.30031	0.007224	-0.044376	0.219814	0.455108	-0.277606	-0.170279	-0.25903	0.535604	-0.089783	-0.149639	0.349845	0.271414	-0.038184	-0.281734	-0.294118	-0.100103	-0.296182	-0.112487	-0.176471	0.141383	0.292054	0.256966	-0.510836	-0.541796	-0.213622	0.236326	0.034056	0.673891	-0.702786	-0.114551	-0.211558	-0.106295	-0.120743	-0.215686
allgenes	both	Delta	CG6271-M	-0.397317	-0.250774	-0.250774	0.048504	-0.49226	-0.128999	0.80805	0.585139	0.104231	0.351909	0.514964	0.467492	0.162023	0.242518	0.465428	0.578947	-0.473684	-0.081527	-0.149639	0.490196	-0.463364	-0.341589	0.607843	0.525284	0.069143	-0.139319	-0.170279	0.054696	-0.335397	-0.124871	-0.283798	0.062951	0.399381	0.211558	-0.669763	-0.277606	0.209494	0.640867	0.26935	0.816305	-0.605779	-0.00516	-0.378741	-0.122807	-0.102167	-0.22807
allgenes	both	Delta	CG6277-F	-0.209494	0.112487	0.221878	-0.085655	0.009288	-0.114551	0.434469	-0.044376	-0.426213	-0.550052	0.308566	0.459236	-0.572755	-0.351909	-0.017544	0.067079	0.0258	-0.484004	-0.434469	-0.378741	0.011352	-0.318885	0.273478	0.170279	-0.453044	-0.003096	-0.069143	-0.593395	0.254902	-0.162023	-0.550052	-0.273478	0.45098	-0.4613	0.155831	0.083591	0.172343	-0.254902	-0.190918	0.393189	0.075335	-0.083591	0.475748	-0.085655	0.611971	-0.366357
allgenes	both	Delta	CG6277-M	-0.364293	0.071207	-0.147575	0.062951	-0.287926	0.048504	0.729618	0.583075	-0.252838	-0.147575	0.075335	0.556244	-0.333333	-0.100103	0.05676	0.172343	0.03612	-0.438596	-0.413829	-0.038184	-0.149639	-0.250774	0.162023	0.560372	-0.556244	0.145511	-0.362229	-0.372549	0.01548	-0.110423	-0.508772	-0.273478	0.403509	-0.455108	0.031992	0.399381	0.28999	0.135191	-0.029928	0.614035	0.021672	0.285862	0.017544	0.087719	0.168215	-0.157895
allgenes	both	Delta	CG6329-F	0.570691	-0.209494	0.506708	0.465428	0.223942	-0.085655	-0.603715	-0.230134	0.190918	0.209494	-0.298246	-0.20743	0.075335	-0.00516	-0.335397	-0.256966	0.397317	0.380805	0.102167	-0.060888	0.22807	0.611971	-0.411765	-0.463364	0.091847	-0.011352	0.011352	0.178535	-0.01548	0.240454	0.494324	0.031992	-0.333333	0.376677	0.413829	-0.333333	-0.223942	-0.215686	0.201238	-0.517028	-0.034056	-0.380805	0.095975	0.180599	-0.50258	0.246646
allgenes	both	Delta	CG6329-M	0.335397	0.04644	-0.00516	0.411765	-0.044376	0.089783	-0.186791	0.007224	0.083591	0.457172	-0.180599	-0.019608	0.234262	0.343653	0.180599	0.126935	-0.166151	0.801858	0.017544	0.23839	-0.422085	0.292054	0.192982	-0.009288	0.335397	-0.100103	-0.083591	0.314757	-0.267286	0.254902	0.23839	0.230134	-0.013416	0.744066	-0.180599	-0.358101	-0.168215	0.331269	0.477812	-0.184727	-0.484004	-0.199174	-0.444788	0.236326	-0.73581	0.27967
allgenes	both	Delta	CG6403-F	-0.376677	0.389061	-0.089783	-0.120743	-0.199174	0.242518	0.479876	0.26935	-0.479876	-0.601651	0.128999	0.576883	-0.457172	-0.434469	-0.195046	-0.261094	0.135191	-0.465428	-0.386997	-0.54386	-0.131063	-0.213622	-0.003096	0.473684	-0.236326	0.455108	-0.04644	-0.669763	0.170279	-0.085655	-0.651187	-0.500516	0.614035	-0.607843	0.126935	0.484004	0.430341	-0.100103	-0.265222	0.415893	0.306502	0.271414	0.5129	0.162023	0.417957	-0.100103
allgenes	both	Delta	CG6403-M	-0.060888	-0.205366	-0.219814	0.316821	-0.30031	0.031992	0.434469	0.254902	-0.234262	0.252838	0.296182	0.52322	-0.112487	0.393189	0.647059	0.861713	-0.605779	0.337461	-0.308566	0.457172	-0.393189	0.042312	0.382869	0.386997	-0.221878	-0.327141	-0.395253	0.267286	-0.176471	0.075335	-0.203302	0.234262	0.203302	0.624355	-0.517028	-0.219814	-0.170279	0.378741	0.273478	0.463364	-0.764706	-0.298246	-0.552116	0.246646	-0.407637	-0.01548
allgenes	both	Delta	CG6867-F	0.147575	0.044376	0.477812	0.457172	-0.403509	-0.21775	-0.157895	0.170279	0.296182	-0.089783	0.001032	0.223942	0.172343	-0.69453	-0.560372	-0.477812	0.475748	-0.568627	0.118679	-0.174407	0.345717	0.232198	-0.31063	0.215686	-0.114551	0.48194	0.044376	-0.500516	-0.415893	-0.281734	-0.145511	-0.199174	0.135191	-0.254902	0.083591	0.069143	0.034056	-0.102167	0.250774	0.104231	0.079463	-0.246646	0.572755	-0.254902	0.137255	-0.250774
allgenes	both	Delta	CG6867-M	0.091847	-0.302374	0.223942	0.484004	-0.692466	-0.389061	0.506708	0.479876	0.021672	0.316821	0.547988	0.521156	-0.019608	-0.254902	0.265222	0.552116	-0.323013	-0.226006	-0.380805	0.47162	-0.091847	-0.122807	0.52322	0.558308	-0.362229	-0.273478	-0.331269	-0.28999	-0.442724	-0.411765	-0.331269	0.236326	0.436533	0.240454	-0.455108	-0.351909	-0.263158	0.223942	0.273478	0.682147	-0.731682	-0.294118	-0.223942	-0.155831	-0.075335	-0.463364
allgenes	both	Delta	CG7017-F	0.176471	0.252838	0.298246	-0.164087	0.531476	0.190918	-0.413829	-0.378741	-0.294118	-0.484004	-0.455108	-0.166151	-0.455108	-0.186791	-0.562436	-0.667699	0.622291	0.023736	-0.157895	-0.750258	0.236326	0.178535	-0.564499	-0.527348	-0.019608	0.250774	0.128999	-0.182663	0.628483	0.347781	0.137255	-0.351909	-0.157895	-0.399381	0.799794	0.178535	0.203302	-0.5129	-0.395253	-0.558308	0.665635	0.050568	0.638803	0.30031	0.141383	0.265222
allgenes	both	Delta	CG7017-M	0.118679	0.296182	0.044376	0.287926	-0.073271	0.343653	-0.5129	0.062951	0.052632	-0.205366	-0.263158	0.031992	0.192982	-0.393189	-0.199174	-0.343653	0.112487	-0.054696	0.463364	-0.133127	0.356037	0.661507	-0.560372	0.19711	-0.128999	0.655315	0.021672	-0.133127	-0.362229	-0.017544	-0.058824	-0.372549	-0.170279	-0.062951	0.071207	0.508772	-0.188854	-0.30031	-0.00516	-0.195046	0.256966	0.263158	0.240454	0.139319	-0.139319	0.22807
allgenes	both	Delta	CG7191-F	0.114551	0.587203	-0.294118	0.122807	-0.537668	0.411765	0.378741	0.271414	-0.616099	-0.22807	-0.085655	0.663571	-0.53354	0.110423	0.587203	0.453044	-0.298246	0.044376	-0.469556	-0.254902	-0.576883	-0.182663	0.052632	0.618163	-0.26935	-0.038184	-0.698658	-0.223942	0.143447	0.401445	-0.661507	-0.234262	0.678019	0.232198	-0.351909	0.285862	-0.069143	0.044376	0.050568	0.366357	-0.368421	-0.133127	-0.067079	0.53354	-0.143447	0.384933
allgenes	both	Delta	CG7191-M	-0.145511	0.380805	-0.570691	0.011352	-0.201238	0.360165	0.467492	0.116615	-0.479876	-0.052632	-0.071207	0.498452	-0.267286	0.4613	0.665635	0.595459	-0.498452	0.345717	-0.341589	0.027864	-0.739938	-0.323013	0.368421	0.484004	-0.098039	-0.201238	-0.4613	0.106295	0.126935	0.30031	-0.45098	0.093911	0.432405	0.351909	-0.432405	0.219814	0.091847	0.407637	0.265222	0.318885	-0.380805	-0.131063	-0.45098	0.430341	-0.277606	0.242518
allgenes	both	Delta	CG7272-F	0.133127	0.128999	0.453044	-0.263158	0.364293	-0.001032	-0.104231	-0.180599	-0.351909	-0.417957	0.05676	-0.017544	-0.583075	-0.318885	-0.162023	-0.256966	0.192982	-0.137255	-0.215686	-0.488132	0.21775	-0.048504	-0.0258	-0.347781	-0.215686	0.040248	0.001032	-0.314757	0.574819	0.139319	-0.044376	-0.401445	0.027864	-0.374613	0.490196	-0.153767	-0.01548	-0.566563	-0.539732	-0.106295	0.316821	0.188854	0.644995	0.118679	0.389061	-0.05676
allgenes	both	Delta	CG7272-M	0.26935	-0.104231	-0.085655	0.331269	-0.415893	0.017544	0.131063	0.209494	-0.345717	0.139319	0.054696	0.362229	-0.358101	0.149639	0.587203	0.816305	-0.395253	0.077399	-0.401445	0.351909	0.031992	0.124871	-0.03612	0.298246	-0.659443	-0.438596	-0.675955	0.120743	0.003096	0.054696	-0.23839	0.252838	0.065015	0.411765	-0.265222	0.04644	-0.562436	-0.114551	-0.065015	0.25903	-0.562436	-0.21775	-0.457172	0.329205	-0.27967	0.062951
allgenes	both	Delta	CG8012-F	0.044376	0.122807	0.372549	-0.186791	0.03612	-0.337461	0.03612	-0.370485	0.027864	-0.30031	0.077399	-0.087719	-0.195046	-0.153767	-0.205366	-0.339525	0.535604	-0.347781	-0.226006	-0.593395	-0.027864	-0.358101	0.021672	-0.28999	0.182663	-0.166151	0.195046	-0.353973	0.236326	-0.01548	-0.01548	-0.137255	0.395253	-0.236326	0.302374	-0.27967	0.252838	-0.164087	-0.01548	-0.141383	0.170279	-0.335397	0.5129	-0.382869	0.498452	-0.139319
allgenes	both	Delta	CG8012-M	-0.506708	0.211558	-0.504644	-0.277606	0.517028	0.4613	0.159959	0.095975	-0.166151	-0.089783	-0.422085	-0.044376	-0.050568	0.552116	0.040248	-0.083591	-0.007224	0.399381	-0.007224	-0.137255	-0.277606	0.067079	-0.110423	0.009288	0.009288	0.339525	0.05676	0.434469	0.192982	0.351909	0.102167	-0.203302	-0.318885	-0.128999	0.250774	0.467492	0.479876	0.25903	-0.042312	-0.195046	0.347781	0.52322	-0.209494	0.281734	-0.153767	0.337461
allgenes	both	Delta	CG9682-F	0.048504	-0.22807	0.112487	0.114551	-0.31063	-0.312693	-0.20743	-0.095975	0.494324	0.250774	0.521156	-0.178535	0.634675	-0.236326	0.246646	0.211558	-0.401445	-0.133127	0.630547	0.50258	0.213622	0.118679	0.302374	0.089783	0.294118	-0.060888	0.312693	0.017544	-0.678019	-0.475748	0.085655	0.186791	-0.001032	0.343653	-0.636739	-0.368421	-0.401445	0.079463	0.236326	0.199174	-0.411765	-0.122807	-0.137255	-0.583075	0.108359	-0.349845
allgenes	both	Delta	CG9682-M	-0.287926	0.510836	-0.335397	0.085655	0.03612	0.583075	0.242518	0.347781	-0.124871	-0.199174	-0.209494	0.347781	0.060888	0.077399	0.095975	-0.153767	-0.184727	0.133127	0.337461	-0.114551	-0.430341	0.213622	0.102167	0.50258	0.05676	0.678019	-0.067079	-0.184727	-0.312693	0.275542	-0.432405	-0.611971	0.24871	-0.118679	-0.157895	0.547988	0.325077	0.184727	0.302374	0.277606	0.124871	0.48194	0.017544	0.244582	-0.126935	0.360165
allgenes	both	Delta	CG9812-F	-0.180599	-0.01548	0.176471	0.034056	-0.170279	-0.01548	-0.188854	-0.153767	0.157895	-0.292054	0.539732	0.077399	0.329205	-0.517028	-0.155831	-0.267286	-0.157895	-0.176471	0.49226	-0.04644	0.265222	0.353973	0.023736	0.031992	0.420021	0.459236	0.605779	-0.413829	-0.54386	-0.364293	-0.215686	-0.287926	0.265222	0.017544	-0.351909	-0.128999	-0.050568	-0.147575	-0.081527	0.226006	-0.073271	0.089783	0.378741	-0.395253	0.312693	-0.244582
allgenes	both	Delta	CG9812-M	0.178535	0.20743	-0.345717	0.091847	-0.029928	0.541796	-0.477812	-0.01548	-0.0258	0.044376	-0.292054	-0.116615	0.164087	0.256966	0.380805	0.244582	-0.409701	0.374613	0.550052	0.275542	0.110423	0.603715	-0.446852	0.021672	0.017544	0.232198	-0.188854	0.356037	-0.267286	0.362229	-0.027864	-0.116615	-0.356037	0.428277	-0.343653	0.366357	-0.453044	-0.174407	-0.04644	-0.162023	-0.118679	0.23839	-0.343653	0.337461	-0.376677	0.568627
allgenes	both	Delta	clos-F	0.389061	-0.135191	0.581011	0.164087	0.366357	-0.298246	-0.587203	-0.44066	0.075335	-0.139319	-0.358101	-0.287926	-0.151703	-0.325077	-0.647059	-0.500516	0.698658	-0.131063	-0.062951	-0.380805	0.564499	0.254902	-0.574819	-0.609907	-0.174407	-0.0258	0.131063	-0.023736	0.378741	0.001032	0.448916	0.05676	-0.405573	-0.184727	0.72549	-0.141383	-0.116615	-0.455108	-0.151703	-0.607843	0.399381	-0.349845	0.5129	-0.038184	0.044376	-0.098039
allgenes	both	Delta	clos-M	0.178535	0.358101	0.180599	0.128999	0.329205	0.432405	-0.347781	-0.176471	-0.48194	-0.539732	-0.50258	0.195046	-0.529412	-0.209494	-0.424149	-0.448916	0.389061	0.098039	-0.209494	-0.657379	0.170279	0.442724	-0.667699	-0.162023	-0.261094	0.444788	-0.100103	-0.221878	0.409701	0.442724	-0.172343	-0.453044	-0.102167	-0.265222	0.607843	0.446852	0.112487	-0.494324	-0.273478	-0.368421	0.48194	-0.003096	0.52322	0.578947	-0.040248	0.399381
allgenes	both	Delta	CNMa-F	0.448916	-0.19711	0.285862	0.131063	0.021672	-0.378741	-0.417957	-0.558308	-0.054696	0.048504	0.095975	-0.252838	-0.126935	0.098039	0.335397	0.438596	-0.038184	0.126935	-0.199174	0.03612	0.271414	0.085655	-0.060888	-0.316821	-0.242518	-0.682147	-0.110423	0.246646	0.089783	-0.118679	0.298246	0.453044	-0.135191	0.475748	0.073271	-0.374613	-0.591331	-0.349845	-0.03612	-0.424149	-0.335397	-0.572755	-0.186791	-0.184727	0.050568	-0.108359
allgenes	both	Delta	CNMa-M	0.147575	-0.785346	0.252838	0.265222	-0.133127	-0.663571	0.04644	0.246646	0.618163	0.764706	0.192982	-0.358101	0.484004	-0.001032	-0.252838	0.131063	0.098039	-0.073271	-0.0258	0.737874	0.329205	-0.067079	0.234262	-0.137255	-0.073271	-0.45098	0.087719	0.275542	-0.31063	-0.5129	0.547988	0.663571	-0.422085	0.091847	0.017544	-0.479876	-0.211558	0.271414	0.21775	0.021672	-0.252838	-0.151703	-0.4613	-0.411765	-0.230134	-0.488132
allgenes	both	Delta	Cow-F	0.106295	-0.044376	0.477812	0.077399	0.170279	-0.236326	-0.506708	-0.422085	0.209494	-0.170279	0.362229	-0.211558	0.277606	-0.541796	-0.230134	-0.331269	-0.027864	0.011352	0.455108	-0.067079	0.395253	0.327141	0.120743	-0.27967	0.271414	0.236326	0.578947	-0.236326	-0.308566	-0.395253	0.164087	-0.081527	-0.069143	0.091847	-0.021672	-0.382869	-0.252838	-0.298246	-0.044376	-0.168215	-0.011352	-0.019608	0.442724	-0.444788	0.250774	-0.382869
allgenes	both	Delta	Cow-M	0.27967	-0.395253	0.296182	0.822497	-0.529412	-0.164087	0.060888	0.31063	0.118679	0.370485	0.267286	0.467492	0.157895	-0.087719	-0.01548	0.333333	-0.145511	0.199174	-0.120743	0.434469	0.009288	0.589267	-0.021672	0.273478	-0.054696	0.009288	-0.147575	-0.038184	-0.632611	-0.081527	-0.067079	0.141383	0.176471	0.640867	-0.333333	-0.374613	-0.294118	0.184727	0.436533	0.325077	-0.762642	-0.498452	-0.244582	0.079463	-0.54386	-0.052632
allgenes	both	Delta	Crz-F	-0.52322	-0.180599	-0.114551	-0.659443	0.529412	-0.271414	0.112487	-0.393189	0.242518	-0.089783	0.21775	-0.488132	0.24871	0.199174	-0.190918	-0.316821	0.162023	-0.044376	0.114551	-0.178535	-0.0258	-0.475748	0.30031	-0.446852	0.529412	-0.118679	0.711042	0.188854	0.230134	-0.234262	0.372549	0.122807	-0.126935	-0.312693	0.184727	-0.246646	0.504644	0.203302	-0.170279	-0.221878	0.389061	0.178535	0.110423	-0.537668	0.488132	-0.314757
allgenes	both	Delta	Crz-M	-0.281734	0.048504	-0.356037	-0.273478	0.116615	0.614035	0.199174	0.133127	-0.519092	-0.296182	0.186791	0.298246	-0.391125	0.27967	0.285862	0.267286	-0.55418	0.349845	-0.071207	0.001032	-0.164087	0.271414	-0.091847	0.009288	0.126935	0.23839	0.00516	0.062951	0.168215	0.457172	-0.399381	-0.362229	0.050568	0.110423	-0.25903	0.157895	0.071207	-0.120743	-0.50258	0.292054	-0.100103	0.368421	-0.062951	0.537668	-0.029928	0.411765
allgenes	both	Delta	cv-2-F	-0.242518	-0.071207	0.007224	-0.174407	0.506708	-0.188854	-0.277606	-0.52322	0.265222	-0.133127	-0.03612	-0.403509	0.401445	-0.065015	-0.504644	-0.581011	0.364293	0.098039	0.176471	-0.283798	0.058824	-0.081527	0.048504	-0.320949	0.467492	0.118679	0.727554	0.062951	-0.007224	-0.327141	0.411765	0.211558	-0.174407	-0.19711	0.364293	-0.017544	0.422085	0.155831	0.178535	-0.517028	0.475748	-0.110423	0.151703	-0.366357	0.168215	-0.256966
allgenes	both	Delta	cv-2-M	0.100103	-0.356037	-0.378741	-0.073271	0.108359	-0.071207	-0.205366	-0.234262	0.172343	0.457172	-0.011352	-0.395253	0.343653	0.595459	0.444788	0.595459	-0.484004	0.432405	0.250774	0.626419	0.01548	0.062951	0.0258	-0.209494	0.151703	-0.566563	0.003096	0.768834	-0.065015	0.029928	0.436533	0.593395	-0.473684	0.595459	-0.362229	-0.188854	-0.420021	0.174407	0.073271	-0.244582	-0.345717	-0.188854	-0.781218	-0.023736	-0.331269	0.120743
allgenes	both	Delta	daw-F	0.23839	0.143447	0.188854	-0.075335	0.397317	0.044376	-0.587203	-0.205366	0.30031	0.075335	-0.4613	-0.529412	0.30031	-0.213622	-0.651187	-0.847265	0.539732	0.164087	0.308566	-0.296182	0.153767	0.114551	-0.314757	-0.389061	0.405573	0.31063	0.331269	0.060888	0.174407	0.054696	0.519092	-0.0258	-0.384933	-0.246646	0.521156	0.040248	0.184727	-0.081527	0.017544	-0.657379	0.624355	0.147575	0.316821	0.050568	-0.180599	0.145511
allgenes	both	Delta	daw-M	0.20743	-0.486068	0.077399	0.067079	0.24871	-0.213622	-0.490196	-0.265222	0.333333	0.479876	-0.112487	-0.467492	0.364293	0.250774	-0.186791	0.00516	0.013416	0.486068	0.155831	0.386997	0.25903	0.250774	-0.223942	-0.583075	0.339525	-0.265222	0.252838	0.638803	0.054696	0.017544	0.706914	0.566563	-0.682147	0.465428	0.031992	-0.477812	-0.219814	0.149639	-0.011352	-0.457172	-0.131063	-0.256966	-0.292054	0.007224	-0.465428	-0.021672
allgenes	both	Delta	Dh31-F	0.409701	-0.126935	0.76677	0.240454	0.26935	-0.420021	-0.285862	-0.314757	0.098039	-0.067079	-0.131063	-0.131063	-0.244582	-0.323013	-0.614035	-0.49226	0.702786	-0.143447	-0.306502	-0.424149	0.230134	0.027864	-0.102167	-0.455108	-0.087719	-0.081527	0.077399	-0.236326	0.275542	-0.027864	0.337461	0.029928	-0.071207	-0.145511	0.702786	-0.417957	0.069143	-0.285862	0.116615	-0.428277	0.180599	-0.469556	0.587203	-0.151703	0.118679	-0.213622
allgenes	both	Delta	Dh31-M	0.073271	0.100103	0.166151	0.114551	-0.027864	-0.122807	0.22807	0.034056	-0.240454	-0.073271	-0.19711	0.302374	-0.368421	-0.098039	-0.351909	-0.211558	0.407637	-0.085655	-0.680083	-0.409701	-0.271414	-0.372549	0.001032	0.071207	-0.108359	-0.071207	-0.211558	-0.137255	0.455108	0.108359	-0.021672	0.128999	0.199174	-0.172343	0.366357	-0.073271	0.384933	0.180599	0.128999	-0.087719	0.108359	-0.442724	0.31063	0.263158	-0.060888	-0.098039
allgenes	both	Delta	Dh44-F	-0.0258	0.00516	0.100103	0.395253	-0.50258	-0.277606	0.420021	0.341589	0.360165	0.25903	0.106295	0.256966	0.329205	-0.079463	-0.118679	-0.102167	0.256966	-0.254902	-0.029928	0.071207	-0.343653	-0.162023	0.306502	0.436533	0.157895	0.060888	-0.027864	-0.329205	-0.560372	-0.20743	-0.174407	-0.0258	0.550052	0.034056	-0.199174	-0.108359	0.256966	0.44066	0.669763	0.360165	-0.281734	-0.244582	-0.081527	-0.360165	-0.073271	-0.145511
allgenes	both	Delta	Dh44-M	-0.126935	-0.273478	-0.444788	0.011352	0.044376	-0.038184	0.114551	-0.001032	0.166151	0.504644	-0.135191	-0.120743	0.277606	0.820433	0.53354	0.632611	-0.283798	0.486068	0.009288	0.484004	-0.294118	-0.038184	0.067079	-0.067079	0.095975	-0.457172	-0.178535	0.830753	-0.03612	0.195046	0.395253	0.475748	-0.314757	0.628483	-0.306502	-0.180599	-0.048504	0.535604	0.296182	-0.081527	-0.422085	-0.201238	-0.783282	0.048504	-0.5129	0.174407
allgenes	both	Delta	Drsl2-F	-0.003096	-0.067079	0.283798	-0.00516	-0.434469	-0.203302	0.550052	0.384933	0.031992	0.003096	0.343653	0.252838	-0.209494	-0.168215	-0.124871	-0.166151	0.31063	-0.378741	-0.436533	-0.232198	-0.252838	-0.333333	0.265222	0.184727	0.133127	-0.062951	-0.075335	-0.568627	-0.058824	-0.019608	-0.320949	-0.265222	0.700722	-0.271414	0.038184	-0.265222	0.335397	0.062951	0.003096	0.446852	-0.110423	-0.038184	0.244582	-0.145511	0.244582	-0.05676
allgenes	both	Delta	Drsl2-M	-0.393189	0.172343	-0.669763	-0.153767	0.203302	0.424149	0.356037	0.135191	-0.261094	0.137255	-0.28999	0.133127	0.001032	0.768834	0.312693	0.285862	-0.347781	0.655315	-0.075335	0.110423	-0.591331	-0.00516	0.062951	0.120743	0.261094	0.031992	-0.023736	0.550052	0.106295	0.477812	-0.011352	-0.019608	-0.040248	0.337461	-0.215686	0.174407	0.294118	0.48194	0.091847	0.038184	-0.153767	0.23839	-0.550052	0.376677	-0.409701	0.430341
allgenes	both	Delta	Dsk-F	0.428277	0.417957	0.133127	-0.242518	0.180599	0.252838	-0.265222	-0.308566	-0.126935	-0.184727	-0.211558	-0.25903	-0.230134	0.048504	-0.058824	-0.368421	0.126935	0.155831	0.104231	-0.430341	-0.292054	-0.133127	0.009288	-0.296182	0.446852	-0.034056	-0.009288	-0.213622	0.306502	0.488132	-0.060888	-0.26935	0.223942	-0.011352	0.147575	-0.106295	0.007224	-0.31063	-0.03612	-0.325077	0.203302	-0.062951	0.294118	0.188854	0.110423	0.479876
allgenes	both	Delta	Dsk-M	0.186791	-0.174407	-0.104231	0.4613	-0.304438	-0.027864	-0.04644	-0.114551	-0.114551	0.254902	0.069143	0.296182	0.085655	0.312693	0.236326	0.446852	-0.226006	0.527348	-0.230134	0.213622	-0.261094	0.308566	-0.079463	0.058824	0.213622	-0.271414	-0.087719	0.333333	-0.201238	0.128999	0.098039	0.391125	0.151703	0.853457	-0.360165	-0.345717	-0.209494	0.318885	0.325077	-0.021672	-0.678019	-0.634675	-0.424149	0.223942	-0.601651	0.137255
allgenes	both	Delta	Eaat2-F	0.463364	0.498452	0.060888	-0.143447	0.380805	0.277606	-0.717234	-0.529412	-0.304438	-0.339525	-0.634675	-0.323013	-0.28999	-0.126935	-0.203302	-0.405573	0.306502	0.172343	0.077399	-0.550052	0.178535	0.118679	-0.574819	-0.391125	-0.038184	0.03612	-0.100103	0.058824	0.599587	0.360165	0.19711	-0.081527	-0.26935	-0.089783	0.484004	0.28999	-0.230134	-0.529412	-0.285862	-0.748194	0.525284	-0.060888	0.343653	0.393189	-0.044376	0.395253
allgenes	both	Delta	Eaat2-M	0.395253	0.149639	0.126935	0.122807	0.079463	0.250774	-0.44066	-0.341589	-0.599587	-0.473684	-0.223942	0.114551	-0.628483	-0.180599	0.03612	0.149639	0.001032	0.048504	-0.188854	-0.277606	0.4613	0.486068	-0.642931	-0.254902	-0.519092	-0.089783	-0.267286	-0.157895	0.382869	0.240454	-0.211558	-0.137255	-0.073271	0.060888	0.27967	0.28999	-0.570691	-0.783282	-0.55418	-0.244582	0.071207	-0.081527	0.166151	0.442724	0.027864	0.277606
allgenes	both	Delta	Est-6-F	0.021672	0.545924	-0.166151	-0.029928	-0.4613	0.205366	0.417957	0.095975	-0.506708	-0.368421	-0.040248	0.541796	-0.54386	0.04644	0.442724	0.304438	-0.062951	-0.246646	-0.459236	-0.426213	-0.45098	-0.364293	0.031992	0.444788	-0.242518	-0.104231	-0.527348	-0.356037	0.199174	0.312693	-0.667699	-0.273478	0.721362	-0.00516	-0.223942	0.23839	0.054696	-0.04644	0.009288	0.337461	-0.209494	-0.221878	0.137255	0.22807	0.21775	0.23839
allgenes	both	Delta	Est-6-M	0.304438	0.042312	-0.21775	0.256966	-0.201238	-0.067079	0.164087	0.058824	-0.285862	0.364293	-0.199174	0.166151	-0.22807	0.465428	0.603715	0.752322	-0.325077	0.411765	-0.459236	0.306502	-0.362229	-0.176471	0.223942	0.223942	-0.401445	-0.653251	-0.636739	0.413829	0.176471	0.162023	0.060888	0.477812	0.040248	0.581011	-0.178535	-0.116615	-0.405573	0.199174	0.232198	-0.021672	-0.558308	-0.327141	-0.657379	0.308566	-0.477812	0.110423
allgenes	both	Delta	Frq1-F	0.26935	-0.30031	0.353973	0.424149	-0.620227	-0.54386	0.323013	0.494324	0.28999	0.52322	0.380805	0.139319	0.170279	-0.316821	0.073271	0.244582	-0.01548	-0.265222	-0.333333	0.424149	-0.023736	-0.23839	0.52322	0.469556	-0.287926	-0.339525	-0.292054	-0.246646	-0.426213	-0.521156	-0.003096	0.329205	0.298246	0.075335	-0.172343	-0.378741	-0.240454	0.195046	0.325077	0.366357	-0.479876	-0.176471	-0.226006	-0.296182	-0.091847	-0.465428
allgenes	both	Delta	Frq1-M	0.296182	0.114551	0.038184	0.47162	-0.114551	0.05676	0.314757	0.122807	-0.308566	0.178535	-0.007224	0.465428	-0.261094	0.199174	0.26935	0.382869	-0.273478	0.444788	-0.455108	0.104231	-0.644995	-0.093911	0.564499	0.362229	-0.151703	-0.265222	-0.428277	-0.083591	-0.0258	0.182663	-0.232198	0.170279	0.386997	0.444788	-0.110423	-0.19711	-0.03612	0.27967	0.566563	0.180599	-0.517028	-0.430341	-0.306502	0.378741	-0.448916	0.069143
allgenes	both	Delta	Fst-F	-0.616099	0.023736	-0.186791	-0.327141	0.374613	0.062951	-0.01548	-0.098039	0.242518	-0.252838	-0.093911	-0.192982	0.347781	-0.093911	-0.535604	-0.673891	0.415893	-0.153767	0.27967	-0.325077	0.128999	-0.01548	-0.215686	-0.159959	0.374613	0.55418	0.651187	-0.01548	-0.017544	-0.19711	0.178535	-0.201238	-0.159959	-0.5129	0.292054	0.306502	0.665635	0.21775	-0.081527	-0.162023	0.651187	0.374613	0.31063	-0.271414	0.236326	-0.141383
allgenes	both	Delta	Fst-M	0.03612	0.093911	-0.298246	0.137255	-0.174407	0.31063	-0.24871	0.281734	-0.00516	0.122807	-0.347781	0.00516	0.108359	0.065015	0.195046	0.213622	-0.155831	0.027864	0.240454	0.265222	0.27967	0.403509	-0.541796	0.230134	-0.372549	0.221878	-0.349845	0.341589	-0.135191	0.110423	0.038184	-0.031992	-0.413829	0.093911	-0.128999	0.500516	-0.327141	-0.085655	-0.143447	-0.062951	0.031992	0.298246	-0.26935	0.296182	-0.320949	0.283798
allgenes	both	Delta	Gad1-F	-0.337461	-0.0258	-0.182663	-0.417957	-0.362229	-0.192982	0.50258	0.372549	0.339525	0.143447	0.397317	-0.067079	0.30031	-0.157895	0.058824	-0.100103	-0.060888	-0.547988	0.139319	0.153767	-0.190918	-0.69453	0.48194	0.28999	0.302374	-0.013416	0.114551	-0.271414	-0.135191	-0.341589	-0.172343	-0.01548	0.360165	-0.432405	-0.370485	-0.05676	0.323013	0.345717	-0.00516	0.498452	0.089783	0.30031	0.040248	-0.424149	0.391125	-0.302374
allgenes	both	Delta	Gad1-M	-0.267286	-0.28999	-0.277606	-0.192982	-0.021672	-0.137255	0.498452	0.558308	0.422085	0.721362	0.073271	-0.226006	0.428277	0.44066	0.116615	0.128999	-0.226006	0.223942	0.031992	0.587203	-0.407637	-0.432405	0.585139	0.157895	0.302374	-0.164087	0.00516	0.420021	-0.147575	-0.038184	0.28999	0.256966	-0.190918	0.017544	-0.24871	-0.277606	0.294118	0.673891	0.230134	0.25903	-0.157895	0.374613	-0.547988	-0.116615	-0.273478	-0.085655
allgenes	both	Delta	gas-F	-0.688338	0.038184	-0.320949	-0.729618	0.271414	0.155831	0.223942	-0.114551	0.108359	-0.347781	0.386997	-0.203302	0.215686	0.00516	-0.044376	-0.30031	-0.172343	-0.22807	0.356037	-0.162023	-0.052632	-0.329205	0.236326	-0.091847	0.552116	0.320949	0.655315	-0.120743	-0.01548	-0.139319	-0.168215	-0.281734	0.077399	-0.479876	-0.190918	0.124871	0.53354	0.108359	-0.320949	0.186791	0.417957	0.486068	0.236326	-0.349845	0.630547	-0.124871
allgenes	both	Delta	gas-M	-0.201238	-0.168215	-0.558308	-0.01548	-0.215686	0.091847	0.009288	0.178535	0.358101	0.506708	0.052632	-0.139319	0.667699	0.386997	0.374613	0.426213	-0.611971	0.265222	0.521156	0.731682	-0.139319	0.034056	0.100103	0.230134	0.343653	-0.044376	0.073271	0.614035	-0.459236	-0.050568	0.151703	0.370485	-0.339525	0.459236	-0.758514	0.00516	-0.162023	0.525284	0.265222	0.153767	-0.358101	0.042312	-0.671827	-0.069143	-0.358101	0.062951
allgenes	both	Delta	gbb-F	-0.085655	-0.166151	0.122807	-0.013416	-0.368421	-0.465428	0.098039	-0.011352	0.415893	0.124871	0.541796	-0.124871	0.488132	-0.465428	-0.100103	-0.087719	-0.116615	-0.455108	0.201238	0.246646	0.112487	-0.358101	0.488132	0.263158	0.226006	-0.087719	0.370485	-0.337461	-0.506708	-0.713106	-0.079463	0.285862	0.250774	-0.157895	-0.374613	-0.213622	-0.04644	0.151703	0.215686	0.240454	-0.116615	-0.135191	0.03612	-0.665635	0.417957	-0.599587
allgenes	both	Delta	gbb-M	-0.403509	-0.098039	-0.467492	-0.298246	-0.122807	-0.034056	0.578947	0.453044	0.145511	0.271414	0.091847	0.00516	0.192982	0.166151	0.151703	0.211558	-0.281734	-0.25903	-0.065015	0.401445	-0.261094	-0.644995	0.467492	0.422085	-0.095975	-0.122807	-0.133127	0.106295	-0.00516	-0.226006	-0.135191	0.244582	-0.042312	-0.374613	-0.26935	0.24871	0.296182	0.475748	0.091847	0.393189	0.095975	0.292054	-0.380805	-0.073271	0.118679	-0.22807
allgenes	both	Delta	gb-F	-0.124871	-0.131063	0.034056	0.0258	0.003096	0.05676	0.587203	0.364293	-0.325077	-0.001032	0.131063	0.384933	-0.484004	0.292054	0.240454	0.304438	0.007224	0.110423	-0.576883	-0.079463	-0.329205	-0.100103	0.252838	0.122807	-0.28999	-0.182663	-0.337461	-0.093911	0.246646	0.236326	-0.19711	-0.223942	0.337461	-0.031992	0.186791	-0.104231	0.246646	0.087719	-0.085655	0.364293	-0.180599	0.116615	-0.120743	0.285862	-0.112487	0.104231
allgenes	both	Delta	gb-M	-0.077399	0.209494	-0.438596	-0.029928	-0.044376	0.118679	0.374613	0.069143	-0.24871	0.100103	-0.453044	0.162023	-0.27967	0.71517	0.426213	0.420021	0.124871	0.190918	-0.459236	-0.124871	-0.508772	-0.308566	-0.077399	0.137255	-0.232198	-0.389061	-0.529412	0.380805	0.337461	0.420021	0.001032	0.139319	0.162023	0.213622	0.079463	0.226006	0.184727	0.327141	0.219814	-0.067079	-0.131063	-0.172343	-0.463364	0.265222	-0.27967	0.370485
allgenes	both	Delta	Gpa2-F	-0.244582	0.131063	0.050568	-0.157895	-0.343653	-0.077399	0.593395	0.323013	-0.104231	-0.25903	0.341589	0.446852	-0.254902	-0.329205	0.054696	0.034056	-0.017544	-0.673891	-0.147575	-0.141383	-0.159959	-0.514964	0.333333	0.358101	-0.166151	0.100103	-0.184727	-0.566563	0.081527	-0.133127	-0.550052	-0.308566	0.55418	-0.465428	-0.209494	0.052632	0.26935	0.067079	-0.040248	0.669763	0.00516	0.04644	0.401445	-0.145511	0.469556	-0.281734
allgenes	both	Delta	Gpa2-M	0.211558	-0.116615	0.358101	0.415893	-0.603715	-0.172343	0.498452	0.599587	-0.071207	0.141383	0.353973	0.496388	-0.285862	-0.337461	0.073271	0.244582	-0.085655	-0.327141	-0.372549	0.226006	-0.062951	-0.038184	0.364293	0.45098	-0.420021	-0.054696	-0.436533	-0.597523	-0.31063	-0.141383	-0.5129	-0.157895	0.519092	-0.067079	-0.178535	-0.170279	-0.184727	-0.065015	0.106295	0.688338	-0.465428	-0.00516	0.031992	0.001032	0.031992	-0.192982
allgenes	both	Delta	Gpb5-F	-0.405573	0.184727	0.077399	-0.448916	0.083591	-0.112487	0.420021	0.031992	-0.176471	-0.50258	0.112487	0.106295	-0.399381	-0.199174	-0.081527	-0.221878	0.384933	-0.663571	-0.345717	-0.572755	0.048504	-0.517028	0.05676	0.075335	-0.30031	0.071207	0.013416	-0.428277	0.358101	-0.124871	-0.30031	-0.378741	0.329205	-0.770898	0.372549	0.263158	0.467492	-0.184727	-0.333333	0.174407	0.477812	0.236326	0.510836	-0.254902	0.75645	-0.226006
allgenes	both	Delta	Gpb5-M	-0.104231	-0.021672	-0.153767	-0.114551	0.04644	0.060888	0.550052	0.24871	-0.378741	-0.023736	-0.21775	0.292054	-0.601651	0.465428	0.273478	0.417957	0.077399	-0.05676	-0.614035	-0.095975	-0.265222	-0.331269	-0.007224	0.03612	-0.496388	-0.356037	-0.566563	0.126935	0.541796	0.403509	-0.178535	-0.058824	0.095975	-0.131063	0.219814	0.116615	0.186791	0.060888	-0.137255	0.219814	-0.04644	-0.027864	-0.170279	0.345717	-0.023736	0.188854
allgenes	both	Delta	Gr28b-F	0.153767	-0.356037	-0.00516	0.209494	-0.143447	-0.25903	-0.223942	-0.285862	0.267286	0.139319	0.389061	-0.116615	0.399381	-0.060888	0.306502	0.426213	-0.362229	-0.054696	0.395253	0.494324	0.232198	0.147575	0.20743	-0.00516	-0.007224	-0.356037	0.126935	0.044376	-0.434469	-0.44066	0.071207	0.407637	-0.034056	0.364293	-0.411765	-0.162023	-0.463364	-0.011352	0.261094	0.079463	-0.343653	-0.351909	-0.376677	-0.343653	-0.027864	-0.277606
allgenes	both	Delta	Gr28b-M	0.164087	0.376677	0.034056	0.479876	-0.576883	0.366357	0.128999	0.529412	-0.188854	-0.174407	-0.04644	0.552116	-0.116615	-0.446852	-0.052632	-0.126935	-0.001032	-0.20743	0.011352	-0.104231	-0.077399	0.380805	-0.172343	0.667699	-0.261094	0.539732	-0.345717	-0.626419	-0.448916	0.040248	-0.630547	-0.506708	0.527348	-0.116615	-0.153767	0.484004	-0.087719	-0.149639	0.143447	0.420021	-0.083591	0.203302	0.147575	0.306502	-0.157895	0.244582
allgenes	both	Delta	Gr36c-F	0.126935	0.24871	0.133127	0.226006	-0.27967	-0.089783	0.112487	0.232198	0.007224	-0.102167	-0.122807	0.164087	-0.089783	-0.459236	-0.213622	-0.176471	0.205366	-0.519092	-0.143447	-0.091847	0.079463	-0.201238	0.081527	0.467492	-0.48194	0.151703	-0.281734	-0.479876	-0.164087	-0.292054	-0.320949	-0.03612	0.188854	-0.446852	0.145511	0.409701	-0.027864	-0.124871	0.211558	0.110423	0.178535	0.009288	0.188854	-0.102167	0.252838	-0.213622
allgenes	both	Delta	Gr36c-M	0.075335	-0.446852	-0.073271	0.236326	-0.044376	-0.246646	0.397317	0.195046	0.048504	0.490196	0.195046	0.079463	0.040248	0.358101	0.223942	0.529412	-0.327141	0.292054	-0.26935	0.597523	-0.26935	-0.168215	0.570691	0.083591	-0.124871	-0.541796	-0.182663	0.190918	-0.102167	-0.120743	0.081527	0.48194	0.011352	0.329205	-0.174407	-0.337461	-0.128999	0.349845	0.323013	0.265222	-0.49226	-0.192982	-0.651187	0.017544	-0.339525	-0.186791
allgenes	both	Delta	Hn-F	0.083591	-0.692466	0.335397	0.034056	-0.190918	-0.498452	0.00516	0.221878	0.659443	0.496388	0.593395	-0.333333	0.496388	-0.254902	-0.102167	0.091847	-0.192982	-0.349845	0.329205	0.70485	0.386997	-0.069143	0.407637	-0.071207	0.108359	-0.201238	0.223942	-0.027864	-0.488132	-0.54386	0.242518	0.331269	-0.271414	-0.054696	-0.281734	-0.490196	-0.22807	0.058824	0.081527	0.265222	-0.223942	-0.00516	-0.128999	-0.547988	0.178535	-0.498452
allgenes	both	Delta	Hn-M	-0.011352	-0.521156	0.256966	0.358101	-0.399381	-0.661507	0.316821	0.4613	0.73581	0.678019	0.106295	-0.073271	0.568627	-0.114551	-0.391125	-0.100103	0.372549	-0.417957	-0.019608	0.469556	0.071207	-0.250774	0.20743	0.201238	0.023736	-0.141383	0.021672	0.054696	-0.463364	-0.457172	0.331269	0.382869	-0.075335	-0.095975	-0.050568	-0.337461	0.180599	0.527348	0.552116	0.221878	-0.188854	-0.285862	-0.170279	-0.52322	-0.122807	-0.469556
allgenes	both	Delta	IA-2-F	0.029928	0.054696	0.366357	0.277606	-0.384933	-0.444788	-0.052632	-0.205366	0.209494	-0.172343	0.30031	0.153767	0.182663	-0.506708	-0.147575	-0.104231	0.203302	-0.510836	0.069143	-0.153767	0.211558	-0.027864	0.058824	0.188854	-0.034056	0.065015	0.203302	-0.405573	-0.444788	-0.477812	-0.155831	0.023736	0.360165	0.003096	-0.157895	-0.162023	-0.112487	-0.071207	0.285862	0.102167	-0.203302	-0.438596	0.372549	-0.614035	0.417957	-0.463364
allgenes	both	Delta	IA-2-M	-0.031992	0.184727	0.135191	0.281734	-0.306502	-0.073271	-0.27967	-0.011352	0.304438	-0.071207	0.141383	0.029928	0.490196	-0.54386	-0.26935	-0.376677	0.069143	-0.211558	0.426213	-0.034056	0.199174	0.28999	-0.071207	0.31063	0.211558	0.5129	0.356037	-0.28999	-0.659443	-0.430341	-0.069143	-0.106295	0.137255	0.003096	-0.219814	0.112487	-0.062951	0.017544	0.267286	-0.009288	-0.003096	0.009288	0.261094	-0.382869	0.106295	-0.230134
allgenes	both	Delta	Ilp3-F	-0.122807	-0.510836	0.26935	-0.091847	0.434469	-0.467492	-0.446852	-0.576883	0.362229	0.077399	0.316821	-0.465428	0.463364	-0.104231	-0.296182	-0.166151	0.044376	0.157895	0.368421	0.143447	0.486068	0.234262	-0.019608	-0.609907	0.399381	-0.124871	0.793602	0.331269	-0.095975	-0.430341	0.634675	0.325077	-0.455108	0.19711	0.083591	-0.545924	-0.106295	-0.038184	-0.112487	-0.374613	0.027864	-0.192982	0.087719	-0.53354	0.122807	-0.465428
allgenes	both	Delta	Ilp3-M	0.176471	-0.174407	-0.382869	0.021672	0.256966	0.093911	-0.176471	-0.062951	0.044376	0.47162	-0.285862	-0.358101	0.188854	0.568627	0.356037	0.47162	-0.428277	0.583075	0.174407	0.605779	-0.067079	0.095975	0.106295	-0.135191	-0.089783	-0.430341	-0.184727	0.659443	0.031992	0.122807	0.366357	0.49226	-0.535604	0.438596	-0.126935	0.0258	-0.409701	0.133127	0.108359	-0.261094	-0.19711	0.106295	-0.814241	0.205366	-0.494324	0.201238
allgenes	both	Delta	ITP-F	-0.184727	-0.611971	0.304438	-0.085655	0.215686	-0.508772	-0.04644	0.021672	0.70485	0.296182	-0.031992	-0.417957	0.434469	-0.009288	-0.607843	-0.438596	0.671827	-0.397317	0.234262	0.106295	0.442724	-0.048504	-0.275542	-0.525284	0.201238	0.001032	0.389061	0.184727	-0.00516	-0.215686	0.589267	0.122807	-0.45098	-0.351909	0.370485	-0.287926	0.362229	0.186791	0.04644	-0.126935	0.349845	-0.073271	0.188854	-0.50258	0.093911	-0.296182
allgenes	both	Delta	ITP-M	-0.234262	-0.380805	-0.341589	-0.04644	-0.347781	-0.316821	0.455108	0.391125	0.484004	0.760578	0.190918	-0.116615	0.525284	0.541796	0.368421	0.494324	-0.298246	0.093911	0.023736	0.696594	-0.347781	-0.401445	0.426213	0.215686	0.281734	-0.397317	-0.083591	0.591331	-0.320949	-0.124871	0.306502	0.508772	-0.100103	0.395253	-0.566563	-0.391125	0.079463	0.762642	0.378741	0.283798	-0.527348	-0.085655	-0.686275	-0.308566	-0.277606	-0.149639
allgenes	both	Delta	Jhbp16-F	0.397317	-0.135191	0.529412	-0.003096	-0.031992	-0.426213	-0.564499	-0.463364	0.22807	-0.172343	0.263158	-0.366357	0.116615	-0.636739	-0.172343	-0.176471	0.131063	-0.463364	0.360165	-0.031992	0.686275	0.079463	-0.120743	-0.341589	-0.091847	-0.184727	0.246646	-0.335397	-0.075335	-0.45098	0.116615	0.087719	-0.098039	-0.151703	0.065015	-0.232198	-0.54386	-0.609907	-0.230134	-0.199174	0.120743	-0.213622	0.401445	-0.484004	0.469556	-0.382869
allgenes	both	Delta	Jhbp16-M	0.007224	0.349845	-0.420021	0.133127	0.0258	0.667699	0.060888	0.087719	-0.323013	-0.019608	-0.149639	0.294118	-0.042312	0.463364	0.364293	0.219814	-0.527348	0.708978	0.199174	0.069143	-0.593395	0.389061	0.05676	0.215686	0.368421	0.267286	-0.098039	0.170279	-0.184727	0.601651	-0.298246	-0.302374	0.201238	0.545924	-0.407637	0.143447	0.007224	0.178535	0.221878	0.114551	-0.327141	0.114551	-0.335397	0.54386	-0.490196	0.651187
allgenes	both	Delta	Jon99Cii-F	0.011352	-0.106295	0.393189	0.25903	0.122807	-0.240454	-0.473684	-0.364293	0.205366	-0.287926	0.023736	-0.050568	0.22807	-0.603715	-0.669763	-0.570691	0.488132	-0.298246	0.143447	-0.314757	0.5129	0.323013	-0.374613	-0.153767	0.017544	0.370485	0.467492	-0.254902	-0.180599	-0.438596	0.192982	0.042312	-0.153767	-0.226006	0.362229	0.069143	0.098039	-0.186791	0.089783	-0.347781	0.349845	-0.320949	0.537668	-0.285862	0.184727	-0.368421
allgenes	both	Delta	Jon99Cii-M	0.201238	-0.133127	0.188854	0.717234	-0.234262	-0.135191	-0.174407	-0.124871	-0.073271	0.095975	0.21775	0.358101	0.126935	-0.137255	0.106295	0.31063	-0.20743	0.380805	-0.114551	0.213622	0.00516	0.539732	0.120743	0.234262	-0.137255	-0.01548	0.019608	-0.021672	-0.529412	-0.28999	-0.003096	0.277606	0.159959	0.673891	-0.195046	-0.219814	-0.358101	0.095975	0.436533	0.009288	-0.616099	-0.455108	-0.234262	-0.01548	-0.420021	-0.209494
allgenes	both	Delta	lectin-24A-F	-0.209494	0.172343	0.108359	-0.141383	0.110423	0.201238	-0.180599	0.007224	0.325077	-0.320949	-0.027864	-0.128999	0.281734	-0.333333	-0.448916	-0.706914	0.362229	-0.386997	0.521156	-0.343653	0.174407	0.180599	-0.263158	-0.027864	0.333333	0.690402	0.405573	-0.376677	-0.287926	-0.013416	-0.131063	-0.535604	0.019608	-0.5129	0.141383	0.327141	0.420021	-0.118679	0.040248	-0.031992	0.552116	0.271414	0.535604	-0.223942	0.347781	0.108359
allgenes	both	Delta	lectin-24A-M	-0.428277	0.106295	-0.244582	-0.265222	0.345717	0.560372	0.021672	0.234262	0.03612	-0.275542	-0.149639	-0.029928	-0.00516	0.203302	-0.023736	-0.213622	-0.00516	-0.062951	0.422085	-0.095975	0.098039	0.384933	-0.316821	-0.003096	-0.011352	0.663571	0.093911	0.05676	-0.116615	0.323013	-0.139319	-0.634675	-0.275542	-0.358101	0.131063	0.552116	0.351909	-0.114551	-0.19711	0.062951	0.432405	0.682147	0.137255	0.139319	0.139319	0.405573
[truncated: 138 more rows]
[truncated: 618 more columns]

## Sheet: Both abs, difft sort
					!!header	7B2-F	ActB-F	amon-F	Ance-F	Apoltp-F	AstA-F	AstC-F	AstCC-F	AttD-F	bnl-F	Burs-F	CCHa1-F	CCHa2-F	CG10005-F	CG10140-F	CG10163-F	CG10175-F	CG12934-F	CG13086-F	CG13135-F	CG13229-F	CG13248-F	CG13743-F	CG14075-F	CG14125-F	CG14258-F	CG14292-F	CG14374-F	CG14642-F	CG14762-F	CG15199-F	CG15202-F	CG15537-F	CG15614-F	CG16700-F	CG16756-F	CG16826-F	CG17047-F	CG30046-F	CG30148-F	CG30371-F	CG30486-F	CG31286-F	CG31431-F
[truncated: 334 more rows]
[truncated: 623 more columns]

[truncated: 1 more sheets: Both delta, difft sort]
