# Supplementary material for: Gut hormone signaling drives sex differences in metabolism and behavior
Source: Mol Metab. 2025 Dec 19;103:102312. doi: 10.1016/j.molmet.2025.102312 (PMC12808592; doi:10.1016/j.molmet.2025.102312)
Supplement: Multimedia component 5 [file mmc5.xlsx]

## Sheet: Sheet1
Gene	Forward primer	Reverse primer
4EBP	TGCCCATGATCACCAGGAAG	TCGTAGATAAGTTTGGTGCCTCC
Akh	TCCCAAGAGCGAAGTCCTCA	CCAGAAAGAGCTGTGCCTGA
AkhR	GCAAAAGTAGCTGAGGAGAATGA	ATCCTTGGTCAGGTGAATGGT
bmm	AAGTATGCACCGCATCTGTTG	CAAATCGCAGAGGAGACAGC
Ilp2	CTCAACGAGGTGCTGAGTATG	GAGTTATCCTCCTCCTCGAACT
Ilp3	AGAGAACTTTGGACCCCGTGAA	TGAACCGAACTATCACTCAACAGTCT
InR	CTCAGCCATACCAGGGACTTT	CTCTCCATAACACCGCCATC
Pepck1	TGATCCCGAACGCACCATC	CTCAGGGCGAAGCACTTCTT
Rp49	GTATCTGATGCCCAACATCG	AATCTCCTTGCGCTTCTTG
tobi	GTGCGACTTAGGAGAGGTGAT	GCTGTCAAAGTTGTCGAAGGT
