# Supplementary material for: Gut hormone signaling drives sex differences in metabolism and behavior
Source: Mol Metab. 2025 Dec 19;103:102312. doi: 10.1016/j.molmet.2025.102312 (PMC12808592; doi:10.1016/j.molmet.2025.102312)
Supplement: Multimedia component 7 [file mmc7.zip]

Archive with 1 entries (1 files):
- Supplemental Code 1.m
